# Supplementary material for: Detecting a potential causal relationship between plasma metabolites and myocardial infarction using bidirectional and two-step Mendelian randomization
Source: Sci Rep. 2025 Jul 2;15:23008. doi: 10.1038/s41598-025-04687-w (PMC12215498; doi:10.1038/s41598-025-04687-w)
Supplement: Supplementary file 1 — Supplementary Table 1. [file 41598_2025_4687_MOESM1_ESM.xlsx]

## Sheet: Sheet2
Supplemental Table 1 1400 plasma metabolites SNPs
id	SNP	exposure	effect_allele.exposure	other_allele.exposure	eaf.exposure	beta.exposure	se.exposure	pval.exposure	F
GCST90199621	rs7537155	Carnitine levels	A	G	0.199113	-0.0900652	0.019229	2.81588e-06	21.9328260771458
GCST90199621	rs78562549	Carnitine levels	T	G	0.00740514	0.394897	0.0881915	7.54445e-06	20.0450972847897
GCST90199621	rs4254516	Carnitine levels	C	G	0.455659	-0.0700485	0.0152171	4.15883e-06	21.1849697693752
GCST90199621	rs12692101	Carnitine levels	T	A	0.444305	-0.0812856	0.0159379	3.3939e-07	26.0051279253131
GCST90199621	rs13026148	Carnitine levels	A	G	0.378223	-0.0706059	0.0158653	8.57356e-06	19.8006463593951
GCST90199621	rs73025372	Carnitine levels	G	A	0.0515375	0.157569	0.0346167	5.31831e-06	20.7140102612129
GCST90199621	rs115168226	Carnitine levels	G	A	0.00618191	-0.446554	0.097039	4.18852e-06	21.1713865241685
GCST90199621	rs10006723	Carnitine levels	T	G	0.052858	0.170956	0.0345341	7.40711e-07	24.5000160610679
GCST90199621	rs1511808	Carnitine levels	T	C	0.615503	-0.0697692	0.0157378	9.28299e-06	19.6486809526824
GCST90199621	rs7705826	Carnitine levels	G	T	0.833702	0.199276	0.0204928	2.37787e-22	94.5368983170559
GCST90199621	rs149235996	Carnitine levels	G	A	0.0120372	-0.56909	0.0700396	4.46387e-16	66.0037411499769
GCST90199621	rs72836546	Carnitine levels	T	C	0.23482	-0.0906795	0.0180707	5.22043e-07	25.1745803421238
GCST90199621	rs112819917	Carnitine levels	A	G	0.00817656	-0.438422	0.0855532	2.98241e-07	26.2546431145616
GCST90199621	rs13247874	Carnitine levels	T	C	0.190234	-0.103668	0.0195859	1.20324e-07	28.0089180346417
GCST90199621	rs78428648	Carnitine levels	A	G	0.0377174	0.179162	0.0400467	7.68304e-06	20.0102397954
GCST90199621	rs79717472	Carnitine levels	G	A	0.0280471	-0.218081	0.0461728	2.32235e-06	22.30268726021
GCST90199621	rs76187828	Carnitine levels	G	A	0.0930578	-0.117619	0.0264472	8.69448e-06	19.7737721059376
GCST90199621	rs10900223	Carnitine levels	C	T	0.250122	-0.105448	0.0176162	2.15271e-09	35.8216996023737
GCST90199621	rs10826332	Carnitine levels	A	T	0.0770596	-0.142187	0.0286481	6.9336e-07	24.6276000730903
GCST90199621	rs1171617	Carnitine levels	T	G	0.770118	0.443332	0.0179927	4.75726e-134	606.959118952872
GCST90199621	rs138190991	Carnitine levels	A	T	0.0301671	-0.212246	0.0448917	2.26798e-06	22.3481142375465
GCST90199621	rs55775057	Carnitine levels	A	G	0.150493	-0.0960378	0.0215564	8.38207e-06	19.8438482065081
GCST90199621	rs2512510	Carnitine levels	A	G	0.216759	-0.0870239	0.0186419	3.03877e-06	21.7866619616393
GCST90199621	rs76638161	Carnitine levels	T	C	0.0318954	0.192728	0.0434891	9.35172e-06	19.6346311494453
GCST90199621	rs2625939	Carnitine levels	T	C	0.228206	0.0859678	0.0183528	2.81073e-06	21.9361759052548
GCST90199621	rs1765260	Carnitine levels	A	G	0.153343	-0.0999797	0.0211507	2.27832e-06	22.339226221609
GCST90199621	rs11871125	Carnitine levels	T	C	0.394949	0.072665	0.0157893	4.1814e-06	21.1747728851018
GCST90199621	rs73006619	Carnitine levels	C	A	0.0466597	-0.168203	0.0368665	5.05538e-06	20.811223591399
GCST90199622	rs72638543	Benzoate levels	T	C	0.0417238	0.185887	0.0404404	4.29519e-06	21.1226424865042
GCST90199622	rs9943251	Benzoate levels	A	G	0.315014	0.0830144	0.0176575	2.58422e-06	22.0968075594583
GCST90199622	rs149187032	Benzoate levels	A	G	0.0116664	-0.341939	0.0762734	7.3576e-06	20.0924158863266
GCST90199622	rs186382517	Benzoate levels	C	T	0.00144389	1.05299	0.215383	1.01397e-06	23.8949841425097
GCST90199622	rs141054369	Benzoate levels	T	C	0.00796594	-0.413333	0.0922709	7.47975e-06	20.0609614645843
GCST90199622	rs62192967	Benzoate levels	T	A	0.0543493	-0.163284	0.0362749	6.7542e-06	20.2561036473278
GCST90199622	rs113989462	Benzoate levels	G	C	0.0159655	0.298062	0.0656385	5.5997e-06	20.6147002145474
GCST90199622	rs9863931	Benzoate levels	T	C	0.132697	-0.108363	0.0240017	6.33735e-06	20.3778860806749
GCST90199622	rs149023824	Benzoate levels	G	A	0.00253668	0.721556	0.162488	8.96732e-06	19.714174439255
GCST90199622	rs11749139	Benzoate levels	G	T	0.0382593	-0.191343	0.0427947	7.77842e-06	19.9860183519147
GCST90199622	rs73801273	Benzoate levels	T	C	0.0261245	0.243319	0.0511669	1.98052e-06	22.607624507262
GCST90199622	rs117191976	Benzoate levels	T	G	0.00442784	0.561037	0.121863	4.14808e-06	21.1894836225128
GCST90199622	rs6468762	Benzoate levels	A	G	0.0144798	0.319567	0.068531	3.1148e-06	21.7385618798716
GCST90199622	rs11166865	Benzoate levels	A	C	0.700507	-0.0846751	0.018635	5.52263e-06	20.6411428234897
GCST90199622	rs181702052	Benzoate levels	C	G	0.00337001	0.703091	0.141266	6.455e-07	24.7644608797415
GCST90199622	rs533126002	Benzoate levels	C	T	0.00384615	0.600846	0.132243	5.53254e-06	20.6377363277789
GCST90199622	rs2749463	Benzoate levels	C	G	0.844828	-0.10725	0.022653	2.19626e-06	22.4090914216464
GCST90199622	rs11625375	Benzoate levels	T	C	0.965631	-0.204178	0.045214	6.30756e-06	20.3869908288236
GCST90199622	rs11070230	Benzoate levels	G	A	0.971915	-0.230238	0.0500968	4.30982e-06	21.1161692115105
GCST90199622	rs62209511	Benzoate levels	T	C	0.0387693	-0.194544	0.0425626	4.85941e-06	20.8862503658319
GCST90199623	rs7525374	Maltotriose levels	G	A	0.525656	0.0950368	0.0212325	7.60482e-06	20.0259970543465
GCST90199623	rs72670481	Maltotriose levels	T	C	0.0444222	-0.287487	0.0506395	1.36972e-08	32.2159103516943
GCST90199623	rs79441497	Maltotriose levels	G	A	0.0274713	0.282649	0.0627987	6.76728e-06	20.2491316389483
GCST90199623	rs147666382	Maltotriose levels	A	G	0.0362508	-0.2699	0.0550729	9.54593e-07	24.007264721688
GCST90199623	rs113410972	Maltotriose levels	A	G	0.135389	0.141264	0.0309121	4.88054e-06	20.8746298699727
GCST90199623	rs9855944	Maltotriose levels	A	G	0.360843	0.0992769	0.0216311	4.44236e-06	21.0548430807453
GCST90199623	rs62317587	Maltotriose levels	C	A	0.0101798	-0.475907	0.103471	4.23694e-06	21.1455846283054
GCST90199623	rs75049736	Maltotriose levels	G	A	0.0334302	-0.274871	0.0590191	3.20362e-06	21.6813082470525
GCST90199623	rs117257402	Maltotriose levels	T	C	0.00954654	0.523098	0.106839	9.77447e-07	23.9617920225959
GCST90199623	rs150215008	Maltotriose levels	T	C	0.044205	-0.229438	0.0505115	5.56468e-06	20.623528418062
GCST90199623	rs150000891	Maltotriose levels	T	G	0.0219792	-0.322444	0.0705527	4.87109e-06	20.8782516111859
GCST90199623	rs12340914	Maltotriose levels	G	A	0.413842	0.0942204	0.0211623	8.49668e-06	19.8142189613872
GCST90199623	rs1360005	Maltotriose levels	C	T	0.510903	0.097467	0.0207116	2.52725e-06	22.136079286884
GCST90199623	rs72552153	Maltotriose levels	A	G	0.0123004	-0.451935	0.0933029	1.27418e-06	23.45170767199
GCST90199623	rs3741902	Maltotriose levels	C	T	0.201663	-0.113786	0.025745	9.88314e-06	19.5256128084388
GCST90199623	rs1426466	Maltotriose levels	C	T	0.801944	-0.114917	0.0260009	9.88191e-06	19.5256096088803
GCST90199623	rs75183407	Maltotriose levels	T	C	0.0230852	-0.330457	0.0688133	1.56907e-06	23.0514338814177
GCST90199623	rs1230433	Maltotriose levels	A	G	0.655467	-0.105534	0.021612	1.04432e-06	23.8345899615994
GCST90199623	rs1254839	Maltotriose levels	G	A	0.322023	-0.107757	0.0223276	1.39183e-06	23.2819687353468
GCST90199623	rs3935534	Maltotriose levels	C	G	0.682113	-0.105364	0.0225011	2.83227e-06	21.9174388676735
GCST90199623	rs78910814	Maltotriose levels	C	T	0.036	-0.253193	0.055947	6.0231e-06	20.4721090369236
GCST90199623	rs112191400	Maltotriose levels	T	C	0.0864496	-0.162748	0.0365529	8.49127e-06	19.8152906979809
GCST90199623	rs141782806	Maltotriose levels	C	T	0.0169583	-0.367335	0.0795794	3.91306e-06	21.2978666668729
GCST90199623	rs6006574	Maltotriose levels	C	G	0.0282214	0.285259	0.0623725	4.7969e-06	20.9076495320473
GCST90199624	rs6443435	Hippurate levels	C	T	0.555966	0.0729509	0.0155727	2.80605e-06	21.9395797843627
GCST90199624	rs114849156	Hippurate levels	A	G	0.0321241	0.19722	0.043393	5.49424e-06	20.651775125144
GCST90199624	rs62326335	Hippurate levels	G	C	0.236388	-0.0890288	0.0182274	1.03783e-06	23.8509906409526
GCST90199624	rs1505993	Hippurate levels	T	C	0.0219714	-0.24093	0.0524855	4.42373e-06	21.0667681078768
GCST90199624	rs76464474	Hippurate levels	T	G	0.00903651	0.398426	0.0814489	9.99571e-07	23.9232251266595
GCST90199624	rs375709482	Hippurate levels	T	C	0.0190974	-0.255607	0.0555964	4.27499e-06	21.1323101365845
GCST90199624	rs3779084	Hippurate levels	G	A	0.212634	0.0853795	0.0186386	4.63251e-06	20.9785501005287
GCST90199624	rs10106654	Hippurate levels	C	A	0.15585	0.0933587	0.0209933	8.70498e-06	19.7716538480489
GCST90199624	rs10818729	Hippurate levels	C	T	0.678724	-0.0744274	0.0165535	6.91823e-06	20.2106769671799
GCST90199624	rs2886306	Hippurate levels	T	C	0.645165	0.0716047	0.016209	9.98048e-06	19.5103673138686
GCST90199624	rs7073480	Hippurate levels	C	T	0.886196	0.121973	0.0241952	4.62648e-07	25.4076097267763
GCST90199624	rs12782560	Hippurate levels	T	C	0.0246989	0.224836	0.049354	5.2242e-06	20.7482665294788
GCST90199624	rs1271526	Hippurate levels	T	C	0.824509	0.0916728	0.0200283	4.71341e-06	20.9453512603219
GCST90199624	rs16909710	Hippurate levels	T	C	0.0418998	-0.19262	0.0384132	5.31941e-07	25.1383410154576
GCST90199624	rs1038161	Hippurate levels	A	T	0.396795	-0.0698072	0.0156983	8.71615e-06	19.7692420900015
GCST90199624	rs56266656	Hippurate levels	G	A	0.0243576	0.222284	0.0498262	8.15059e-06	19.8973712868207
GCST90199624	rs138633790	Hippurate levels	A	G	0.0243022	-0.220573	0.0497508	9.26909e-06	19.6516668932221
GCST90199624	rs117019913	Hippurate levels	A	G	0.0285926	0.204165	0.0459125	8.71489e-06	19.7694931306088
GCST90199624	rs72770519	Hippurate levels	A	G	0.162015	-0.0980699	0.0209321	2.79769e-06	21.9452581733127
GCST90199624	rs72782456	Hippurate levels	G	A	0.0718974	-0.132885	0.0298174	8.32618e-06	19.8567061926531
GCST90199625	rs6706818	Methionine sulfoxide levels	G	A	0.297934	0.076177	0.0168437	6.10924e-06	20.448777502664
GCST90199625	rs146859626	Methionine sulfoxide levels	C	T	0.0110218	-0.333664	0.0740513	6.61053e-06	20.2977520839194
GCST90199625	rs114588795	Methionine sulfoxide levels	G	C	0.00783813	0.384825	0.0865739	8.78741e-06	19.7536432466509
GCST90199625	rs3138108	Methionine sulfoxide levels	T	C	0.230257	0.0870865	0.0182194	1.75401e-06	22.8416854245474
GCST90199625	rs162588	Methionine sulfoxide levels	A	G	0.212029	0.0843917	0.0189141	8.12626e-06	19.9031915880811
GCST90199625	rs114314137	Methionine sulfoxide levels	G	A	0.0085003	-0.37398	0.0844596	9.51482e-06	19.6016815024506
GCST90199625	rs4862595	Methionine sulfoxide levels	T	C	0.6944	0.0750216	0.0167234	7.25667e-06	20.1195426138343
GCST90199625	rs7708674	Methionine sulfoxide levels	T	C	0.0742635	-0.13605	0.0295137	4.032e-06	21.2443960705516
GCST90199625	rs1116046	Methionine sulfoxide levels	T	A	0.0777355	-0.132929	0.0291497	5.11035e-06	20.7905467524491
GCST90199625	rs66676945	Methionine sulfoxide levels	T	C	0.18189	0.0997286	0.0200715	6.74151e-07	24.6816619424131
GCST90199625	rs112196227	Methionine sulfoxide levels	T	A	0.0757631	0.131339	0.0291534	6.63451e-06	20.2910070639377
GCST90199625	rs113966925	Methionine sulfoxide levels	T	C	0.0264921	0.214979	0.0483488	8.73154e-06	19.7658407508538
GCST90199625	rs78631663	Methionine sulfoxide levels	C	T	0.0180649	0.256598	0.0575554	8.26193e-06	19.871424239061
GCST90199625	rs12216870	Methionine sulfoxide levels	T	C	0.0196162	-0.256812	0.0555271	3.74623e-06	21.3852955091631
GCST90199625	rs74981086	Methionine sulfoxide levels	A	G	0.0321797	-0.207867	0.044132	2.47574e-06	22.1798442291729
GCST90199625	rs1020048	Methionine sulfoxide levels	C	A	0.809931	-0.102991	0.0198761	2.19934e-07	26.8429855805093
GCST90199625	rs76954145	Methionine sulfoxide levels	T	C	0.0434198	-0.192677	0.0380845	4.2103e-07	25.5892672005639
GCST90199625	rs142260529	Methionine sulfoxide levels	T	C	0.0147077	0.289855	0.0644979	6.9889e-06	20.1913360919921
GCST90199625	rs78762284	Methionine sulfoxide levels	A	G	0.14571	0.1179	0.0220764	9.26651e-08	28.5144970469739
GCST90199625	rs12323117	Methionine sulfoxide levels	C	T	0.11287	-0.107817	0.0242782	8.95865e-06	19.7167864055365
GCST90199625	rs7990044	Methionine sulfoxide levels	G	A	0.510057	0.0695317	0.0154663	6.93449e-06	20.2063303920399
GCST90199625	rs112256623	Methionine sulfoxide levels	A	G	0.0237401	-0.222873	0.0498876	7.91375e-06	19.9537400249999
GCST90199625	rs72924553	Methionine sulfoxide levels	G	A	0.0147202	0.29059	0.0641031	5.81041e-06	20.54460896447
GCST90199625	rs390784	Methionine sulfoxide levels	T	G	0.464723	0.076227	0.0154744	8.39336e-07	24.2596556803768
GCST90199625	rs146902454	Methionine sulfoxide levels	C	T	0.0354437	-0.222442	0.0421167	1.2809e-07	27.888138474623
GCST90199625	rs57419073	Methionine sulfoxide levels	A	G	0.0856622	-0.125118	0.0275801	5.71868e-06	20.5751271861396
GCST90199626	rs4654393	Xanthurenate levels	A	G	0.43716	-0.0716015	0.0157954	5.8138e-06	20.5434755704545
GCST90199626	rs1339135	Xanthurenate levels	G	A	0.142632	-0.102275	0.0221736	3.97938e-06	21.2695104605685
GCST90199626	rs4952404	Xanthurenate levels	T	C	0.209216	0.0900816	0.0193387	3.1916e-06	21.6924480366152
GCST90199626	rs55953511	Xanthurenate levels	A	G	0.0251338	0.260906	0.0506967	2.65512e-07	26.4788846274284
GCST90199626	rs354710	Xanthurenate levels	T	C	0.587063	0.0973775	0.0160404	1.27297e-09	36.8449344797862
GCST90199626	rs4148325	Xanthurenate levels	T	C	0.326316	0.160369	0.0164451	1.81218e-22	95.0733376229034
GCST90199626	rs142739097	Xanthurenate levels	G	A	0.0170605	-0.281069	0.0600788	2.8921e-06	21.8813611133121
GCST90199626	rs74323113	Xanthurenate levels	T	G	0.0231871	0.240073	0.0515337	3.18436e-06	21.6967619873701
GCST90199626	rs80253618	Xanthurenate levels	A	G	0.114498	0.145764	0.0245961	3.09841e-09	35.1122767177173
GCST90199626	rs62344716	Xanthurenate levels	A	G	0.065916	-0.150456	0.0311209	1.33435e-06	23.36714548774
GCST90199626	rs189750460	Xanthurenate levels	C	T	0.0313286	0.201137	0.044222	5.40694e-06	20.6822656283176
GCST90199626	rs115107012	Xanthurenate levels	A	G	0.00953162	0.355674	0.0792725	7.23249e-06	20.1256568966815
GCST90199626	rs2762353	Xanthurenate levels	G	A	0.556451	0.108263	0.0156013	3.93898e-12	48.1425925737586
GCST90199626	rs117446717	Xanthurenate levels	G	A	0.0107723	0.337234	0.0755884	8.14081e-06	19.8995537771445
GCST90199626	rs610480	Xanthurenate levels	G	A	0.764105	0.0847289	0.0185433	4.89465e-06	20.8727668899631
GCST90199626	rs148768795	Xanthurenate levels	A	G	0.0102144	-0.343757	0.0773679	8.86512e-06	19.7366036096523
GCST90199626	rs41294573	Xanthurenate levels	T	C	0.0615182	0.148756	0.0320487	3.45762e-06	21.5386799795418
GCST90199626	rs76961499	Xanthurenate levels	T	C	0.0443616	-0.174429	0.0379757	4.36543e-06	21.0919504205996
GCST90199626	rs10901595	Xanthurenate levels	T	C	0.205555	-0.0850013	0.0190317	7.95847e-06	19.9428353995849
GCST90199626	rs11037948	Xanthurenate levels	C	G	0.45907	-0.0757183	0.0157914	1.62757e-06	22.985363498353
GCST90199626	rs75152214	Xanthurenate levels	A	G	0.0494948	-0.1598	0.0360557	9.33471e-06	19.6379713659334
GCST90199626	rs117776343	Xanthurenate levels	C	A	0.0229805	-0.254301	0.0519299	9.73115e-07	23.9746402420192
GCST90199626	rs10518870	Xanthurenate levels	G	A	0.559125	0.0728152	0.0159215	4.79876e-06	20.9106275507484
GCST90199626	rs150456440	Xanthurenate levels	A	G	0.0283656	-0.207866	0.0469472	9.52642e-06	19.5992053224093
GCST90199626	rs8058114	Xanthurenate levels	A	G	0.167555	0.0980895	0.0207577	2.29605e-06	22.3242827806994
GCST90199626	rs13038820	Xanthurenate levels	A	G	0.152841	-0.108314	0.0216513	5.65531e-07	25.0202802155162
GCST90199627	rs182387902	N-alpha-acetylornithine levels	T	C	0.0100683	-0.469348	0.0920617	3.42909e-07	25.9822642748998
GCST90199627	rs10168931	N-alpha-acetylornithine levels	A	G	0.237802	0.203073	0.02127	1.32992e-21	91.1201493266455
GCST90199627	rs758072	N-alpha-acetylornithine levels	T	G	0.0731357	0.171213	0.0359573	1.92102e-06	22.6644069877963
GCST90199627	rs6846979	N-alpha-acetylornithine levels	G	A	0.216337	0.101172	0.0223797	6.1633e-06	20.4294739020624
GCST90199627	rs13184558	N-alpha-acetylornithine levels	C	T	0.038115	0.215007	0.0481609	8.03104e-06	19.9232894217834
GCST90199627	rs149122905	N-alpha-acetylornithine levels	G	A	0.010359	0.414825	0.0905551	4.62956e-06	20.9772738560806
GCST90199627	rs77556524	N-alpha-acetylornithine levels	G	C	0.016622	-0.335972	0.0714166	2.54621e-06	22.1234504305991
GCST90199627	rs17360657	N-alpha-acetylornithine levels	C	T	0.0336427	0.238255	0.0504986	2.38105e-06	22.252069306533
GCST90199627	rs117299913	N-alpha-acetylornithine levels	C	T	0.0263158	0.27471	0.0585098	2.66467e-06	22.0362019508788
GCST90199627	rs4960616	N-alpha-acetylornithine levels	C	T	0.06269	-0.187249	0.037458	5.76543e-07	24.9801404948513
GCST90199627	rs145450037	N-alpha-acetylornithine levels	C	A	0.0109299	-0.417245	0.0891187	2.84233e-06	21.9123839950978
GCST90199627	rs117790062	N-alpha-acetylornithine levels	T	C	0.0408473	0.207108	0.0466507	9.01451e-06	19.7025506764983
GCST90199627	rs4430142	N-alpha-acetylornithine levels	C	G	0.987774	-0.395874	0.0878042	6.52549e-06	20.3202202630367
GCST90199627	rs13296886	N-alpha-acetylornithine levels	G	C	0.0835143	-0.158395	0.0335323	2.31636e-06	22.3049515262972
GCST90199627	rs77300395	N-alpha-acetylornithine levels	T	C	0.0258012	0.268952	0.0583612	4.05768e-06	21.2298127333134
GCST90199627	rs80205778	N-alpha-acetylornithine levels	A	G	0.00948461	0.467453	0.0945412	7.63638e-07	24.4387345933627
GCST90199627	rs2125440	N-alpha-acetylornithine levels	G	C	0.526382	0.0843011	0.0185782	5.6889e-06	20.5827902564827
GCST90199627	rs76075534	N-alpha-acetylornithine levels	T	C	0.0424259	-0.205346	0.0457631	7.21786e-06	20.1273526677352
GCST90199627	rs117413891	N-alpha-acetylornithine levels	T	C	0.016178	0.333876	0.0723372	3.92063e-06	21.2957062847585
GCST90199627	rs62053878	N-alpha-acetylornithine levels	T	C	0.0191106	-0.307882	0.0672143	4.63646e-06	20.9744350192173
GCST90199627	rs8084246	N-alpha-acetylornithine levels	A	G	0.281514	0.101796	0.02024	4.91927e-07	25.2863091290838
GCST90199627	rs6507370	N-alpha-acetylornithine levels	C	T	0.373838	0.0923915	0.0189886	1.14088e-06	23.6659082880225
GCST90199627	rs9981625	N-alpha-acetylornithine levels	C	G	0.372672	-0.0899526	0.0201886	8.36509e-06	19.8454096451975
GCST90199628	rs114734560	3-methylhistidine levels	T	C	0.0102702	-0.35764	0.076823	3.23383e-06	21.6673024798548
GCST90199628	rs7516441	3-methylhistidine levels	A	G	0.117381	0.109101	0.0246539	9.63078e-06	19.5785895386687
GCST90199628	rs12138831	3-methylhistidine levels	T	G	0.0257563	-0.223214	0.0486608	4.4935e-06	21.0367947757551
GCST90199628	rs2797978	3-methylhistidine levels	C	T	0.0929542	0.120013	0.0263768	5.36565e-06	20.6970081483037
GCST90199628	rs72879030	3-methylhistidine levels	C	G	0.106939	-0.116576	0.0252142	3.77474e-06	21.3709147372339
GCST90199628	rs752834	3-methylhistidine levels	A	G	0.194184	0.0925549	0.0194528	1.95589e-06	22.6323571371025
GCST90199628	rs10181994	3-methylhistidine levels	T	A	0.691427	0.0821837	0.0169317	1.21096e-06	23.5540422045494
GCST90199628	rs185076690	3-methylhistidine levels	T	C	0.0259039	0.211694	0.0478147	9.53817e-06	19.5969925188862
GCST90199628	rs73035811	3-methylhistidine levels	A	G	0.0916234	0.121144	0.0268809	6.58475e-06	20.3053933716288
GCST90199628	rs146846950	3-methylhistidine levels	A	G	0.00404492	-0.535769	0.120898	9.35434e-06	19.6341511091108
GCST90199628	rs10014780	3-methylhistidine levels	G	A	0.159583	-0.0956574	0.0209224	4.83094e-06	20.8982221988011
GCST90199628	rs75256283	3-methylhistidine levels	A	T	0.0592049	0.156459	0.0328215	1.87007e-06	22.7184893098257
GCST90199628	rs1857803	3-methylhistidine levels	C	T	0.265217	-0.0823134	0.017447	2.38263e-06	22.2533172153714
GCST90199628	rs2518573	3-methylhistidine levels	G	T	0.738791	0.0801615	0.017558	4.98237e-06	20.8389954702934
GCST90199628	rs7746774	3-methylhistidine levels	G	A	0.144171	-0.10469	0.021704	1.41037e-06	23.2608744555814
GCST90199628	rs117090299	3-methylhistidine levels	C	T	0.0137094	-0.295449	0.0654447	6.34695e-06	20.375641250153
GCST90199628	rs13234372	3-methylhistidine levels	A	G	0.309524	-0.0821865	0.0166991	8.58358e-07	24.2164255762964
GCST90199628	rs17670800	3-methylhistidine levels	A	G	0.205669	0.0880673	0.0190393	3.73616e-06	21.3905823727495
GCST90199628	rs10966648	3-methylhistidine levels	T	C	0.745054	-0.0937684	0.0178574	1.51321e-07	27.5658733680814
GCST90199628	rs75782963	3-methylhistidine levels	A	G	0.0271103	0.209933	0.0472735	8.96138e-06	19.7161043610761
GCST90199628	rs12553086	3-methylhistidine levels	G	T	0.0669778	0.14967	0.0307172	1.1018e-06	23.7356683811277
GCST90199628	rs72997812	3-methylhistidine levels	A	G	0.174747	0.0913382	0.0202172	6.24738e-06	20.4060093755907
GCST90199628	rs4142196	3-methylhistidine levels	A	C	0.739059	-0.0772398	0.0173893	8.92094e-06	19.7248305215855
GCST90199628	rs9910668	3-methylhistidine levels	C	A	0.675224	0.0739981	0.0163504	6.01742e-06	20.4776244113476
GCST90199628	rs11872731	3-methylhistidine levels	A	G	0.0719668	0.135492	0.0304621	8.67197e-06	19.778931535072
GCST90199628	rs149807477	3-methylhistidine levels	T	C	0.0171107	-0.26129	0.0590671	9.70658e-06	19.5636317337762
GCST90199628	rs117771460	3-methylhistidine levels	A	G	0.0170496	0.264482	0.0597176	9.47246e-06	19.6102327821076
GCST90199628	rs138750865	3-methylhistidine levels	T	C	0.0259304	0.229043	0.0483745	2.19298e-06	22.4128078439333
GCST90199629	rs28631199	Glycerophosphorylcholine (GPC) levels	A	G	0.24412	0.0807118	0.0179643	7.02641e-06	20.1812324179204
GCST90199629	rs77692382	Glycerophosphorylcholine (GPC) levels	T	C	0.249324	0.124343	0.0177226	2.28252e-12	49.2132479063287
GCST90199629	rs74814187	Glycerophosphorylcholine (GPC) levels	T	C	0.0546213	0.158928	0.0336247	2.28402e-06	22.3346019168217
GCST90199629	rs3738976	Glycerophosphorylcholine (GPC) levels	T	C	0.151338	-0.0972846	0.0213799	5.35738e-06	20.7000346511993
GCST90199629	rs112779076	Glycerophosphorylcholine (GPC) levels	C	T	0.0536218	0.15285	0.0344046	8.88357e-06	19.7329527800644
GCST90199629	rs75158623	Glycerophosphorylcholine (GPC) levels	A	T	0.0607305	0.144058	0.0320058	6.76327e-06	20.2540372505199
GCST90199629	rs143156137	Glycerophosphorylcholine (GPC) levels	T	C	0.0166342	0.270431	0.059272	5.05379e-06	20.8117212831265
GCST90199629	rs74420163	Glycerophosphorylcholine (GPC) levels	T	C	0.0368812	0.18549	0.0409257	5.8326e-06	20.5372829255401
GCST90199629	rs192566258	Glycerophosphorylcholine (GPC) levels	A	T	0.0104651	-0.339794	0.0755404	6.85374e-06	20.2286578132488
GCST90199629	rs112211203	Glycerophosphorylcholine (GPC) levels	T	G	0.0220984	0.234246	0.0515822	5.59308e-06	20.6176356947595
GCST90199629	rs4715365	Glycerophosphorylcholine (GPC) levels	T	C	0.0518449	0.16235	0.0350163	3.5449e-06	21.4910826080063
GCST90199629	rs117793976	Glycerophosphorylcholine (GPC) levels	C	G	0.0095729	-0.352368	0.0785058	7.17504e-06	20.1411216333041
GCST90199629	rs9487777	Glycerophosphorylcholine (GPC) levels	C	G	0.0187874	-0.273645	0.0563802	1.21261e-06	23.5513619261773
GCST90199629	rs11773889	Glycerophosphorylcholine (GPC) levels	T	C	0.221719	-0.0874834	0.0185441	2.38644e-06	22.2502042454736
GCST90199629	rs117605274	Glycerophosphorylcholine (GPC) levels	G	A	0.0127869	0.325951	0.0691481	2.43119e-06	22.2145924050528
GCST90199629	rs11783515	Glycerophosphorylcholine (GPC) levels	G	A	0.676129	-0.0742076	0.0165155	7.01584e-06	20.1840138622567
GCST90199629	rs6981994	Glycerophosphorylcholine (GPC) levels	C	T	0.0174872	0.271135	0.0585165	3.59568e-06	21.4639030543941
GCST90199629	rs10816075	Glycerophosphorylcholine (GPC) levels	T	C	0.164771	0.0973711	0.0205632	2.18817e-06	22.4167665909077
GCST90199629	rs2015026	Glycerophosphorylcholine (GPC) levels	C	T	0.372436	-0.0725261	0.0160143	5.93109e-06	20.5053386110851
GCST90199629	rs665474	Glycerophosphorylcholine (GPC) levels	T	A	0.281624	0.0744593	0.0168561	9.99158e-06	19.5082322058758
GCST90199629	rs12800817	Glycerophosphorylcholine (GPC) levels	A	G	0.0394753	0.192118	0.0392089	9.59083e-07	24.00275064013
GCST90199629	rs4980965	Glycerophosphorylcholine (GPC) levels	C	T	0.448602	0.0708155	0.0158191	7.58431e-06	20.0349067450507
GCST90199629	rs149395329	Glycerophosphorylcholine (GPC) levels	C	T	0.035363	0.186141	0.0419148	8.95637e-06	19.7171211727089
GCST90199629	rs116900994	Glycerophosphorylcholine (GPC) levels	T	C	0.0468293	0.163415	0.036324	6.83363e-06	20.2344180756905
GCST90199629	rs71468473	Glycerophosphorylcholine (GPC) levels	T	C	0.166274	0.102458	0.0206861	7.30718e-07	24.5261130092276
GCST90199629	rs9510701	Glycerophosphorylcholine (GPC) levels	T	C	0.040562	0.173788	0.0386321	6.84247e-06	20.2319225497405
GCST90199629	rs75275697	Glycerophosphorylcholine (GPC) levels	A	G	0.0162096	0.269422	0.060459	8.3392e-06	19.8535607276976
GCST90199629	rs141866706	Glycerophosphorylcholine (GPC) levels	C	T	0.0108575	-0.348062	0.0740522	2.59877e-06	22.0867343822431
GCST90199629	rs557700	Glycerophosphorylcholine (GPC) levels	C	T	0.705143	0.0756793	0.016833	6.92818e-06	20.2080953473161
GCST90199629	rs117568432	Glycerophosphorylcholine (GPC) levels	T	G	0.0959356	0.114159	0.0257192	9.05148e-06	19.6969787674355
GCST90199629	rs72803677	Glycerophosphorylcholine (GPC) levels	T	G	0.0142254	-0.301878	0.0649424	3.34525e-06	21.6023240202589
GCST90199629	rs16973477	Glycerophosphorylcholine (GPC) levels	G	A	0.151329	0.0952092	0.0213323	8.07672e-06	19.9148336547688
GCST90199629	rs8064391	Glycerophosphorylcholine (GPC) levels	G	A	0.984318	-0.291489	0.0626721	3.303e-06	21.6266903817336
GCST90199630	rs7526830	Phenylacetate levels	C	T	0.113773	0.11933	0.0256291	3.22345e-06	21.6725246478872
GCST90199630	rs76318294	Phenylacetate levels	G	T	0.084973	-0.131138	0.029682	9.95725e-06	19.5140640383569
GCST90199630	rs72825080	Phenylacetate levels	C	T	0.0592908	-0.15323	0.0342299	7.58803e-06	20.033336131284
GCST90199630	rs76447789	Phenylacetate levels	G	A	0.00680658	-0.443571	0.0992982	7.93008e-06	19.9489698191469
GCST90199630	rs3856733	Phenylacetate levels	G	C	0.300579	-0.0881978	0.0180229	9.89884e-07	23.9410445058016
GCST90199630	rs1604572	Phenylacetate levels	G	C	0.317746	-0.0886552	0.0174741	3.90507e-07	25.7333146208855
GCST90199630	rs2632709	Phenylacetate levels	C	A	0.148365	0.104046	0.0228286	5.17192e-06	20.7667796976136
GCST90199630	rs189587	Phenylacetate levels	A	G	0.432367	0.0806004	0.0164433	9.50008e-07	24.0200202414079
GCST90199630	rs145721291	Phenylacetate levels	T	C	0.00662204	0.453464	0.100866	6.93429e-06	20.2056565956934
GCST90199630	rs180982609	Phenylacetate levels	C	T	0.0051231	-0.500304	0.112894	9.35214e-06	19.633745798863
GCST90199630	rs73057725	Phenylacetate levels	A	G	0.0350404	0.222167	0.0444899	5.92485e-07	24.9294775843729
GCST90199630	rs76151544	Phenylacetate levels	G	A	0.0227109	-0.249151	0.0549946	5.88542e-06	20.5192796138459
GCST90199630	rs148515684	Phenylacetate levels	A	G	0.0138573	0.329495	0.0697969	2.34952e-06	22.2793401839667
GCST90199630	rs3809205	Phenylacetate levels	C	T	0.0434628	0.182025	0.0399238	5.13238e-06	20.7814225209048
GCST90199630	rs150248294	Phenylacetate levels	A	G	0.0102142	-0.377677	0.080216	2.49851e-06	22.1613395068078
GCST90199630	rs112192402	Phenylacetate levels	A	G	0.0311454	0.227703	0.0474027	1.55855e-06	23.0679117897741
GCST90199630	rs78580580	Phenylacetate levels	C	A	0.017728	-0.294915	0.0614523	1.59391e-06	23.0247209775591
GCST90199630	rs8001043	Phenylacetate levels	C	T	0.693867	-0.0811984	0.0177149	4.57013e-06	21.0036352933668
GCST90199630	rs76379382	Phenylacetate levels	T	C	0.054898	-0.160195	0.0358753	7.99391e-06	19.933509441332
GCST90199630	rs59532339	Phenylacetate levels	T	A	0.0235728	0.461097	0.0539542	1.2734e-17	73.0148191467568
GCST90199630	rs7196912	Phenylacetate levels	T	C	0.0315558	0.225688	0.0462149	1.04254e-06	23.8412947034188
GCST90199630	rs188124348	Phenylacetate levels	C	T	0.0125871	0.358611	0.0731176	9.36257e-07	24.0480736829184
GCST90199630	rs16943430	Phenylacetate levels	A	G	0.034759	-0.199229	0.0444659	7.44695e-06	20.0690988369646
GCST90199630	rs6566598	Phenylacetate levels	C	T	0.966004	-0.206029	0.0456208	6.2986e-06	20.3895598751478
GCST90199630	rs117291585	Phenylacetate levels	T	C	0.0241775	0.241913	0.052514	4.09221e-06	21.2151032811459
GCST90199630	rs1057157	Phenylacetate levels	C	T	0.356179	0.0763559	0.0171254	8.24826e-06	19.8737896245438
GCST90199631	rs6754181	3-methyl-2-oxovalerate levels	C	T	0.840543	0.0910083	0.0204779	8.82143e-06	19.7463104755616
GCST90199631	rs7660693	3-methyl-2-oxovalerate levels	C	T	0.497027	0.0791272	0.0148481	9.86958e-08	28.3925645263934
GCST90199631	rs77291466	3-methyl-2-oxovalerate levels	C	T	0.0806922	-0.12259	0.0272328	6.74582e-06	20.2591066145704
GCST90199631	rs12716450	3-methyl-2-oxovalerate levels	T	C	0.0128564	0.295968	0.065473	6.17051e-06	20.4295982687639
GCST90199631	rs34372879	3-methyl-2-oxovalerate levels	C	T	0.148723	-0.0947061	0.0213272	8.96987e-06	19.7143750840074
GCST90199631	rs56107485	3-methyl-2-oxovalerate levels	C	A	0.0606153	-0.154962	0.0310005	5.77179e-07	24.9808850972646
GCST90199631	rs62524533	3-methyl-2-oxovalerate levels	A	G	0.101178	-0.110404	0.0244676	6.41459e-06	20.3554949051872
GCST90199631	rs183718435	3-methyl-2-oxovalerate levels	A	C	0.0067402	-0.411296	0.091854	7.54471e-06	20.0450718763227
GCST90199631	rs11791075	3-methyl-2-oxovalerate levels	T	A	0.752536	-0.0841116	0.0179331	2.72804e-06	21.9935756414431
GCST90199631	rs58729469	3-methyl-2-oxovalerate levels	T	C	0.159259	0.101193	0.0201862	5.35894e-07	25.123873151674
GCST90199631	rs145992024	3-methyl-2-oxovalerate levels	T	C	0.0102986	-0.347476	0.0734813	2.2589e-06	22.3558279067169
GCST90199631	rs142461926	3-methyl-2-oxovalerate levels	G	A	0.026332	-0.220081	0.0468793	2.67075e-06	22.0342188207868
GCST90199631	rs116943713	3-methyl-2-oxovalerate levels	G	A	0.0274457	0.209966	0.0460722	5.18093e-06	20.7641826661593
GCST90199631	rs142174598	3-methyl-2-oxovalerate levels	C	G	0.00644455	-0.420915	0.0935419	6.80344e-06	20.2428298535051
GCST90199631	rs77876488	3-methyl-2-oxovalerate levels	T	C	0.0472576	-0.177185	0.0350913	4.43549e-07	25.4888231410567
GCST90199631	rs6055350	3-methyl-2-oxovalerate levels	C	G	0.962906	-0.215685	0.0396894	5.50013e-08	29.5247080199656
GCST90199631	rs58693102	3-methyl-2-oxovalerate levels	A	G	0.0331267	-0.187799	0.0414491	5.87507e-06	20.5234862060061
GCST90199632	rs116626434	Tartarate levels	A	G	0.0721524	-0.149526	0.0320676	3.11891e-06	21.7359258944856
GCST90199632	rs79983252	Tartarate levels	A	C	0.0301043	0.236427	0.0486249	1.16058e-06	23.6349305106994
GCST90199632	rs138430505	Tartarate levels	C	T	0.0178748	0.285026	0.0624394	4.9989e-06	20.8319125070883
GCST90199632	rs17026163	Tartarate levels	T	C	0.032701	-0.223964	0.0470413	1.92634e-06	22.6608100112843
GCST90199632	rs75583177	Tartarate levels	G	A	0.0701345	-0.145169	0.032432	7.60113e-06	20.0298610591149
GCST90199632	rs76501568	Tartarate levels	T	C	0.02066	-0.267429	0.0587195	5.2548e-06	20.736236243246
GCST90199632	rs13089230	Tartarate levels	A	G	0.621953	0.0825424	0.0175787	2.65821e-06	22.0423708362338
GCST90199632	rs10004542	Tartarate levels	G	A	0.340258	0.0814848	0.0176888	4.09376e-06	21.2145631776896
GCST90199632	rs298392	Tartarate levels	T	C	0.28972	0.087711	0.0186612	2.59941e-06	22.0854686394947
GCST90199632	rs115272033	Tartarate levels	C	T	0.0492451	-0.170179	0.0381431	8.13534e-06	19.9002068530062
GCST90199632	rs628038	Tartarate levels	C	T	0.386617	-0.0783007	0.0170337	4.2902e-06	21.1247184826808
GCST90199632	rs10945808	Tartarate levels	T	C	0.0976838	-0.130904	0.0285309	4.47212e-06	21.0451739918961
GCST90199632	rs10247649	Tartarate levels	G	A	0.344838	-0.0826258	0.0178465	3.65988e-06	21.4290476872266
GCST90199632	rs143000803	Tartarate levels	T	A	0.0112878	0.368352	0.0789907	3.11275e-06	21.7396109927296
GCST90199632	rs117483011	Tartarate levels	A	G	0.0595121	-0.157832	0.0354548	8.52127e-06	19.8115141477917
GCST90199632	rs2468877	Tartarate levels	A	T	0.56753	-0.0762559	0.0170977	8.19549e-06	19.8860783497535
GCST90199632	rs142959592	Tartarate levels	T	C	0.0106022	-0.373738	0.0817952	4.89608e-06	20.8716366763791
GCST90199632	rs77798428	Tartarate levels	A	G	0.0184793	-0.318661	0.0614021	2.10597e-07	26.9258244021283
GCST90199632	rs142997067	Tartarate levels	G	C	0.00388473	0.608221	0.134166	5.80553e-06	20.5454428565205
GCST90199632	rs9948951	Tartarate levels	A	G	0.184827	-0.0971868	0.0214343	5.78302e-06	20.5529224958742
GCST90199632	rs141660852	Tartarate levels	T	C	0.029224	0.228649	0.0493121	3.53868e-06	21.4936041525848
GCST90199632	rs146593632	Tartarate levels	T	C	0.010688	0.370018	0.0815327	5.67156e-06	20.5901581752898
GCST90199632	rs540278823	Tartarate levels	C	T	0.0322306	-0.210344	0.047106	7.99472e-06	19.9335858262936
GCST90199633	rs145406199	Suberate (C8-DC) levels	A	G	0.0101441	0.37263	0.0837642	8.64482e-06	19.783944209465
GCST90199633	rs848290	Suberate (C8-DC) levels	T	A	0.068549	-0.165088	0.0330302	5.79013e-07	24.9736914328359
GCST90199633	rs189725310	Suberate (C8-DC) levels	T	C	0.0547126	-0.167962	0.0363969	3.9362e-06	21.2895959695525
GCST90199633	rs7616744	Suberate (C8-DC) levels	A	G	0.223816	-0.0876962	0.0198179	9.63944e-06	19.5758406361239
GCST90199633	rs11705994	Suberate (C8-DC) levels	T	C	0.0297142	0.218723	0.0493421	9.30183e-06	19.6439032107975
GCST90199633	rs4689177	Suberate (C8-DC) levels	T	C	0.144896	0.108829	0.023723	4.48615e-06	21.0389564785571
GCST90199633	rs34357043	Suberate (C8-DC) levels	G	T	0.0233082	0.266628	0.0551228	1.31829e-06	23.3896167803688
GCST90199633	rs4695288	Suberate (C8-DC) levels	T	C	0.965304	0.200323	0.0453191	9.85766e-06	19.533191762637
GCST90199633	rs78440527	Suberate (C8-DC) levels	G	A	0.0359116	0.199278	0.0447114	8.31185e-06	19.8589512714413
GCST90199633	rs10008401	Suberate (C8-DC) levels	C	T	0.609542	0.0800086	0.0170477	2.68944e-06	22.0199277499993
GCST90199633	rs9313297	Suberate (C8-DC) levels	G	A	0.172813	0.0991772	0.0219344	6.13931e-06	20.4383721929961
GCST90199633	rs9406110	Suberate (C8-DC) levels	A	G	0.229681	-0.0894199	0.0200898	8.54658e-06	19.8057489140215
GCST90199633	rs539316238	Suberate (C8-DC) levels	T	C	0.0202821	-0.273918	0.059083	3.54953e-06	21.4877133570993
GCST90199633	rs6923178	Suberate (C8-DC) levels	G	C	0.119895	0.121756	0.025941	2.68478e-06	22.0232522080255
GCST90199633	rs6914551	Suberate (C8-DC) levels	C	T	0.011276	-0.366135	0.0791195	3.69883e-06	21.4086637251674
GCST90199633	rs141183746	Suberate (C8-DC) levels	C	A	0.0572184	0.161019	0.0364413	9.93437e-06	19.5182404128931
GCST90199633	rs17738405	Suberate (C8-DC) levels	C	T	0.0453877	-0.193637	0.0395206	9.60098e-07	23.9995869934937
GCST90199633	rs146529314	Suberate (C8-DC) levels	G	T	0.0147642	0.336938	0.0697181	1.34585e-06	23.3497931271966
GCST90199633	rs140580838	Suberate (C8-DC) levels	A	G	0.0145645	0.308493	0.0695392	9.15411e-06	19.6745760720286
GCST90199633	rs148863405	Suberate (C8-DC) levels	C	G	0.00217928	0.798698	0.178207	7.40014e-06	20.0812069218543
GCST90199633	rs12555229	Suberate (C8-DC) levels	G	C	0.250852	-0.0955533	0.0196317	1.13142e-06	23.6837080459252
GCST90199633	rs35904890	Suberate (C8-DC) levels	T	C	0.0284364	-0.227287	0.0499103	5.26594e-06	20.7320843836878
GCST90199633	rs11158833	Suberate (C8-DC) levels	G	A	0.759084	-0.0922378	0.0196709	2.74475e-06	21.980802615117
GCST90199633	rs72777931	Suberate (C8-DC) levels	A	G	0.0147465	0.336072	0.0690214	1.12109e-06	23.7012509510055
GCST90199633	rs1551619	Suberate (C8-DC) levels	T	C	0.230903	-0.0957862	0.0197795	1.28083e-06	23.4449551672347
GCST90199633	rs117499033	Suberate (C8-DC) levels	G	A	0.0142545	0.30721	0.0691456	8.87382e-06	19.7340276977644
GCST90199633	rs191920017	Suberate (C8-DC) levels	A	G	0.00922782	-0.399312	0.0879247	5.58496e-06	20.6194496192776
GCST90199634	rs139663065	5-hydroxylysine levels	T	C	0.0148944	0.281865	0.0631701	8.11986e-06	19.9045469716754
GCST90199634	rs55700529	5-hydroxylysine levels	A	G	0.0170546	0.292762	0.0593343	8.05186e-07	24.3394571365748
GCST90199634	rs76751577	5-hydroxylysine levels	A	G	0.0116681	0.322064	0.0713328	6.333e-06	20.3797543546482
GCST90199634	rs78818599	5-hydroxylysine levels	G	T	0.0250279	-0.215533	0.0487937	9.99777e-06	19.5071205346953
GCST90199634	rs9341222	5-hydroxylysine levels	C	T	0.0234238	0.230094	0.0513898	7.55513e-06	20.0424060325804
GCST90199634	rs144429282	5-hydroxylysine levels	T	C	0.0119106	0.387083	0.0705729	4.13767e-08	30.0763681209253
GCST90199634	rs12499749	5-hydroxylysine levels	A	G	0.0455162	0.176873	0.0364889	1.25139e-06	23.490630019347
GCST90199634	rs75233276	5-hydroxylysine levels	T	C	0.00972787	0.347685	0.0782868	8.94701e-06	19.7191390362016
GCST90199634	rs1040519	5-hydroxylysine levels	G	A	0.708369	-0.0818991	0.0168315	1.13978e-06	23.6704077239255
GCST90199634	rs1330804	5-hydroxylysine levels	A	G	0.405292	-0.0735292	0.0164301	7.63159e-06	20.0231495618569
GCST90199634	rs73248769	5-hydroxylysine levels	C	T	0.00837335	0.397814	0.0842519	2.33854e-06	22.2891671775289
GCST90199634	rs73429419	5-hydroxylysine levels	T	C	0.150779	-0.0978899	0.0214524	5.03982e-06	20.8169510202816
GCST90199634	rs117462872	5-hydroxylysine levels	G	A	0.014046	0.286413	0.0645828	9.21479e-06	19.6627761744766
GCST90199634	rs140233308	5-hydroxylysine levels	T	G	0.0116409	0.320974	0.0719087	8.05839e-06	19.919111247338
GCST90199634	rs999856	5-hydroxylysine levels	A	G	0.0257376	-0.215444	0.0485076	8.93524e-06	19.7216094963094
GCST90199634	rs10877499	5-hydroxylysine levels	C	T	0.212153	0.085716	0.0188366	5.35153e-06	20.7019799842389
GCST90199634	rs41322846	5-hydroxylysine levels	C	G	0.0998263	0.113555	0.0256097	9.24784e-06	19.6560688289126
GCST90199634	rs532070914	5-hydroxylysine levels	C	T	0.00309636	0.625391	0.138228	6.05779e-06	20.4646503294204
GCST90199634	rs661331	5-hydroxylysine levels	T	A	0.103335	0.112287	0.025189	8.28197e-06	19.8669055874012
GCST90199634	rs17533872	5-hydroxylysine levels	T	C	0.424131	0.0752854	0.0158196	1.94553e-06	22.6424621900324
GCST90199634	rs1502069	5-hydroxylysine levels	T	C	0.764257	-0.0811985	0.0181157	7.38717e-06	20.0853265019972
GCST90199634	rs9559451	5-hydroxylysine levels	C	T	0.664775	-0.0752947	0.0165065	5.07846e-06	20.8023282529513
GCST90199634	rs3819547	5-hydroxylysine levels	C	G	0.0878938	-0.124927	0.0272675	4.61627e-06	20.9852960945231
GCST90199634	rs58374597	5-hydroxylysine levels	A	T	0.0158799	0.610277	0.0609732	1.39229e-23	100.154196652203
GCST90199634	rs6495304	5-hydroxylysine levels	A	G	0.973048	0.266767	0.0475445	2.01281e-08	31.4743495476353
GCST90199634	rs3885951	5-hydroxylysine levels	G	A	0.0990508	0.578606	0.0249628	7.46543e-119	537.121323893536
GCST90199634	rs74582811	5-hydroxylysine levels	G	A	0.0289046	0.227003	0.0458676	7.45581e-07	24.4874906713012
GCST90199634	rs12901358	5-hydroxylysine levels	C	T	0.387751	0.070543	0.0157671	7.67443e-06	20.0123149481709
GCST90199634	rs113983401	5-hydroxylysine levels	C	G	0.0498823	0.161297	0.0354213	5.27173e-06	20.7308309623614
GCST90199634	rs115469488	5-hydroxylysine levels	A	G	0.00284936	-0.663355	0.14407	4.13661e-06	21.1952246776268
GCST90199635	rs191187061	3-phenylpropionate hydrocinnamate levels	T	C	0.0178844	-0.304207	0.0586874	2.1775e-07	26.862043762374
GCST90199635	rs112307471	3-phenylpropionate hydrocinnamate levels	A	G	0.0250225	-0.238964	0.0506661	2.40006e-06	22.2392630446437
GCST90199635	rs75223710	3-phenylpropionate hydrocinnamate levels	T	C	0.0257673	-0.219819	0.0494675	8.84241e-06	19.7415348950689
GCST90199635	rs145409686	3-phenylpropionate hydrocinnamate levels	C	T	0.0041228	-0.550427	0.120275	4.73054e-06	20.9381888291285
GCST90199635	rs17767728	3-phenylpropionate hydrocinnamate levels	C	T	0.194635	0.0909404	0.0194777	3.02745e-06	21.7935891998662
GCST90199635	rs74432647	3-phenylpropionate hydrocinnamate levels	T	C	0.0724275	0.150663	0.0304065	7.23414e-07	24.545435461291
GCST90199635	rs78674307	3-phenylpropionate hydrocinnamate levels	G	T	0.0557029	-0.150826	0.0340435	9.40626e-06	19.6234067168175
GCST90199635	rs77831208	3-phenylpropionate hydrocinnamate levels	T	C	0.0208412	0.249552	0.0549664	5.62337e-06	20.607148783442
GCST90199635	rs187719086	3-phenylpropionate hydrocinnamate levels	T	C	0.0137168	-0.29344	0.0662578	9.47782e-06	19.6089793766068
GCST90199635	rs146175767	3-phenylpropionate hydrocinnamate levels	T	C	0.0945706	-0.121342	0.0264241	4.38776e-06	21.0820225856995
GCST90199635	rs116511059	3-phenylpropionate hydrocinnamate levels	T	C	0.0094268	0.400938	0.0799895	5.37602e-07	25.1176416510033
GCST90199635	rs73478203	3-phenylpropionate hydrocinnamate levels	G	A	0.230375	0.0825426	0.0184542	7.71921e-06	20.001208083832
GCST90199635	rs147941428	3-phenylpropionate hydrocinnamate levels	G	A	0.0130043	-0.340237	0.0690333	8.28252e-07	24.2848931431903
GCST90199635	rs13283163	3-phenylpropionate hydrocinnamate levels	A	G	0.0526149	0.170526	0.0347529	9.25742e-07	24.0707428700367
GCST90199635	rs141685561	3-phenylpropionate hydrocinnamate levels	T	C	0.0739347	-0.143423	0.0298661	1.56938e-06	23.0553096852515
GCST90199635	rs2186671	3-phenylpropionate hydrocinnamate levels	G	A	0.448059	-0.0760014	0.016068	2.24527e-06	22.3671125786763
GCST90199635	rs9510299	3-phenylpropionate hydrocinnamate levels	C	G	0.359614	-0.0736478	0.01656	8.69424e-06	19.773760809853
GCST90199635	rs79970883	3-phenylpropionate hydrocinnamate levels	T	C	0.042993	-0.195098	0.03888	5.2225e-07	25.1734945114699
GCST90199635	rs112423294	3-phenylpropionate hydrocinnamate levels	A	G	0.00782144	-0.402137	0.0883872	5.37163e-06	20.6947269234615
GCST90199635	rs12929353	3-phenylpropionate hydrocinnamate levels	A	G	0.00898891	-0.396283	0.0827237	1.6642e-06	22.9425331183735
GCST90199635	rs148153141	3-phenylpropionate hydrocinnamate levels	G	A	0.0199163	-0.27871	0.0551887	4.41503e-07	25.4973566828393
GCST90199635	rs34927101	3-phenylpropionate hydrocinnamate levels	T	C	0.0178774	0.294909	0.0587005	5.06156e-07	25.2338104856625
GCST90199635	rs62058082	3-phenylpropionate hydrocinnamate levels	T	C	0.168677	-0.105084	0.0220071	1.7969e-06	22.7949131986046
GCST90199635	rs112264683	3-phenylpropionate hydrocinnamate levels	C	T	0.00914634	0.368503	0.0824753	7.89377e-06	19.958349927231
GCST90199635	rs10073658	3-phenylpropionate hydrocinnamate levels	G	A	0.136043	0.104011	0.0231405	6.96524e-06	20.1977713578619
GCST90199635	rs143985394	3-phenylpropionate hydrocinnamate levels	G	A	0.0216392	-0.240823	0.0541185	8.59042e-06	19.7967914462967
GCST90199635	rs4812445	3-phenylpropionate hydrocinnamate levels	G	A	0.253933	-0.0994662	0.0192108	2.24745e-07	26.8009714866827
GCST90199636	rs9988529	Kynurenine levels	C	T	0.042129	-0.180183	0.036929	1.06523e-06	23.8005590907073
GCST90199636	rs79435381	Kynurenine levels	A	G	0.0418438	-0.166018	0.0368091	6.4752e-06	20.3373603904696
GCST90199636	rs61825638	Kynurenine levels	T	C	0.246402	0.130031	0.0171027	2.89497e-14	57.7908492377539
GCST90199636	rs55709807	Kynurenine levels	A	G	0.0356445	0.178987	0.0395664	6.07661e-06	20.4590060340754
GCST90199636	rs6440053	Kynurenine levels	A	T	0.842367	0.0964971	0.0204102	2.26858e-06	22.3474837373884
GCST90199636	rs9821445	Kynurenine levels	C	T	0.147783	0.0994985	0.0206581	1.46142e-06	23.1924667899037
GCST90199636	rs116794445	Kynurenine levels	A	G	0.0110504	-0.322608	0.0709539	5.44861e-06	20.6677095440789
GCST90199636	rs10516101	Kynurenine levels	T	C	0.0812102	-0.123617	0.0269608	4.53863e-06	21.0177139489418
GCST90199636	rs17240098	Kynurenine levels	T	G	0.0553582	0.148969	0.0327399	5.36261e-06	20.6981597626272
GCST90199636	rs17287314	Kynurenine levels	A	T	0.297359	-0.0741746	0.0165025	6.96562e-06	20.197869887774
GCST90199636	rs10216901	Kynurenine levels	T	C	0.372432	-0.092585	0.0153069	1.4614e-09	36.576437122266
GCST90199636	rs55879891	Kynurenine levels	A	C	0.137167	0.101148	0.0215999	2.83001e-06	21.9232908624059
GCST90199636	rs72761290	Kynurenine levels	A	C	0.0752681	0.135722	0.0286233	2.11975e-06	22.4778994318868
GCST90199636	rs6481144	Kynurenine levels	C	A	0.971072	-0.21192	0.0450635	2.56748e-06	22.1099967398175
GCST90199636	rs10883982	Kynurenine levels	C	A	0.22765	-0.0787528	0.0174501	6.39098e-06	20.3624857999426
GCST90199636	rs11055387	Kynurenine levels	C	G	0.0566212	-0.145349	0.0321909	6.32541e-06	20.3822669596349
GCST90199636	rs3184504	Kynurenine levels	C	T	0.513669	-0.108142	0.0148104	2.83947e-13	53.3027781741937
GCST90199636	rs75973738	Kynurenine levels	A	T	0.0423521	-0.194072	0.0374159	2.13841e-07	26.8972573138496
GCST90199636	rs35223481	Kynurenine levels	A	T	0.112435	-0.105966	0.0235442	6.77162e-06	20.2516229195458
GCST90199636	rs9933330	Kynurenine levels	T	C	0.180459	-0.103406	0.0193124	8.58377e-08	28.6624697135728
GCST90199636	rs72789484	Kynurenine levels	A	G	0.0546991	-0.144555	0.0325854	9.15605e-06	19.6750004119122
GCST90199636	rs6540080	Kynurenine levels	A	G	0.287217	-0.107927	0.0164258	5.01151e-11	43.1620214875073
GCST90199636	rs4843270	Kynurenine levels	A	C	0.265349	0.205627	0.0165261	1.53431e-35	154.779754397591
GCST90199636	rs9909552	Kynurenine levels	G	C	0.37961	0.0692728	0.0155536	8.43552e-06	19.8316230864893
GCST90199636	rs34519073	Kynurenine levels	A	G	0.311375	0.071803	0.0160729	7.92019e-06	19.9522244386253
GCST90199637	rs12070599	N-acetylglutamate levels	A	G	0.31028	-0.0833283	0.0173446	1.55314e-06	23.0751813575792
GCST90199637	rs79132971	N-acetylglutamate levels	A	C	0.0725952	0.132736	0.0296366	7.50724e-06	20.0543851578155
GCST90199637	rs10168931	N-acetylglutamate levels	A	G	0.224014	0.123014	0.0183105	1.83992e-11	45.1229339736034
GCST90199637	rs148804382	N-acetylglutamate levels	A	C	0.0103166	0.395956	0.0769657	2.68117e-07	26.4598919306127
GCST90199637	rs76105072	N-acetylglutamate levels	C	T	0.0402336	0.178385	0.0390113	4.81571e-06	20.9037631731527
GCST90199637	rs186654219	N-acetylglutamate levels	A	G	0.0103212	0.36491	0.0767441	1.98548e-06	22.6032137429748
GCST90199637	rs187543759	N-acetylglutamate levels	C	T	0.0110081	-0.329606	0.0734255	7.15653e-06	20.1458246325405
GCST90199637	rs10872573	N-acetylglutamate levels	C	T	0.723072	-0.0805091	0.0174765	4.09071e-06	21.2163014590845
GCST90199637	rs148895950	N-acetylglutamate levels	G	T	0.0133051	-0.297994	0.0670282	8.75659e-06	19.76007472687
GCST90199637	rs10957056	N-acetylglutamate levels	C	A	0.191407	0.087937	0.0197421	8.41709e-06	19.8355959316371
GCST90199637	rs116233634	N-acetylglutamate levels	G	A	0.0158761	0.279475	0.0616153	5.73854e-06	20.5682551746761
GCST90199637	rs12554315	N-acetylglutamate levels	A	T	0.0556449	0.155318	0.0339765	4.84654e-06	20.8917566089621
GCST90199637	rs4336667	N-acetylglutamate levels	A	G	0.567883	-0.0726878	0.0157023	3.67215e-06	21.4232405720227
GCST90199637	rs2265815	N-acetylglutamate levels	G	A	0.820119	0.0912856	0.0200603	5.35021e-06	20.7022885934173
GCST90199637	rs10762589	N-acetylglutamate levels	T	C	0.752636	-0.0883667	0.017702	5.97844e-07	24.9127263476497
GCST90199637	rs2803552	N-acetylglutamate levels	C	T	0.96381	-0.205145	0.0419759	1.02278e-06	23.8786899388376
GCST90199637	rs60665648	N-acetylglutamate levels	C	T	0.0195022	-0.261085	0.0554528	2.49863e-06	22.1618259131357
GCST90199637	rs7154858	N-acetylglutamate levels	C	T	0.155615	0.0944413	0.0212157	8.52813e-06	19.8106095549383
GCST90199637	rs28690110	N-acetylglutamate levels	T	C	0.256755	-0.0796679	0.017735	7.05164e-06	20.1740461613422
GCST90199637	rs10854172	N-acetylglutamate levels	C	T	0.187765	0.116341	0.01969	3.44954e-09	34.9030041811302
GCST90199638	rs72650882	Glycerol 3-phosphate levels	C	T	0.0394383	0.193643	0.0400346	1.31888e-06	23.3898098813838
GCST90199638	rs56704741	Glycerol 3-phosphate levels	C	T	0.344183	-0.104833	0.0165102	2.15937e-10	40.3074602519918
GCST90199638	rs149344982	Glycerol 3-phosphate levels	A	G	0.0133024	0.321236	0.0677323	2.10864e-06	22.4880007401567
GCST90199638	rs1780318	Glycerol 3-phosphate levels	T	A	0.943146	0.448805	0.0333781	3.24475e-41	180.753295798339
GCST90199638	rs6695630	Glycerol 3-phosphate levels	G	C	0.12601	-0.110939	0.0235356	2.43304e-06	22.2132456537657
GCST90199638	rs138201625	Glycerol 3-phosphate levels	C	G	0.0129099	0.330102	0.0688063	1.6062e-06	23.0109196752763
GCST90199638	rs16840029	Glycerol 3-phosphate levels	A	G	0.0445551	0.170339	0.0376776	6.15552e-06	20.4341133831521
GCST90199638	rs72852030	Glycerol 3-phosphate levels	T	C	0.0168581	0.269297	0.0591747	5.34198e-06	20.7054643920767
GCST90199638	rs149000340	Glycerol 3-phosphate levels	T	C	0.0174881	-0.283142	0.059454	1.91329e-06	22.6746455952088
GCST90199638	rs162416	Glycerol 3-phosphate levels	G	T	0.289002	0.0765529	0.0172667	9.26914e-06	19.651634698323
GCST90199638	rs113971921	Glycerol 3-phosphate levels	T	C	0.166028	0.0971709	0.0213914	5.5584e-06	20.62947175774
GCST90199638	rs79393239	Glycerol 3-phosphate levels	T	C	0.0279306	-0.213038	0.0470789	6.03565e-06	20.4717803477238
GCST90199638	rs337370	Glycerol 3-phosphate levels	T	C	0.519666	-0.0731129	0.0158083	3.74668e-06	21.3851232274434
GCST90199638	rs143671553	Glycerol 3-phosphate levels	G	A	0.0235791	-0.236422	0.0500149	2.27834e-06	22.3393760405409
GCST90199638	rs118174096	Glycerol 3-phosphate levels	T	C	0.0158449	-0.281275	0.06139	4.6107e-06	20.9875176545155
GCST90199638	rs4709324	Glycerol 3-phosphate levels	C	T	0.171541	-0.0959369	0.0210023	4.92582e-06	20.8608365923989
GCST90199638	rs6945869	Glycerol 3-phosphate levels	T	C	0.0389125	-0.18358	0.0411328	8.07826e-06	19.9144473066446
GCST90199638	rs3750309	Glycerol 3-phosphate levels	G	T	0.455985	0.0779824	0.015705	6.85374e-07	24.6496857513848
GCST90199638	rs12770630	Glycerol 3-phosphate levels	T	C	0.12587	-0.115058	0.0235144	9.92606e-07	23.9364594554226
GCST90199638	rs118152300	Glycerol 3-phosphate levels	T	G	0.0451781	0.167422	0.0374675	7.87849e-06	19.9622593589796
GCST90199638	rs73499488	Glycerol 3-phosphate levels	G	C	0.0231351	0.248377	0.0518527	1.66738e-06	22.9389787110378
GCST90199638	rs11603769	Glycerol 3-phosphate levels	C	G	0.0240741	0.229614	0.0511828	7.25222e-06	20.1206831360791
GCST90199638	rs117110311	Glycerol 3-phosphate levels	C	G	0.005377	0.488462	0.106255	4.28443e-06	21.1279271114113
GCST90199638	rs7968044	Glycerol 3-phosphate levels	C	A	0.140581	-0.0992173	0.022321	8.78797e-06	19.753387730588
GCST90199638	rs75198564	Glycerol 3-phosphate levels	G	A	0.180152	0.0914908	0.0201541	5.63715e-06	20.6026035933534
GCST90199638	rs7319463	Glycerol 3-phosphate levels	A	G	0.0285504	-0.217628	0.0465571	2.94778e-06	21.8449862154792
GCST90199638	rs10521085	Glycerol 3-phosphate levels	T	C	0.108586	-0.113394	0.0249262	5.38568e-06	20.6900754615256
GCST90199638	rs537609697	Glycerol 3-phosphate levels	G	A	0.00853513	-0.424592	0.0873416	1.16631e-06	23.626283005458
GCST90199638	rs74622263	Glycerol 3-phosphate levels	G	A	0.0567904	-0.148881	0.0334532	8.57032e-06	19.8014637449253
GCST90199638	rs186366783	Glycerol 3-phosphate levels	A	T	0.0223242	0.2955	0.0524575	1.76967e-08	31.7244328178489
GCST90199638	rs186970614	Glycerol 3-phosphate levels	C	G	0.00966006	0.354048	0.07965	8.78718e-06	19.7536250071762
GCST90199639	rs3765719	Imidazole lactate levels	C	T	0.0864132	0.126601	0.0281066	6.65872e-06	20.2839450992627
GCST90199639	rs61774831	Imidazole lactate levels	A	C	0.0119251	0.317674	0.0703736	6.35844e-06	20.3722307616693
GCST90199639	rs490379	Imidazole lactate levels	C	A	0.136264	-0.133215	0.0219505	1.28793e-09	36.8224095403644
GCST90199639	rs7530513	Imidazole lactate levels	A	G	0.50267	0.397623	0.0144873	7.70378e-166	753.117724217508
GCST90199639	rs61798917	Imidazole lactate levels	A	G	0.382142	0.0769112	0.0155656	7.76861e-07	24.4085636366818
GCST90199639	rs7563086	Imidazole lactate levels	T	C	0.0697089	0.14342	0.0297498	1.42921e-06	23.235183984826
GCST90199639	rs9878908	Imidazole lactate levels	T	C	0.795375	-0.086292	0.0187632	4.24526e-06	21.145698431606
GCST90199639	rs150565193	Imidazole lactate levels	T	C	0.0195122	-0.248798	0.0546598	5.32028e-06	20.7134515812968
GCST90199639	rs116793365	Imidazole lactate levels	G	A	0.0127972	-0.300561	0.0670653	7.40785e-06	20.0800269333407
GCST90199639	rs145281230	Imidazole lactate levels	G	A	0.0105506	-0.439015	0.0738951	2.8318e-09	35.2876076711481
GCST90199639	rs28410020	Imidazole lactate levels	C	G	0.255178	0.0844789	0.0176684	1.74121e-06	22.8558214767063
GCST90199639	rs2315488	Imidazole lactate levels	A	G	0.220711	-0.0871675	0.0184136	2.20296e-06	22.4040509519098
GCST90199639	rs72933650	Imidazole lactate levels	T	C	0.0722807	0.132911	0.0300497	9.73273e-06	19.5585362905882
GCST90199639	rs72943057	Imidazole lactate levels	C	T	0.0234716	-0.219653	0.0494957	9.08721e-06	19.6894741373924
GCST90199639	rs10277377	Imidazole lactate levels	T	C	0.0950995	0.116516	0.0256952	5.77319e-06	20.5571028726591
GCST90199639	rs149262976	Imidazole lactate levels	C	T	0.00729306	0.405513	0.0885376	4.64715e-06	20.9724347802483
GCST90199639	rs1441770	Imidazole lactate levels	A	G	0.399513	-0.0757838	0.0157461	1.48783e-06	23.1580254103355
GCST90199639	rs2805103	Imidazole lactate levels	A	T	0.70863	0.0969957	0.0168381	8.38658e-09	33.175201901334
GCST90199639	rs148327605	Imidazole lactate levels	T	C	0.0658858	0.137958	0.0306471	6.74724e-06	20.2586167603455
GCST90199639	rs4150575	Imidazole lactate levels	T	C	0.688358	0.107027	0.0165673	1.04616e-10	41.7232386180271
GCST90199639	rs10774021	Imidazole lactate levels	T	C	0.651353	0.194878	0.0158871	1.37213e-34	150.428854934554
GCST90199639	rs146849590	Imidazole lactate levels	C	A	0.00444851	-0.504435	0.114153	9.9186e-06	19.522280382317
GCST90199639	rs11076256	Imidazole lactate levels	T	C	0.0774033	0.714384	0.0271182	6.11518e-153	693.803521369465
GCST90199639	rs143277630	Imidazole lactate levels	T	C	0.0475578	-0.312217	0.0355437	1.57688e-18	77.140527396209
GCST90199639	rs183176218	Imidazole lactate levels	A	T	0.0392564	-0.173245	0.0390076	8.94059e-06	19.7204916412507
GCST90199639	rs12601778	Imidazole lactate levels	T	C	0.434368	-0.107145	0.0153104	2.59273e-12	48.9627186701274
GCST90199639	rs11672362	Imidazole lactate levels	T	C	0.0352009	0.184489	0.0415283	8.89242e-06	19.7309241687228
GCST90199639	rs2229742	Imidazole lactate levels	C	G	0.0999389	0.116801	0.0254704	4.52323e-06	21.0240495547646
GCST90199640	rs3737704	4-guanidinobutanoate levels	C	A	0.55384	-0.450808	0.0141416	1e-200	1015.96667790981
GCST90199640	rs11260738	4-guanidinobutanoate levels	A	G	0.508619	-0.0674824	0.014947	6.33838e-06	20.3782226795926
GCST90199640	rs12145688	4-guanidinobutanoate levels	G	T	0.404815	0.0783759	0.01516	2.34219e-07	26.72144947793
GCST90199640	rs11580678	4-guanidinobutanoate levels	T	G	0.329111	-0.0749203	0.0161818	3.65841e-06	21.4308151413442
GCST90199640	rs57389554	4-guanidinobutanoate levels	A	G	0.0592876	-0.14118	0.0313033	6.48089e-06	20.335714752246
GCST90199640	rs114708452	4-guanidinobutanoate levels	T	C	0.0385138	0.193902	0.039056	6.8796e-07	24.6423650086335
GCST90199640	rs151040866	4-guanidinobutanoate levels	A	G	0.0549247	-0.159233	0.0326279	1.05939e-06	23.8111978001369
GCST90199640	rs13107325	4-guanidinobutanoate levels	T	C	0.0736144	0.131282	0.0286355	4.54884e-06	21.0132951366783
GCST90199640	rs6556949	4-guanidinobutanoate levels	T	C	0.300935	0.0747603	0.0167779	8.35456e-06	19.8499858179633
GCST90199640	rs7380998	4-guanidinobutanoate levels	G	A	0.961782	-0.179866	0.0385778	3.12531e-06	21.7328444573562
GCST90199640	rs13163650	4-guanidinobutanoate levels	G	A	0.726177	0.0793781	0.0168637	2.51326e-06	22.1507786141896
GCST90199640	rs61287921	4-guanidinobutanoate levels	A	G	0.0120779	-0.307334	0.06837	6.95176e-06	20.2014894045648
GCST90199640	rs706151	4-guanidinobutanoate levels	G	A	0.467889	0.0669338	0.0149986	8.09437e-06	19.9105313620613
GCST90199640	rs150629268	4-guanidinobutanoate levels	T	G	0.0254143	0.220045	0.0478751	4.30212e-06	21.1201478547162
GCST90199640	rs140852306	4-guanidinobutanoate levels	T	C	0.0768229	-0.128618	0.0280679	4.59712e-06	20.9931203751403
GCST90199640	rs11787780	4-guanidinobutanoate levels	T	C	0.285195	0.0743765	0.0165161	6.69172e-06	20.2744835668421
GCST90199640	rs72632963	4-guanidinobutanoate levels	C	T	0.0149686	-0.272225	0.0611352	8.47468e-06	19.8228763237041
GCST90199640	rs7969761	4-guanidinobutanoate levels	T	C	0.545855	0.0903542	0.0151665	2.56147e-09	35.482914450032
GCST90199640	rs61991622	4-guanidinobutanoate levels	A	G	0.0647691	0.139752	0.0309457	6.30045e-06	20.3896032279903
GCST90199640	rs45622433	4-guanidinobutanoate levels	A	G	0.00786531	-0.392152	0.0846735	3.63311e-06	21.4440681119782
GCST90199640	rs112807038	4-guanidinobutanoate levels	T	C	0.0345951	0.185925	0.0407482	5.04797e-06	20.8138324973328
GCST90199640	rs77951681	4-guanidinobutanoate levels	C	T	0.138948	0.101923	0.021744	2.76668e-06	21.9663981279549
GCST90199641	rs12092559	Glucuronate levels	T	G	0.118985	-0.106219	0.0234488	5.9031e-06	20.5141922684945
GCST90199641	rs111273747	Glucuronate levels	G	A	0.010158	0.349979	0.0761519	4.31095e-06	21.1161011864859
GCST90199641	rs140946796	Glucuronate levels	G	T	0.00899371	0.373006	0.0808908	4.00306e-06	21.258108728076
GCST90199641	rs1561398	Glucuronate levels	T	C	0.252229	-0.0832245	0.0178383	3.07873e-06	21.7613939924786
GCST90199641	rs62391856	Glucuronate levels	T	C	0.215529	0.0882028	0.0192251	4.47738e-06	21.0435389819953
GCST90199641	rs9491556	Glucuronate levels	T	C	0.00679673	0.419107	0.0935382	7.44346e-06	20.070725077201
GCST90199641	rs117910752	Glucuronate levels	G	A	0.0415035	0.185814	0.0381401	1.10542e-06	23.72927447163
GCST90199641	rs141615044	Glucuronate levels	A	C	0.010653	0.336958	0.0744002	5.92643e-06	20.5066437720938
GCST90199641	rs10898981	Glucuronate levels	C	A	0.678023	0.0773381	0.0164678	2.64893e-06	22.0499230702726
GCST90199641	rs189957470	Glucuronate levels	T	C	0.0160574	-0.288782	0.0611897	2.36482e-06	22.2676733258937
GCST90199641	rs6539427	Glucuronate levels	C	T	0.220234	-0.0846334	0.0184289	4.38124e-06	21.0851162247874
GCST90199641	rs1959120	Glucuronate levels	T	A	0.426814	-0.071683	0.0156366	4.55502e-06	21.0106235610438
GCST90199641	rs12050756	Glucuronate levels	G	A	0.0314485	0.199795	0.0437976	5.07208e-06	20.8046232182873
GCST90199641	rs150551895	Glucuronate levels	T	C	0.0176136	0.264587	0.0586271	6.39044e-06	20.3625155679403
GCST90199641	rs7510321	Glucuronate levels	C	T	0.771942	0.0811601	0.0183015	9.22398e-06	19.6608832482405
GCST90199641	rs73231674	Glucuronate levels	G	T	0.0645404	-0.140286	0.031236	7.08371e-06	20.1655042336453
GCST90199641	rs116932970	Glucuronate levels	C	A	0.042454	0.16785	0.0379049	9.50326e-06	19.6039339391685
GCST90199642	rs3845611	Ribitol levels	G	T	0.13437	-0.104901	0.0226947	3.79543e-06	21.360110111664
GCST90199642	rs2744764	Ribitol levels	T	C	0.0960564	0.117358	0.0259235	5.98024e-06	20.4894947685189
GCST90199642	rs72688441	Ribitol levels	A	G	0.0538338	-0.603321	0.0335227	2.04224e-72	323.826231997412
GCST90199642	rs12144476	Ribitol levels	C	T	0.0264037	0.222626	0.0482583	3.96485e-06	21.276532530749
GCST90199642	rs74995512	Ribitol levels	A	G	0.0113902	-0.331117	0.0720991	4.37895e-06	21.0861063781799
GCST90199642	rs13100424	Ribitol levels	G	C	0.0200999	0.294562	0.0550166	8.60081e-08	28.6588703332351
GCST90199642	rs1420467	Ribitol levels	A	G	0.792493	0.0920482	0.0191097	1.45859e-06	23.1961541014573
GCST90199642	rs73248229	Ribitol levels	G	T	0.0358819	-0.190145	0.0417423	5.23327e-06	20.7448449242767
GCST90199642	rs115232717	Ribitol levels	G	A	0.0059106	-0.516457	0.0995462	2.12436e-07	26.9099001866077
GCST90199642	rs111534509	Ribitol levels	A	G	0.0533091	0.157601	0.034992	6.67078e-06	20.2802605043618
GCST90199642	rs186730428	Ribitol levels	G	A	0.377822	-0.0721017	0.0158572	5.44296e-06	20.6695548986684
GCST90199642	rs144424724	Ribitol levels	T	C	0.0110974	-0.331572	0.0738799	7.18982e-06	20.1370673682636
GCST90199642	rs80012250	Ribitol levels	G	A	0.0478994	-0.164302	0.0363521	6.19202e-06	20.4230130235747
GCST90199642	rs60688348	Ribitol levels	C	A	0.263264	0.0788168	0.0175391	6.99747e-06	20.1890605800723
GCST90199642	rs77703857	Ribitol levels	T	C	0.0350223	0.191571	0.0432535	9.46597e-06	19.6114698398322
GCST90199642	rs73217598	Ribitol levels	A	G	0.0144704	0.307856	0.0648737	2.08033e-06	22.513915474832
GCST90199642	rs113682909	Ribitol levels	C	G	0.00939639	-0.405067	0.0804974	4.85273e-07	25.3153038026023
GCST90199642	rs2186050	Ribitol levels	C	G	0.355675	-0.0781457	0.0165737	2.41664e-06	22.2261554634286
GCST90199642	rs142220999	Ribitol levels	T	C	0.0109313	0.334271	0.0744908	7.20911e-06	20.1319223838072
GCST90199642	rs7903429	Ribitol levels	T	C	0.170385	0.0970626	0.0205295	2.268e-06	22.3480801225235
GCST90199642	rs117587050	Ribitol levels	C	T	0.015144	0.301156	0.0631777	1.87162e-06	22.7168725150759
GCST90199642	rs77987208	Ribitol levels	C	T	0.132946	-0.117677	0.0227397	2.27943e-07	26.7736041314439
GCST90199642	rs572823378	Ribitol levels	A	C	0.0173521	-0.268394	0.0590763	5.54148e-06	20.6353649604442
GCST90199642	rs73317157	Ribitol levels	A	G	0.0875741	-0.122647	0.0273357	7.23375e-06	20.1254955664743
GCST90199642	rs183901354	Ribitol levels	T	C	0.00166482	-0.901248	0.188913	1.83581e-06	22.7540161162924
GCST90199642	rs192431765	Ribitol levels	C	G	0.00788428	0.406925	0.0876599	3.44911e-06	21.5436817831979
GCST90199642	rs145095548	Ribitol levels	C	A	0.00468731	0.524916	0.112951	3.363e-06	21.591985703825
GCST90199642	rs72722075	Ribitol levels	T	C	0.123722	-0.141262	0.0235479	1.98631e-09	35.9782022510996
GCST90199642	rs7190382	Ribitol levels	T	A	0.643304	-0.0809751	0.0163858	7.74104e-07	24.4152294293097
GCST90199642	rs34552467	Ribitol levels	C	A	0.329207	0.0748839	0.0166187	6.60635e-06	20.2990604213208
GCST90199642	rs62058095	Ribitol levels	C	G	0.00930835	-0.355229	0.07998	8.93446e-06	19.7218272328978
GCST90199642	rs12967772	Ribitol levels	T	C	0.885377	0.114477	0.0245399	3.08744e-06	21.7562492270071
GCST90199642	rs7252227	Ribitol levels	T	G	0.581229	-0.0705068	0.0155659	5.90998e-06	20.5119363228333
GCST90199642	rs12625462	Ribitol levels	A	G	0.141742	0.100419	0.0222218	6.21488e-06	20.4158016853908
GCST90199642	rs13046014	Ribitol levels	C	G	0.0710291	0.143955	0.0298658	1.43512e-06	23.227278424696
GCST90199642	rs111422112	Ribitol levels	C	T	0.010822	0.342769	0.075336	5.36802e-06	20.6962224256969
GCST90199642	rs117035597	Ribitol levels	A	C	0.0453645	-0.164258	0.0368759	8.41487e-06	19.8363118374055
GCST90199643	rs146174820	Glycodeoxycholate levels	A	G	0.0197154	-0.286214	0.0611534	2.86509e-06	21.8984919914177
GCST90199643	rs2290258	Glycodeoxycholate levels	C	A	0.106372	0.124683	0.0274227	5.44905e-06	20.6665384125629
GCST90199643	rs3132031	Glycodeoxycholate levels	C	G	0.083724	0.136212	0.0306465	8.80501e-06	19.7488882298991
GCST90199643	rs73153108	Glycodeoxycholate levels	T	C	0.027794	0.230561	0.0515713	7.7958e-06	19.9815518391377
GCST90199643	rs60930884	Glycodeoxycholate levels	G	T	0.0979532	-0.127602	0.028606	8.16974e-06	19.8918132117171
GCST90199643	rs115480587	Glycodeoxycholate levels	G	A	0.024909	-0.243568	0.0535613	5.42975e-06	20.6734005651567
GCST90199643	rs13101279	Glycodeoxycholate levels	A	G	0.608785	0.0770005	0.0172893	8.44267e-06	19.8292344829822
GCST90199643	rs7687207	Glycodeoxycholate levels	G	A	0.548944	0.0783161	0.0172861	5.88215e-06	20.5202071457926
GCST90199643	rs55917677	Glycodeoxycholate levels	T	C	0.234824	0.0908851	0.0199131	5.01701e-06	20.8248224604719
GCST90199643	rs80078071	Glycodeoxycholate levels	A	G	0.191709	0.0973519	0.0216891	7.17216e-06	20.1409281367923
GCST90199643	rs62448268	Glycodeoxycholate levels	A	G	0.206154	0.0953227	0.0205955	3.68649e-06	21.4151770262217
GCST90199643	rs76962381	Glycodeoxycholate levels	T	C	0.207403	-0.10889	0.0207547	1.55001e-07	27.5179928403918
GCST90199643	rs75878687	Glycodeoxycholate levels	C	G	0.0193798	0.274662	0.0617298	8.61017e-06	19.7916086409532
GCST90199643	rs74927400	Glycodeoxycholate levels	T	C	0.0157956	0.330046	0.0678883	1.16438e-06	23.628315345037
GCST90199643	rs2155345	Glycodeoxycholate levels	T	G	0.318609	-0.0810837	0.0182146	8.52414e-06	19.8107773770995
GCST90199643	rs9514591	Glycodeoxycholate levels	C	T	0.299417	-0.0820086	0.0184498	8.79046e-06	19.7519123044894
GCST90199643	rs2351511	Glycodeoxycholate levels	T	C	0.985905	0.322661	0.0724084	8.3451e-06	19.8512896864926
GCST90199643	rs7403557	Glycodeoxycholate levels	G	A	0.731422	0.101229	0.019175	1.29754e-07	27.8620345366132
GCST90199643	rs115155467	Glycodeoxycholate levels	G	A	0.00815257	-0.460446	0.0942028	1.0196e-06	23.8838021031926
GCST90199643	rs118040844	Glycodeoxycholate levels	A	T	0.00810253	0.429065	0.0950748	6.39414e-06	20.3605270522515
GCST90199644	rs6669746	Theobromine levels	A	G	0.483722	0.0701676	0.0154489	5.57445e-06	20.6239269503461
GCST90199644	rs2628473	Theobromine levels	C	G	0.306775	0.0753681	0.0169935	9.20294e-06	19.6653963365485
GCST90199644	rs115810418	Theobromine levels	T	A	0.0458835	0.173537	0.0370651	2.84155e-06	21.9152818116141
GCST90199644	rs72870405	Theobromine levels	A	T	0.0614672	-0.15323	0.0326215	2.63736e-06	22.0583483396802
GCST90199644	rs35155698	Theobromine levels	C	T	0.300798	0.0750576	0.0169732	9.77406e-06	19.5503767519568
GCST90199644	rs13065149	Theobromine levels	T	G	0.416893	-0.0774221	0.0160933	1.50311e-06	23.1383784909106
GCST90199644	rs79880362	Theobromine levels	T	C	0.0745231	0.146943	0.0295016	6.33111e-07	24.8027539553083
GCST90199644	rs6878843	Theobromine levels	T	G	0.0981603	0.11814	0.0259449	5.27622e-06	20.7292300866911
GCST90199644	rs116892987	Theobromine levels	A	G	0.0122552	-0.329003	0.0711461	3.758e-06	21.3791660545072
GCST90199644	rs6569661	Theobromine levels	G	A	0.726404	-0.0859588	0.0178126	1.39498e-06	23.2819471132509
GCST90199644	rs62462718	Theobromine levels	A	G	0.317824	-0.0777005	0.0173769	7.76761e-06	19.9892391787321
GCST90199644	rs2529273	Theobromine levels	T	C	0.726808	0.101541	0.0178971	1.39856e-08	32.1818335369662
GCST90199644	rs12549440	Theobromine levels	T	C	0.34769	0.0794261	0.0165038	1.48987e-06	23.1553747293807
GCST90199644	rs117966480	Theobromine levels	C	A	0.0145231	-0.322677	0.0654721	8.28759e-07	24.2838040791659
GCST90199644	rs144661998	Theobromine levels	A	G	0.159529	0.0958879	0.0213092	6.80036e-06	20.2435448912063
GCST90199644	rs147824813	Theobromine levels	G	T	0.0136067	0.298848	0.0673004	8.9747e-06	19.7132694369255
GCST90199644	rs7485735	Theobromine levels	C	T	0.686925	-0.0794824	0.0175283	5.77336e-06	20.5568037881086
GCST90199644	rs12431055	Theobromine levels	T	C	0.0798941	0.128412	0.0287893	8.17999e-06	19.8903420133834
GCST90199644	rs150576152	Theobromine levels	G	A	0.0301517	0.207064	0.0456525	5.7426e-06	20.5671118380542
GCST90199644	rs566861268	Theobromine levels	A	G	0.00457129	0.519125	0.115771	7.3239e-06	20.101920924162
GCST90199644	rs6497692	Theobromine levels	T	C	0.431385	0.0748062	0.0156289	1.69789e-06	22.9040142164593
GCST90199644	rs11657948	Theobromine levels	A	G	0.0951605	0.119169	0.026931	9.6448e-06	19.5755905001734
GCST90199644	rs11653172	Theobromine levels	G	A	0.507309	-0.0719812	0.0161773	8.6063e-06	19.7933510654271
GCST90199644	rs56113850	Theobromine levels	C	T	0.576193	-0.105914	0.0155754	1.04562e-11	46.2297520238693
GCST90199644	rs62205691	Theobromine levels	A	G	0.0153181	-0.282897	0.0634126	8.15002e-06	19.8975133535756
GCST90199644	rs139776	Theobromine levels	T	C	0.332129	-0.0834689	0.0169698	8.7129e-07	24.1873992737243
GCST90199644	rs113666924	Theobromine levels	A	G	0.0343297	-0.199128	0.043086	3.80707e-06	21.3543103729954
GCST90199645	rs553719	Quinate levels	C	T	0.937921	0.147306	0.0328968	7.54079e-06	20.0459953829278
GCST90199645	rs114371828	Quinate levels	T	C	0.0166605	-0.267108	0.0601557	8.98427e-06	19.7112553027367
GCST90199645	rs1594297	Quinate levels	A	G	0.974516	0.224925	0.0505211	8.50366e-06	19.8163618559616
GCST90199645	rs116020639	Quinate levels	C	T	0.0157528	-0.316022	0.0623683	4.04057e-07	25.6685232170137
GCST90199645	rs112388569	Quinate levels	T	C	0.0132667	-0.298781	0.0671713	8.66557e-06	19.780283306688
GCST90199645	rs140759816	Quinate levels	A	T	0.0375843	-0.186302	0.0405924	4.44137e-06	21.0590917653523
GCST90199645	rs34099891	Quinate levels	T	G	0.26108	-0.0824109	0.0174244	2.24925e-06	22.3639087226797
GCST90199645	rs74489311	Quinate levels	A	T	0.00103899	-1.12714	0.240369	2.74252e-06	21.9832993025678
GCST90199645	rs77082173	Quinate levels	T	C	0.030454	0.201076	0.0453441	9.23095e-06	19.6595224142138
GCST90199645	rs4148714	Quinate levels	C	A	0.0913027	-0.125867	0.027082	3.35762e-06	21.5951565230198
GCST90199645	rs73202647	Quinate levels	C	T	0.121515	-0.109072	0.0238233	4.68646e-06	20.9564046382427
GCST90199645	rs73328382	Quinate levels	A	C	0.00586941	-0.490215	0.101636	1.41227e-06	23.2579870573384
GCST90199645	rs186185553	Quinate levels	T	C	0.0190144	-0.255397	0.0568661	7.08223e-06	20.1659532415435
GCST90199645	rs115520044	Quinate levels	A	G	0.0166095	0.330168	0.0606751	5.28093e-08	29.6034971109751
GCST90199645	rs62027288	Quinate levels	C	T	0.460441	0.0759955	0.0156247	1.15144e-06	23.6508329206439
GCST90199645	rs183574340	Quinate levels	A	G	0.00850881	-0.415375	0.0834702	6.48022e-07	24.7577892655395
GCST90199645	rs2108740	Quinate levels	A	C	0.0446539	-0.169235	0.0373631	5.91354e-06	20.5110847235178
GCST90199645	rs145444661	Quinate levels	T	C	0.0131884	-0.329336	0.0679412	1.25107e-06	23.4912457342072
GCST90199645	rs76051019	Quinate levels	A	G	0.0258336	-0.23203	0.0487058	1.89885e-06	22.6892938371533
GCST90199645	rs5997787	Quinate levels	C	T	0.55684	0.0735554	0.0159581	4.04072e-06	21.2403085004175
GCST90199646	rs3861695	Gentisate levels	T	C	0.683305	-0.0760413	0.0169127	6.92059e-06	20.2099279009611
GCST90199646	rs522708	Gentisate levels	G	A	0.283475	-0.0822705	0.0169917	1.28672e-06	23.4372255263887
GCST90199646	rs187258635	Gentisate levels	T	C	0.0215081	-0.236251	0.0532573	9.16358e-06	19.6734537962277
GCST90199646	rs72824920	Gentisate levels	C	T	0.0442895	0.192917	0.0371937	2.13916e-07	26.896379310495
GCST90199646	rs12471344	Gentisate levels	A	G	0.0351109	-0.204526	0.0425454	1.53017e-06	23.1037999923924
GCST90199646	rs72950259	Gentisate levels	G	T	0.00712767	0.409958	0.0917044	7.80613e-06	19.9797464702719
GCST90199646	rs77380220	Gentisate levels	A	G	0.0258828	0.222387	0.0486142	4.77297e-06	20.9210797404806
GCST90199646	rs73217253	Gentisate levels	A	G	0.0584083	-0.160981	0.0328036	9.2284e-07	24.0767473551463
GCST90199646	rs147503040	Gentisate levels	A	G	0.0254653	0.240882	0.0486921	7.53505e-07	24.4671438447227
GCST90199646	rs79188489	Gentisate levels	T	G	0.0106531	0.343904	0.0751315	4.70886e-06	20.9470044110352
GCST90199646	rs62362979	Gentisate levels	G	A	0.0161857	0.273101	0.0610391	7.66985e-06	20.0134484450613
GCST90199646	rs62621664	Gentisate levels	T	G	0.0182409	0.265359	0.0575444	4.00005e-06	21.2595026572174
GCST90199646	rs375709482	Gentisate levels	T	C	0.0191874	-0.273576	0.0557177	9.10581e-07	24.102451544427
GCST90199646	rs10097464	Gentisate levels	C	T	0.441401	-0.0715199	0.015626	4.71698e-06	20.9435233917869
GCST90199646	rs1041350	Gentisate levels	C	T	0.162725	0.0994006	0.0208627	1.8932e-06	22.6949157383933
GCST90199646	rs1010664	Gentisate levels	C	T	0.0324447	0.200004	0.0431905	3.64356e-06	21.4384058583001
GCST90199646	rs77091748	Gentisate levels	T	C	0.0181761	0.25787	0.0580381	8.86671e-06	19.7363508355207
GCST90199646	rs76930336	Gentisate levels	A	C	0.0324797	-0.202699	0.0432874	2.83225e-06	21.9215772724287
GCST90199646	rs113812650	Gentisate levels	T	C	0.00708375	-0.420894	0.0921	4.87808e-06	20.879389601226
GCST90199646	rs9572022	Gentisate levels	G	A	0.568464	-0.0758655	0.0155994	1.154e-06	23.6463682718498
GCST90199646	rs117167763	Gentisate levels	T	C	0.00338685	0.594305	0.13274	7.56251e-06	20.0404159140323
GCST90199646	rs72645867	Gentisate levels	A	G	0.0602902	0.162441	0.0331451	9.53955e-07	24.0128788892343
GCST90199646	rs75476920	Gentisate levels	C	T	0.15625	-0.0942693	0.0212045	8.75949e-06	19.7595059135062
GCST90199646	rs9959080	Gentisate levels	A	G	0.807333	-0.0926697	0.0194371	1.86358e-06	22.7250142957074
GCST90199646	rs10153505	Gentisate levels	G	T	0.854558	-0.109387	0.02296	1.89575e-06	22.692338067041
GCST90199646	rs367715	Gentisate levels	G	A	0.348675	0.0721685	0.0160673	7.0676e-06	20.1697790649032
GCST90199646	rs2833465	Gentisate levels	T	C	0.12614	-0.110209	0.023061	1.76156e-06	22.8333398617898
GCST90199646	rs6010005	Gentisate levels	C	G	0.0237352	0.229928	0.05	4.25419e-06	21.1414759620129
GCST90199647	rs10902695	Theophylline levels	T	C	0.274212	-0.0834655	0.018084	3.9229e-06	21.2967799452533
GCST90199647	rs72793907	Theophylline levels	G	A	0.0174664	-0.274555	0.0606691	6.02668e-06	20.4744644598749
GCST90199647	rs1388182	Theophylline levels	T	C	0.0561395	-0.155876	0.0349153	8.02918e-06	19.9258056873988
GCST90199647	rs114110478	Theophylline levels	C	G	0.0759902	0.142487	0.0303158	2.60048e-06	22.0852012090956
GCST90199647	rs75723819	Theophylline levels	A	C	0.0308404	-0.211336	0.0468234	6.37754e-06	20.366200535132
GCST90199647	rs75870478	Theophylline levels	T	C	0.0183091	-0.281468	0.0600974	2.81969e-06	21.9298483725228
GCST90199647	rs67360043	Theophylline levels	A	T	0.210393	0.0886627	0.0196537	6.44475e-06	20.3461480966956
GCST90199647	rs258831	Theophylline levels	G	C	0.172656	-0.0982197	0.0220943	8.76968e-06	19.757211763775
GCST90199647	rs116926604	Theophylline levels	C	T	0.0187757	-0.276332	0.0591917	3.03525e-06	21.7886175398636
GCST90199647	rs79361921	Theophylline levels	A	G	0.0295007	-0.232926	0.0470132	7.25218e-07	24.5406043139057
GCST90199647	rs17428030	Theophylline levels	G	A	0.0811424	0.136372	0.0301283	5.99992e-06	20.4828368972781
GCST90199647	rs12259905	Theophylline levels	T	C	0.0731332	0.155223	0.0305894	3.88709e-07	25.743000787399
GCST90199647	rs4615950	Theophylline levels	T	C	0.399028	-0.0738501	0.0164924	7.54096e-06	20.0458002285272
GCST90199647	rs34804482	Theophylline levels	C	T	0.0234865	-0.242551	0.0527985	4.35018e-06	21.0985160975023
GCST90199647	rs643104	Theophylline levels	C	T	0.336783	-0.0815481	0.017458	2.99589e-06	21.8136156516697
GCST90199647	rs74069834	Theophylline levels	G	A	0.0173385	-0.270594	0.0611119	9.51795e-06	19.6007953307335
GCST90199647	rs7323950	Theophylline levels	G	A	0.669651	-0.0792948	0.0174912	5.80379e-06	20.5465612061879
GCST90199647	rs116572946	Theophylline levels	T	C	0.0176742	-0.278367	0.060805	4.694e-06	20.9529826730176
GCST90199647	rs79542551	Theophylline levels	G	A	0.0127102	-0.328871	0.0716904	4.48836e-06	21.038660819687
GCST90199647	rs115520044	Theophylline levels	A	G	0.016898	0.322722	0.0619626	1.90536e-07	27.1198211095064
GCST90199647	rs75095637	Theophylline levels	C	A	0.0721271	0.140865	0.0309814	5.44768e-06	20.6677434873671
GCST90199647	rs180968112	Theophylline levels	A	G	0.0133062	-0.313019	0.0708522	9.96551e-06	19.512982768344
GCST90199647	rs74526939	Theophylline levels	G	A	0.0338003	-0.20014	0.0441667	5.85782e-06	20.5289543837981
GCST90199647	rs149370966	Theophylline levels	A	G	0.0180128	-0.270438	0.0600696	6.72911e-06	20.2635201403712
GCST90199647	rs2245730	Theophylline levels	C	A	0.435058	-0.0787472	0.0162537	1.26685e-06	23.4668449303095
GCST90199649	rs11121795	1-stearoyl-2-arachidonoyl-GPI (18:0/20:4) levels	T	C	0.0377603	-0.178874	0.0395199	6.00641e-06	20.4812267439953
GCST90199649	rs112957492	1-stearoyl-2-arachidonoyl-GPI (18:0/20:4) levels	C	T	0.338891	-0.195795	0.0157253	1.38202e-35	154.988158106363
GCST90199649	rs74988287	1-stearoyl-2-arachidonoyl-GPI (18:0/20:4) levels	C	T	0.0099395	-0.366432	0.0770971	2.00554e-06	22.5841579766698
GCST90199649	rs10188669	1-stearoyl-2-arachidonoyl-GPI (18:0/20:4) levels	A	G	0.51141	-0.0671657	0.0151226	8.93665e-06	19.7212919574363
GCST90199649	rs115307528	1-stearoyl-2-arachidonoyl-GPI (18:0/20:4) levels	G	A	0.0131579	-0.299834	0.0666202	6.77474e-06	20.2508424450327
GCST90199649	rs2712421	1-stearoyl-2-arachidonoyl-GPI (18:0/20:4) levels	T	G	0.655887	0.0732419	0.0160311	4.90664e-06	20.8682369590002
GCST90199649	rs400810	1-stearoyl-2-arachidonoyl-GPI (18:0/20:4) levels	G	A	0.0862856	0.128883	0.0270407	1.8767e-06	22.7116462500349
GCST90199649	rs34542491	1-stearoyl-2-arachidonoyl-GPI (18:0/20:4) levels	T	C	0.175664	0.0896599	0.0199692	7.12545e-06	20.1543301686917
GCST90199649	rs140033739	1-stearoyl-2-arachidonoyl-GPI (18:0/20:4) levels	A	G	0.0496511	-0.166275	0.0351807	2.28641e-06	22.3325421295642
GCST90199649	rs3812316	1-stearoyl-2-arachidonoyl-GPI (18:0/20:4) levels	G	C	0.121888	-0.136926	0.023095	3.05078e-09	35.1422133829733
GCST90199649	rs60417901	1-stearoyl-2-arachidonoyl-GPI (18:0/20:4) levels	T	C	0.0227329	-0.226606	0.051098	9.21865e-06	19.6620233500962
GCST90199649	rs141701630	1-stearoyl-2-arachidonoyl-GPI (18:0/20:4) levels	T	C	0.012135	0.317893	0.0698624	5.3575e-06	20.6998943873993
GCST90199649	rs72697217	1-stearoyl-2-arachidonoyl-GPI (18:0/20:4) levels	C	G	0.0714189	0.139809	0.031174	7.29826e-06	20.1084408754867
GCST90199649	rs174560	1-stearoyl-2-arachidonoyl-GPI (18:0/20:4) levels	C	T	0.306967	-0.263536	0.0162451	3.49778e-59	263.104528682131
GCST90199649	rs964184	1-stearoyl-2-arachidonoyl-GPI (18:0/20:4) levels	C	G	0.868833	-0.194744	0.0224871	4.70771e-18	74.9815599863946
GCST90199649	rs2269938	1-stearoyl-2-arachidonoyl-GPI (18:0/20:4) levels	G	C	0.166874	-0.104296	0.0203216	2.86272e-07	26.3337500792025
GCST90199649	rs112843621	1-stearoyl-2-arachidonoyl-GPI (18:0/20:4) levels	G	A	0.0095679	-0.366363	0.0780364	2.66903e-06	22.0354519715921
GCST90199649	rs80195574	1-stearoyl-2-arachidonoyl-GPI (18:0/20:4) levels	A	G	0.0272033	-0.221346	0.0471492	2.67135e-06	22.0337238257566
GCST90199649	rs1532085	1-stearoyl-2-arachidonoyl-GPI (18:0/20:4) levels	G	A	0.623614	-0.0917612	0.0157522	5.70113e-09	33.9257092809698
GCST90199649	rs79608464	1-stearoyl-2-arachidonoyl-GPI (18:0/20:4) levels	A	G	0.01871	0.25749	0.0562381	4.68177e-06	20.9581361379287
GCST90199649	rs77960347	1-stearoyl-2-arachidonoyl-GPI (18:0/20:4) levels	G	A	0.0143349	0.479876	0.0634052	3.77862e-14	57.2666144265545
GCST90199649	rs7241918	1-stearoyl-2-arachidonoyl-GPI (18:0/20:4) levels	T	G	0.826708	0.132894	0.0200029	3.05834e-11	44.1283837622129
GCST90199649	rs66466742	1-stearoyl-2-arachidonoyl-GPI (18:0/20:4) levels	T	C	0.0402441	-0.189746	0.0383851	7.68393e-07	24.429417289376
GCST90199649	rs157595	1-stearoyl-2-arachidonoyl-GPI (18:0/20:4) levels	G	A	0.599898	0.0939248	0.0158609	3.18487e-09	35.0588854858659
GCST90199649	rs626283	1-stearoyl-2-arachidonoyl-GPI (18:0/20:4) levels	G	C	0.562667	0.174476	0.0155831	4.2426e-29	125.330530774503
GCST90199650	rs34380016	Indolelactate levels	G	A	0.437266	-0.0666468	0.0146285	5.21484e-06	20.7516912869735
GCST90199650	rs190002061	Indolelactate levels	A	G	0.0150532	-0.265524	0.058646	5.9667e-06	20.4939304494246
GCST90199650	rs62154332	Indolelactate levels	T	C	0.0765673	0.118683	0.0265768	7.98229e-06	19.9372906956487
GCST90199650	rs7617388	Indolelactate levels	G	A	0.857589	-0.0945532	0.0213736	9.69652e-06	19.5655289845928
GCST90199650	rs185272650	Indolelactate levels	T	C	0.0112236	-0.300455	0.067736	9.1782e-06	19.6704485850602
GCST90199650	rs1354368	Indolelactate levels	G	A	0.64522	-0.072441	0.0148179	1.01477e-06	23.8940649996428
GCST90199650	rs11950935	Indolelactate levels	C	T	0.194657	-0.0798371	0.0178954	8.14575e-06	19.8985381634568
GCST90199650	rs73782967	Indolelactate levels	A	G	0.0546588	-0.152997	0.0316953	1.38514e-06	23.2954220464721
GCST90199650	rs1867457	Indolelactate levels	C	T	0.111679	-0.102015	0.0229082	8.45953e-06	19.8262520003511
GCST90199650	rs113392484	Indolelactate levels	C	T	0.0109306	0.318007	0.0686372	3.60129e-06	21.4609394340136
GCST90199650	rs117078442	Indolelactate levels	A	G	0.024059	-0.209946	0.046984	7.87867e-06	19.9622605568284
GCST90199650	rs145909629	Indolelactate levels	A	G	0.0147347	0.321487	0.0589415	4.91562e-08	29.7426013601562
GCST90199650	rs2472509	Indolelactate levels	G	T	0.326865	0.07003	0.0152695	4.51219e-06	21.0287329762598
GCST90199650	rs2997922	Indolelactate levels	T	C	0.709362	0.185074	0.0156931	4.22481e-32	139.048985576273
GCST90199650	rs142582686	Indolelactate levels	T	G	0.0429166	0.164806	0.0355849	3.63318e-06	21.4441592806028
GCST90199650	rs11598287	Indolelactate levels	A	G	0.30454	0.0749453	0.0160157	2.87603e-06	21.8923025135224
GCST90199650	rs75333405	Indolelactate levels	C	T	0.0356968	-0.170317	0.0384177	9.28037e-06	19.6493307053487
GCST90199650	rs2794660	Indolelactate levels	T	C	0.140026	0.0949183	0.0213333	8.61484e-06	19.7914816309573
GCST90199650	rs61674325	Indolelactate levels	T	C	0.329491	-0.0679091	0.0151389	7.26587e-06	20.116934198017
GCST90199650	rs1255731	Indolelactate levels	C	T	0.236978	-0.0753124	0.0168771	8.10475e-06	19.9081917054768
GCST90199650	rs148403098	Indolelactate levels	T	C	0.0411829	0.167538	0.0359224	3.10312e-06	21.7465541564312
GCST90199650	rs139117506	Indolelactate levels	C	A	0.0370029	-0.175748	0.0379139	3.56131e-06	21.4821798741187
GCST90199650	rs11647808	Indolelactate levels	A	C	0.0790114	0.212473	0.0262875	6.33765e-16	65.3135688082298
GCST90199650	rs35021400	Indolelactate levels	A	C	0.214409	-0.0820587	0.0174559	2.58998e-06	22.0932323815559
GCST90199650	rs142009207	Indolelactate levels	C	G	0.0765238	-0.118055	0.0266692	9.57138e-06	19.5903989714267
GCST90199650	rs150393758	Indolelactate levels	T	C	0.0355126	0.172921	0.0390292	9.39877e-06	19.6250451327526
GCST90199650	rs19009	Indolelactate levels	C	T	0.428307	-0.0637423	0.0143515	8.9327e-06	19.7221998618801
GCST90199651	rs12129379	Docosahexaenoate DHA; 22:6n3 levels	T	G	0.17895	0.0929219	0.0196733	2.32117e-06	22.3036944136508
GCST90199651	rs181031465	Docosahexaenoate DHA; 22:6n3 levels	T	C	0.0138364	0.282577	0.0630184	7.32432e-06	20.1017537178102
GCST90199651	rs3731644	Docosahexaenoate DHA; 22:6n3 levels	C	T	0.100677	0.110271	0.0242799	5.58135e-06	20.6216737269844
GCST90199651	rs11715464	Docosahexaenoate DHA; 22:6n3 levels	G	A	0.380725	-0.068416	0.0152901	7.65771e-06	20.0165755191803
GCST90199651	rs11709701	Docosahexaenoate DHA; 22:6n3 levels	T	C	0.315498	0.0724482	0.0158802	5.06262e-06	20.8083831761712
GCST90199651	rs11930628	Docosahexaenoate DHA; 22:6n3 levels	G	A	0.0880354	0.123625	0.0261218	2.21625e-06	22.3924432300748
GCST90199651	rs1018091	Docosahexaenoate DHA; 22:6n3 levels	C	T	0.457063	0.0675472	0.0146699	4.13525e-06	21.1960760017374
GCST90199651	rs77207094	Docosahexaenoate DHA; 22:6n3 levels	C	T	0.0186215	-0.248645	0.0546737	5.42114e-06	20.6774796755435
GCST90199651	rs8523	Docosahexaenoate DHA; 22:6n3 levels	A	G	0.429891	-0.0784228	0.0147676	1.09343e-07	28.1942093581291
GCST90199651	rs187828726	Docosahexaenoate DHA; 22:6n3 levels	G	T	0.023446	-0.221919	0.0487912	5.4067e-06	20.6824054204263
GCST90199651	rs73045049	Docosahexaenoate DHA; 22:6n3 levels	A	G	0.0352002	-0.182777	0.040097	5.15535e-06	20.7737260949215
GCST90199651	rs34736275	Docosahexaenoate DHA; 22:6n3 levels	A	G	0.327588	0.0734802	0.0160133	4.46044e-06	21.0510640218138
GCST90199651	rs139278946	Docosahexaenoate DHA; 22:6n3 levels	A	T	0.026335	-0.209975	0.0460257	5.06353e-06	20.8079572888294
GCST90199651	rs13268878	Docosahexaenoate DHA; 22:6n3 levels	G	A	0.207876	-0.0830568	0.0187327	9.25958e-06	19.6537173447409
GCST90199651	rs117676889	Docosahexaenoate DHA; 22:6n3 levels	C	T	0.0302902	0.194787	0.0430833	6.15001e-06	20.4360561983372
GCST90199651	rs148894582	Docosahexaenoate DHA; 22:6n3 levels	G	A	0.0129169	-0.292453	0.0652677	7.43554e-06	20.0729229139674
GCST90199651	rs174603	Docosahexaenoate DHA; 22:6n3 levels	A	G	0.318542	-0.0936123	0.015879	3.73866e-09	34.7467833712898
GCST90199651	rs145325641	Docosahexaenoate DHA; 22:6n3 levels	A	G	0.0247183	-0.229959	0.047234	1.12451e-06	23.6966222186322
GCST90199651	rs143268031	Docosahexaenoate DHA; 22:6n3 levels	G	A	0.00507707	0.479847	0.104216	4.13762e-06	21.1949228573809
GCST90199651	rs73500833	Docosahexaenoate DHA; 22:6n3 levels	T	C	0.0153501	-0.271564	0.0598372	5.66876e-06	20.5919246479798
GCST90199651	rs144230997	Docosahexaenoate DHA; 22:6n3 levels	T	A	0.0116734	-0.321529	0.0691608	3.33553e-06	21.6080390364844
GCST90199651	rs1934826	Docosahexaenoate DHA; 22:6n3 levels	A	G	0.454628	-0.065497	0.0148097	9.75301e-06	19.5544392623125
GCST90199651	rs9545715	Docosahexaenoate DHA; 22:6n3 levels	C	G	0.553703	-0.0728917	0.0151593	1.5215e-06	23.11494878114
GCST90199651	rs6564915	Docosahexaenoate DHA; 22:6n3 levels	G	T	0.856833	0.101809	0.0218657	3.2225e-06	21.6740786762519
GCST90199652	rs2055570	1-stearoyl-2-oleoyl-GPS (18:0/18:1) levels	G	A	0.927349	-0.135106	0.0304665	9.22546e-06	19.6605786786838
GCST90199652	rs1354034	1-stearoyl-2-oleoyl-GPS (18:0/18:1) levels	C	T	0.609726	0.138779	0.0159732	3.68039e-18	75.4667770290728
GCST90199652	rs78453362	1-stearoyl-2-oleoyl-GPS (18:0/18:1) levels	A	G	0.0541305	0.154741	0.0347262	8.34918e-06	19.8512760307908
GCST90199652	rs78365257	1-stearoyl-2-oleoyl-GPS (18:0/18:1) levels	C	G	0.0146308	-0.294515	0.065059	5.98576e-06	20.487653703461
GCST90199652	rs6871550	1-stearoyl-2-oleoyl-GPS (18:0/18:1) levels	C	T	0.205068	0.0882151	0.0195516	6.4248e-06	20.3522959272347
GCST90199652	rs12652405	1-stearoyl-2-oleoyl-GPS (18:0/18:1) levels	A	T	0.0360831	-0.185696	0.041852	9.12308e-06	19.6818002028612
GCST90199652	rs154803	1-stearoyl-2-oleoyl-GPS (18:0/18:1) levels	A	T	0.975691	0.228935	0.0506099	6.08206e-06	20.4571713537649
GCST90199652	rs9277341	1-stearoyl-2-oleoyl-GPS (18:0/18:1) levels	C	T	0.310012	-0.0774887	0.0166568	3.28633e-06	21.6364378697178
GCST90199652	rs55731338	1-stearoyl-2-oleoyl-GPS (18:0/18:1) levels	A	G	0.0289729	-0.21443	0.0462655	3.57332e-06	21.4757690760364
GCST90199652	rs17831607	1-stearoyl-2-oleoyl-GPS (18:0/18:1) levels	G	A	0.139338	-0.106904	0.0224635	1.94566e-06	22.6425438439188
GCST90199652	rs13234046	1-stearoyl-2-oleoyl-GPS (18:0/18:1) levels	A	G	0.223223	-0.0842069	0.0189265	8.62088e-06	19.790050167668
GCST90199652	rs138806707	1-stearoyl-2-oleoyl-GPS (18:0/18:1) levels	C	T	0.0200426	-0.258703	0.0555882	3.25682e-06	21.6535876121453
GCST90199652	rs118096873	1-stearoyl-2-oleoyl-GPS (18:0/18:1) levels	A	G	0.0110821	-0.330974	0.0743846	8.6072e-06	19.7931013186214
GCST90199652	rs80312835	1-stearoyl-2-oleoyl-GPS (18:0/18:1) levels	G	A	0.0139821	0.296795	0.0661347	7.19855e-06	20.1347637952418
GCST90199652	rs117022836	1-stearoyl-2-oleoyl-GPS (18:0/18:1) levels	T	C	0.0293313	-0.228706	0.0457893	5.89112e-07	24.9413101087673
GCST90199652	rs7161063	1-stearoyl-2-oleoyl-GPS (18:0/18:1) levels	G	C	0.0367098	-0.188363	0.0410966	4.57413e-06	21.0025276452421
GCST90199652	rs72761668	1-stearoyl-2-oleoyl-GPS (18:0/18:1) levels	G	A	0.0422211	-0.173508	0.0382524	5.73656e-06	20.5690287359834
GCST90199652	rs55823223	1-stearoyl-2-oleoyl-GPS (18:0/18:1) levels	A	G	0.150056	-0.10594	0.0217392	1.09794e-06	23.7424195678213
GCST90199652	rs12965592	1-stearoyl-2-oleoyl-GPS (18:0/18:1) levels	C	G	0.113639	-0.109671	0.0247405	9.30014e-06	19.6453068429712
GCST90199652	rs75129304	1-stearoyl-2-oleoyl-GPS (18:0/18:1) levels	G	T	0.223247	-0.0846584	0.0188206	6.85413e-06	20.228577220078
GCST90199652	rs56058673	1-stearoyl-2-oleoyl-GPS (18:0/18:1) levels	T	C	0.0591344	-0.155282	0.0336363	3.90287e-06	21.306786388637
GCST90199653	rs148311684	1-myristoyl-2-palmitoyl-gpc (14:0/16:0) levels	A	G	0.0126404	-0.303145	0.0683667	9.24546e-06	19.6565165006259
GCST90199653	rs2996477	1-myristoyl-2-palmitoyl-gpc (14:0/16:0) levels	C	T	0.924975	0.131699	0.0294263	7.62133e-06	20.0257416578127
GCST90199653	rs114128846	1-myristoyl-2-palmitoyl-gpc (14:0/16:0) levels	A	G	0.064399	0.147692	0.031243	2.27645e-06	22.3410436298237
GCST90199653	rs79682447	1-myristoyl-2-palmitoyl-gpc (14:0/16:0) levels	A	G	0.0406628	-0.189114	0.0384282	8.59963e-07	24.2126457307497
GCST90199653	rs28867983	1-myristoyl-2-palmitoyl-gpc (14:0/16:0) levels	G	A	0.201939	0.0850279	0.019173	9.2171e-06	19.6624545959459
GCST90199653	rs4698782	1-myristoyl-2-palmitoyl-gpc (14:0/16:0) levels	C	T	0.439682	-0.0728829	0.0154847	2.51668e-06	22.1483138607629
GCST90199653	rs12331085	1-myristoyl-2-palmitoyl-gpc (14:0/16:0) levels	A	G	0.264501	-0.0932487	0.0176113	1.19123e-07	28.028361658454
GCST90199653	rs4975528	1-myristoyl-2-palmitoyl-gpc (14:0/16:0) levels	A	G	0.27399	0.0782659	0.0173632	6.55743e-06	20.3133056338934
GCST90199653	rs147325198	1-myristoyl-2-palmitoyl-gpc (14:0/16:0) levels	A	G	0.014061	0.312097	0.065423	1.83812e-06	22.7516683936896
GCST90199653	rs9349828	1-myristoyl-2-palmitoyl-gpc (14:0/16:0) levels	C	T	0.312933	0.073257	0.0164631	8.59628e-06	19.7956605437576
GCST90199653	rs116926922	1-myristoyl-2-palmitoyl-gpc (14:0/16:0) levels	T	G	0.0329258	0.200887	0.0425847	2.3894e-06	22.2480244564371
GCST90199653	rs10868484	1-myristoyl-2-palmitoyl-gpc (14:0/16:0) levels	C	T	0.160135	0.0967565	0.0211482	4.75862e-06	20.9270712780704
GCST90199653	rs4485089	1-myristoyl-2-palmitoyl-gpc (14:0/16:0) levels	G	A	0.243905	-0.080974	0.0179663	6.57522e-06	20.3080798953946
GCST90199653	rs79292294	1-myristoyl-2-palmitoyl-gpc (14:0/16:0) levels	G	T	0.0254391	0.217589	0.0488736	8.50461e-06	19.8161911762198
GCST90199653	rs17583806	1-myristoyl-2-palmitoyl-gpc (14:0/16:0) levels	A	G	0.0741304	0.13245	0.0289892	4.90168e-06	20.8701915607039
GCST90199653	rs2676379	1-myristoyl-2-palmitoyl-gpc (14:0/16:0) levels	G	C	0.534699	0.0709062	0.0153401	3.79536e-06	21.3602834905135
GCST90199653	rs28704912	1-myristoyl-2-palmitoyl-gpc (14:0/16:0) levels	A	C	0.0874939	0.130285	0.0272362	1.72261e-06	22.8765630182517
GCST90199653	rs142273297	1-myristoyl-2-palmitoyl-gpc (14:0/16:0) levels	A	G	0.0154583	0.275401	0.0618858	8.58129e-06	19.7990329291603
GCST90199654	rs114830966	Paraxanthine levels in elite athletes	A	G	0.0106575	-0.351981	0.0784625	7.25809e-06	20.1188593617971
GCST90199654	rs72799346	Paraxanthine levels in elite athletes	T	G	0.0217669	-0.243234	0.0539023	6.40691e-06	20.3574401433972
GCST90199654	rs10194878	Paraxanthine levels in elite athletes	C	T	0.283725	0.0812524	0.0177378	4.63326e-06	20.9779035648011
GCST90199654	rs1503609	Paraxanthine levels in elite athletes	A	G	0.352215	0.073513	0.0166079	9.58302e-06	19.5879075975138
GCST90199654	rs115087674	Paraxanthine levels in elite athletes	T	A	0.0133803	-0.308828	0.0689018	7.38941e-06	20.0845173198722
GCST90199654	rs9370260	Paraxanthine levels in elite athletes	C	T	0.682724	0.0811845	0.01711	2.08665e-06	22.5079228546322
GCST90199654	rs150604675	Paraxanthine levels in elite athletes	T	C	0.0306812	-0.211642	0.0468436	6.24082e-06	20.4076211137136
GCST90199654	rs78574673	Paraxanthine levels in elite athletes	G	T	0.0254724	0.228458	0.0504438	5.92737e-06	20.506254698006
GCST90199654	rs118105917	Paraxanthine levels in elite athletes	T	C	0.00843666	-0.385059	0.0868612	9.29138e-06	19.6468126553226
GCST90199654	rs7787264	Paraxanthine levels in elite athletes	A	T	0.110708	-0.112899	0.0255469	9.90231e-06	19.5250866912188
GCST90199654	rs13243315	Paraxanthine levels in elite athletes	C	T	0.205073	-0.0931508	0.020119	3.6566e-06	21.4313531786474
GCST90199654	rs150047778	Paraxanthine levels in elite athletes	C	T	0.0108029	-0.357145	0.0775345	4.09938e-06	21.2123294783037
GCST90199654	rs79361921	Paraxanthine levels in elite athletes	A	G	0.029188	-0.22819	0.0472548	1.37267e-06	23.3125915335488
GCST90199654	rs78607630	Paraxanthine levels in elite athletes	G	A	0.0241997	-0.253719	0.0518432	9.88221e-07	23.9448200626965
GCST90199654	rs11599254	Paraxanthine levels in elite athletes	T	C	0.0840498	0.137987	0.0286132	1.41769e-06	23.2505205594208
GCST90199654	rs10509810	Paraxanthine levels in elite athletes	G	A	0.408098	-0.0767333	0.0163837	2.82009e-06	21.9297143225926
GCST90199654	rs143167061	Paraxanthine levels in elite athletes	T	C	0.0194548	-0.255726	0.057744	9.48373e-06	19.6076360977334
GCST90199654	rs11032948	Paraxanthine levels in elite athletes	T	C	0.245032	0.0933967	0.0187015	5.91196e-07	24.9344260710289
GCST90199654	rs643104	Paraxanthine levels in elite athletes	C	T	0.336248	-0.081713	0.0174577	2.86002e-06	21.9026899304026
GCST90199654	rs17653722	Paraxanthine levels in elite athletes	T	G	0.170187	-0.0950999	0.0212194	7.40329e-06	20.0808974252874
GCST90199654	rs75467050	Paraxanthine levels in elite athletes	T	C	0.0391705	-0.181124	0.0407723	8.89931e-06	19.7292590733753
GCST90199654	rs34563893	Paraxanthine levels in elite athletes	C	T	0.012781	-0.343882	0.0708587	1.21566e-06	23.5462485254145
GCST90199654	rs2274148	Paraxanthine levels in elite athletes	T	C	0.0333248	0.199304	0.0441846	6.46105e-06	20.3413311980148
GCST90199654	rs7326993	Paraxanthine levels in elite athletes	G	A	0.532382	-0.0721645	0.0163342	9.96179e-06	19.5137471132503
GCST90199654	rs115520044	Paraxanthine levels in elite athletes	A	G	0.0170535	0.30686	0.0617075	6.59906e-07	24.7225835969945
GCST90199654	rs28491088	Paraxanthine levels in elite athletes	C	A	0.15482	0.0994323	0.0223294	8.46886e-06	19.823943899394
GCST90199654	rs112492033	Paraxanthine levels in elite athletes	A	G	0.0190433	-0.270033	0.0581759	3.45602e-06	21.5395515833909
GCST90199654	rs62017761	Paraxanthine levels in elite athletes	G	T	0.4716	-0.0738812	0.0158913	3.33291e-06	21.6091769141122
GCST90199654	rs10459799	Paraxanthine levels in elite athletes	G	C	0.147324	-0.103929	0.0224526	3.67743e-06	21.4204906731689
GCST90199654	rs57526497	Paraxanthine levels in elite athletes	C	A	0.940958	-0.154204	0.0338631	5.27008e-06	20.7313244672533
GCST90199654	rs77866717	Paraxanthine levels in elite athletes	C	T	0.0564862	-0.153486	0.0346997	9.72234e-06	19.5602901425954
GCST90199654	rs56113850	Paraxanthine levels in elite athletes	C	T	0.573947	-0.111197	0.0159364	3.00367e-12	48.6737596974509
GCST90199654	rs2245730	Paraxanthine levels in elite athletes	C	A	0.434712	-0.0769941	0.0162704	2.22152e-06	22.3876047066159
GCST90199655	rs2291115	4-methyl-2-oxopentanoate levels	T	C	0.188329	-0.0877537	0.0192477	5.13532e-06	20.7810725835133
GCST90199655	rs6754181	4-methyl-2-oxopentanoate levels	C	T	0.840504	0.0935486	0.0202835	3.98709e-06	21.2658898294392
GCST90199655	rs893971	4-methyl-2-oxopentanoate levels	G	A	0.399187	0.0924746	0.0150638	8.31252e-10	37.6765049201173
GCST90199655	rs56107485	4-methyl-2-oxopentanoate levels	C	A	0.0606982	-0.152913	0.0307105	6.38534e-07	24.7861920599066
GCST90199655	rs7012455	4-methyl-2-oxopentanoate levels	T	C	0.72081	0.0767546	0.0165318	3.43625e-06	21.5507955994205
GCST90199655	rs112482875	4-methyl-2-oxopentanoate levels	C	G	0.0370528	0.183548	0.0390382	2.57958e-06	22.1011316419121
GCST90199655	rs58729469	4-methyl-2-oxopentanoate levels	T	C	0.159237	0.0976357	0.0200177	1.07452e-06	23.7839346809392
GCST90199655	rs73597221	4-methyl-2-oxopentanoate levels	A	G	0.0466309	-0.17389	0.0348777	6.17385e-07	24.8512539249747
GCST90199655	rs75090459	4-methyl-2-oxopentanoate levels	A	G	0.017058	0.26568	0.0567147	2.80646e-06	21.9392215770404
GCST90199655	rs12894999	4-methyl-2-oxopentanoate levels	A	G	0.813639	-0.0850341	0.019043	7.99266e-06	19.9347260446278
GCST90199655	rs77753167	4-methyl-2-oxopentanoate levels	T	C	0.0607551	-0.147065	0.0310573	2.18759e-06	22.4174406026121
GCST90199655	rs6055350	4-methyl-2-oxopentanoate levels	C	G	0.96283	-0.186005	0.0393211	2.24051e-06	22.3713755050427
GCST90199656	rs140560919	3-indoxyl sulfate levels	C	T	0.0138957	0.292597	0.0654917	7.90694e-06	19.9554631539763
GCST90199656	rs492467	3-indoxyl sulfate levels	G	A	0.400124	-0.0701385	0.0156135	7.05018e-06	20.1746966697995
GCST90199656	rs55839541	3-indoxyl sulfate levels	A	G	0.139213	0.101358	0.0221088	4.55069e-06	21.0126256967861
GCST90199656	rs4649261	3-indoxyl sulfate levels	G	A	0.388522	0.0737226	0.0158935	3.50859e-06	21.5108115452302
GCST90199656	rs146369127	3-indoxyl sulfate levels	A	G	0.0185524	0.269587	0.0567278	2.0112e-06	22.5787872170986
GCST90199656	rs7651697	3-indoxyl sulfate levels	C	T	0.496355	0.0706641	0.0155505	5.51533e-06	20.6444610888714
GCST90199656	rs4692540	3-indoxyl sulfate levels	T	G	0.837001	-0.0952962	0.0204074	3.01657e-06	21.8006987542185
GCST90199656	rs191105317	3-indoxyl sulfate levels	G	C	0.0117339	-0.362577	0.0700538	2.27061e-07	26.7813032870496
GCST90199656	rs13176353	3-indoxyl sulfate levels	C	G	0.891315	-0.114955	0.0245476	2.82755e-06	21.9246292084802
GCST90199656	rs114842896	3-indoxyl sulfate levels	A	G	0.013081	0.30447	0.0669031	5.34158e-06	20.705757951629
GCST90199656	rs651578	3-indoxyl sulfate levels	C	T	0.240034	0.0800674	0.01791	7.80184e-06	19.9808924381998
GCST90199656	rs6904845	3-indoxyl sulfate levels	C	T	0.743482	0.0774978	0.0174619	9.07576e-06	19.6920239755235
GCST90199656	rs2496679	3-indoxyl sulfate levels	C	T	0.974437	0.213632	0.0481132	8.98791e-06	19.7105493561737
GCST90199656	rs9479849	3-indoxyl sulfate levels	A	G	0.00753433	-0.39936	0.0884327	6.30262e-06	20.3890954464237
GCST90199656	rs139986278	3-indoxyl sulfate levels	C	T	0.0116698	-0.315708	0.0706034	7.76506e-06	19.9900805607585
GCST90199656	rs2016346	3-indoxyl sulfate levels	C	T	0.307059	-0.0742048	0.01661	7.9147e-06	19.9535114418489
GCST90199656	rs74334677	3-indoxyl sulfate levels	A	G	0.0306073	-0.217425	0.0447759	1.19873e-06	23.5735457724696
GCST90199656	rs117023050	3-indoxyl sulfate levels	C	T	0.0449466	0.16474	0.0370405	8.68438e-06	19.7760268863163
GCST90199656	rs11078452	3-indoxyl sulfate levels	C	A	0.980903	-0.266191	0.0555632	1.66138e-06	22.9459919880553
GCST90199656	rs1971157	3-indoxyl sulfate levels	C	G	0.381295	0.0712004	0.0160318	8.94547e-06	19.7194544545379
GCST90199656	rs198542	3-indoxyl sulfate levels	A	G	0.454857	0.0702721	0.0153512	4.70302e-06	20.9496034174381
GCST90199656	rs72987107	3-indoxyl sulfate levels	T	C	0.0209548	-0.255879	0.0532644	1.55571e-06	23.0722427591546
GCST90199656	rs56113850	3-indoxyl sulfate levels	C	T	0.576131	-0.076687	0.0152603	5.02725e-07	25.2471264721939
GCST90199657	rs140079282	Sphingosine 1-phosphate levels	A	C	0.0184262	-0.261606	0.056463	3.60008e-06	21.4616028855312
GCST90199657	rs1488103	Sphingosine 1-phosphate levels	A	G	0.393833	-0.0723142	0.015939	5.70756e-06	20.5787828024526
GCST90199657	rs1456759	Sphingosine 1-phosphate levels	T	C	0.737365	-0.0816351	0.0173502	2.53695e-06	22.1329620853185
GCST90199657	rs115939317	Sphingosine 1-phosphate levels	T	C	0.0153631	0.27762	0.0620996	7.80146e-06	19.9810610546308
GCST90199657	rs41397245	Sphingosine 1-phosphate levels	A	G	0.378124	-0.0776802	0.0161082	1.41834e-06	23.2499110873934
GCST90199657	rs71588370	Sphingosine 1-phosphate levels	G	A	0.0394801	0.184415	0.0392364	2.60043e-06	22.0855811609421
GCST90199657	rs138132596	Sphingosine 1-phosphate levels	G	A	0.00497814	0.513535	0.109227	2.58227e-06	22.0991076795975
GCST90199657	rs141116536	Sphingosine 1-phosphate levels	C	T	0.0266543	0.229382	0.0484838	2.233e-06	22.3779356501739
GCST90199657	rs9461721	Sphingosine 1-phosphate levels	G	A	0.0262263	-0.256109	0.0478132	8.48745e-08	28.6845943082074
GCST90199657	rs9360664	Sphingosine 1-phosphate levels	A	G	0.1805	-0.0936889	0.0200697	3.03896e-06	21.7865855098814
GCST90199657	rs11986857	Sphingosine 1-phosphate levels	G	C	0.0606116	0.147791	0.0320867	4.10483e-06	21.2099927710095
GCST90199657	rs10960927	Sphingosine 1-phosphate levels	C	T	0.0494112	0.157515	0.0353441	8.32674e-06	19.8565883800571
GCST90199657	rs10744901	Sphingosine 1-phosphate levels	C	T	0.317054	-0.0733906	0.0164198	7.83555e-06	19.9728390970576
GCST90199657	rs6493965	Sphingosine 1-phosphate levels	G	A	0.644609	-0.0718094	0.0160027	7.21237e-06	20.1312490347076
GCST90199657	rs7200047	Sphingosine 1-phosphate levels	A	G	0.49245	0.0725737	0.0157374	3.99671e-06	21.2611727364923
GCST90199657	rs1000821	Sphingosine 1-phosphate levels	T	C	0.460226	0.0955501	0.0152708	3.92298e-10	39.1411305736616
GCST90199657	rs10502344	Sphingosine 1-phosphate levels	G	A	0.0362631	0.190151	0.0413987	4.36607e-06	21.0920344868008
GCST90199658	rs72859389	Alpha-hydroxyisocaproate levels	C	A	0.0611044	0.132036	0.029663	8.53929e-06	19.8083945669636
GCST90199658	rs142728688	Alpha-hydroxyisocaproate levels	A	G	0.0227938	-0.23423	0.0483974	1.30022e-06	23.4172384498517
GCST90199658	rs142808012	Alpha-hydroxyisocaproate levels	T	A	0.0149562	0.267776	0.059366	6.46449e-06	20.3405376371558
GCST90199658	rs1955284	Alpha-hydroxyisocaproate levels	T	C	0.807407	0.0830487	0.0184612	6.84165e-06	20.2320796671764
GCST90199658	rs4852728	Alpha-hydroxyisocaproate levels	A	C	0.178937	-0.0864222	0.0188155	4.36647e-06	21.0918081212925
GCST90199658	rs11715398	Alpha-hydroxyisocaproate levels	T	C	0.105338	0.116068	0.0236777	9.48658e-07	24.0237432892742
GCST90199658	rs1808859	Alpha-hydroxyisocaproate levels	C	T	0.44434	0.0726542	0.0146613	7.21386e-07	24.5511134480525
GCST90199658	rs35783478	Alpha-hydroxyisocaproate levels	A	G	0.231208	0.0830143	0.0171179	1.23742e-06	23.512540363718
GCST90199658	rs620617	Alpha-hydroxyisocaproate levels	T	C	0.599716	-0.070098	0.0147602	2.0429e-06	22.5486981790274
GCST90199658	rs1975533	Alpha-hydroxyisocaproate levels	G	A	0.116319	-0.119704	0.0225894	1.16365e-07	28.0738928589769
GCST90199658	rs34973031	Alpha-hydroxyisocaproate levels	C	A	0.0853852	-0.123459	0.0259273	1.91937e-06	22.6686484745315
GCST90199658	rs7737487	Alpha-hydroxyisocaproate levels	A	G	0.595653	0.0727989	0.0146176	6.35102e-07	24.796603110682
GCST90199658	rs734860	Alpha-hydroxyisocaproate levels	C	T	0.602667	0.0779035	0.0152545	3.27446e-07	26.0743018518563
GCST90199658	rs62485457	Alpha-hydroxyisocaproate levels	C	T	0.0221196	0.228417	0.0492927	3.58845e-06	21.4677404448378
GCST90199658	rs76445723	Alpha-hydroxyisocaproate levels	T	G	0.0211627	-0.227203	0.0503536	6.41715e-06	20.3545626604112
GCST90199658	rs4934976	Alpha-hydroxyisocaproate levels	A	G	0.657788	-0.0731137	0.0155296	2.50131e-06	22.1600986437863
GCST90199658	rs10832920	Alpha-hydroxyisocaproate levels	G	A	0.539011	-0.0659084	0.0142595	3.79896e-06	21.3583474032657
GCST90199658	rs113914810	Alpha-hydroxyisocaproate levels	T	C	0.0292252	0.195815	0.0434709	6.65286e-06	20.2856699061992
GCST90199658	rs78820411	Alpha-hydroxyisocaproate levels	G	A	0.0386388	0.170371	0.0373253	5.0068e-06	20.8295282793493
GCST90199658	rs10414919	Alpha-hydroxyisocaproate levels	A	G	0.280961	-0.0797399	0.0161833	8.33707e-07	24.2723545399436
GCST90199658	rs151029917	Alpha-hydroxyisocaproate levels	T	G	0.0064524	0.405287	0.0904053	7.36017e-06	20.0924209059171
GCST90199658	rs79376596	Alpha-hydroxyisocaproate levels	G	A	0.0291836	0.195553	0.0432889	6.26065e-06	20.4018978628249
GCST90199659	rs10789117	1-stearoyl-GPI (18:0) levels	C	A	0.341811	-0.0805466	0.0157387	3.09195e-07	26.1849375524093
GCST90199659	rs9436300	1-stearoyl-GPI (18:0) levels	G	A	0.68347	0.0754039	0.0169789	8.95281e-06	19.7180220453322
GCST90199659	rs151115380	1-stearoyl-GPI (18:0) levels	T	C	0.0130281	0.310888	0.0661973	2.64817e-06	22.0506906656063
GCST90199659	rs13035306	1-stearoyl-GPI (18:0) levels	T	C	0.05619	-0.156036	0.0325815	1.67535e-06	22.9299073060321
GCST90199659	rs35311550	1-stearoyl-GPI (18:0) levels	C	T	0.0141818	-0.322065	0.0642743	5.42083e-07	25.1019339308456
GCST90199659	rs7610125	1-stearoyl-GPI (18:0) levels	T	C	0.436891	-0.0758416	0.0155174	1.02115e-06	23.882065973289
GCST90199659	rs139782415	1-stearoyl-GPI (18:0) levels	T	C	0.0899487	0.126378	0.0264791	1.81728e-06	22.7735821522558
GCST90199659	rs6849130	1-stearoyl-GPI (18:0) levels	C	T	0.118281	-0.108294	0.0237693	5.21256e-06	20.7525198414257
GCST90199659	rs4266604	1-stearoyl-GPI (18:0) levels	C	T	0.294749	0.0745017	0.0166127	7.30464e-06	20.1069756390495
GCST90199659	rs117400415	1-stearoyl-GPI (18:0) levels	G	C	0.186215	0.0888842	0.0195487	5.44662e-06	20.6684640281272
GCST90199659	rs13265847	1-stearoyl-GPI (18:0) levels	G	A	0.942421	-0.156331	0.0336519	3.39176e-06	21.5757481339424
GCST90199659	rs78765237	1-stearoyl-GPI (18:0) levels	A	G	0.0204739	0.24977	0.053264	2.74152e-06	21.9840560819314
GCST90199659	rs1836921	1-stearoyl-GPI (18:0) levels	A	G	0.276299	-0.0775788	0.0170992	5.70656e-06	20.5792414336227
GCST90199659	rs2435583	1-stearoyl-GPI (18:0) levels	G	A	0.164587	-0.0990229	0.0204562	1.29364e-06	23.4269737516879
GCST90199659	rs7302336	1-stearoyl-GPI (18:0) levels	A	G	0.112836	0.113218	0.0239989	2.38589e-06	22.2506712224964
GCST90199659	rs1555942	1-stearoyl-GPI (18:0) levels	A	T	0.965825	0.188681	0.0418631	6.57211e-06	20.3089934571162
GCST90199659	rs113735393	1-stearoyl-GPI (18:0) levels	A	G	0.0352927	-0.207519	0.0411356	4.54134e-07	25.4433850599297
GCST90199659	rs141437456	1-stearoyl-GPI (18:0) levels	T	C	0.00988166	-0.347399	0.0764493	5.51496e-06	20.6445268034966
GCST90199661	rs72710584	Maleate levels	G	A	0.140637	-0.105459	0.0227622	3.60232e-06	21.4601381501089
GCST90199661	rs139060216	Maleate levels	C	T	0.0331348	-0.195659	0.0433217	6.28953e-06	20.3930584270998
GCST90199661	rs3856630	Maleate levels	C	T	0.0194312	0.247925	0.0558662	9.08718e-06	19.6895624773967
GCST90199661	rs116633901	Maleate levels	G	T	0.0244785	0.224574	0.0501538	7.54464e-06	20.0449486031631
GCST90199661	rs62337911	Maleate levels	G	A	0.0398995	-0.191127	0.0392515	1.12e-06	23.704197423593
GCST90199661	rs6553200	Maleate levels	T	C	0.273903	-0.0778103	0.017129	5.55614e-06	20.6302193842223
GCST90199661	rs150357582	Maleate levels	T	G	0.00817154	-0.424684	0.0860667	8.04149e-07	24.3419396401394
GCST90199661	rs13200335	Maleate levels	A	C	0.40824	-0.0760477	0.0156955	1.26496e-06	23.4701325574414
GCST90199661	rs73073176	Maleate levels	T	C	0.130699	-0.120147	0.0230713	1.91233e-07	27.112865215826
GCST90199661	rs10504250	Maleate levels	G	C	0.32379	-0.0742667	0.0165607	7.30761e-06	20.1059481913192
GCST90199661	rs117247923	Maleate levels	A	G	0.0161251	0.285202	0.0612361	3.20202e-06	21.6862156335158
GCST90199661	rs12376985	Maleate levels	G	A	0.119885	0.1074	0.023991	7.58163e-06	20.0357473591655
GCST90199661	rs75102017	Maleate levels	C	G	0.0104294	-0.344294	0.075865	5.67231e-06	20.5906316701772
GCST90199661	rs61880906	Maleate levels	C	A	0.0528864	-0.160747	0.0347303	3.68428e-06	21.4171840595494
GCST90199661	rs74069834	Maleate levels	G	A	0.0174547	-0.276781	0.0589389	2.65226e-06	22.0476436738542
GCST90199661	rs73396358	Maleate levels	T	G	0.0625536	-0.142941	0.0315949	6.06315e-06	20.4631905054949
GCST90199661	rs115520044	Maleate levels	A	G	0.0166093	0.286001	0.0604766	2.25496e-06	22.3590864245061
GCST90199661	rs2472297	Maleate levels	T	C	0.250184	0.0860376	0.0177102	1.18529e-06	23.5951818526206
GCST90199661	rs76680658	Maleate levels	C	G	0.0357502	-0.200611	0.0420445	1.82957e-06	22.7606566206212
GCST90199661	rs7245628	Maleate levels	A	G	0.684799	0.076776	0.0170744	6.90652e-06	20.2140691206966
GCST90199661	rs117261516	Maleate levels	A	G	0.014088	0.350122	0.0658295	1.04557e-07	28.2807793798171
GCST90199661	rs61457016	Maleate levels	G	T	0.0211932	-0.269244	0.0526641	3.17963e-07	26.1310234738144
GCST90199661	rs6137886	Maleate levels	G	T	0.047164	0.165992	0.0366881	6.0563e-06	20.4652737675324
GCST90199661	rs116882896	Maleate levels	G	A	0.0467255	-0.166328	0.0373322	8.37579e-06	19.845280819803
GCST90199662	rs114248797	Isovalerate (i5:0) levels	G	T	0.00987764	0.36155	0.0786193	4.25051e-06	21.1430624672175
GCST90199662	rs59173308	Isovalerate (i5:0) levels	A	G	0.0465636	-0.171301	0.036733	3.11005e-06	21.7418505136148
GCST90199662	rs887829	Isovalerate (i5:0) levels	T	C	0.324211	0.0820467	0.0165917	7.61251e-07	24.4472475146924
GCST90199662	rs2407999	Isovalerate (i5:0) levels	G	A	0.121513	0.114291	0.0243102	2.58439e-06	22.097162437903
GCST90199662	rs9295793	Isovalerate (i5:0) levels	A	C	0.155247	-0.0973961	0.0213833	5.24433e-06	20.7406891416369
GCST90199662	rs142706506	Isovalerate (i5:0) levels	G	T	0.0209884	0.254733	0.0544181	2.8543e-06	21.9065092084741
GCST90199662	rs80329585	Isovalerate (i5:0) levels	C	A	0.0104605	-0.348749	0.0765056	5.15269e-06	20.7744243048978
GCST90199662	rs7047835	Isovalerate (i5:0) levels	C	T	0.939029	-0.147304	0.0325318	5.95455e-06	20.4975710054658
GCST90199662	rs117350340	Isovalerate (i5:0) levels	C	T	0.0487695	-0.16461	0.0364871	6.43849e-06	20.3480709136263
GCST90199662	rs150981358	Isovalerate (i5:0) levels	A	G	0.0266753	0.227853	0.0482807	2.36619e-06	22.2664966872411
GCST90199662	rs188242626	Isovalerate (i5:0) levels	T	C	0.0252273	-0.239692	0.0496341	1.37102e-06	23.3150462994763
GCST90199662	rs117742113	Isovalerate (i5:0) levels	T	C	0.0245285	-0.234768	0.0504297	3.23437e-06	21.6667881884554
GCST90199662	rs8014050	Isovalerate (i5:0) levels	G	A	0.411232	-0.0705248	0.0158333	8.4206e-06	19.8349153698171
GCST90199662	rs35721219	Isovalerate (i5:0) levels	T	C	0.0488957	0.162517	0.0360284	6.45813e-06	20.3421638744249
GCST90199662	rs117546625	Isovalerate (i5:0) levels	G	A	0.0268893	-0.236693	0.0482055	9.10349e-07	24.1027808099845
GCST90199662	rs112755187	Isovalerate (i5:0) levels	T	C	0.0442732	-0.177624	0.0377539	2.54124e-06	22.1293753955596
GCST90199662	rs4815566	Isovalerate (i5:0) levels	T	C	0.112645	0.111171	0.0247376	6.98957e-06	20.1909803141079
GCST90199663	rs3767942	4-acetylphenol sulfate levels	G	A	0.268484	0.0875381	0.018901	3.632e-06	21.4438575971121
GCST90199663	rs114393741	4-acetylphenol sulfate levels	A	G	0.0144521	0.302597	0.068433	9.78836e-06	19.5468294727517
GCST90199663	rs144625636	4-acetylphenol sulfate levels	T	C	0.0136746	0.317716	0.0716714	9.29501e-06	19.6455704154795
GCST90199663	rs6756669	4-acetylphenol sulfate levels	G	A	0.713592	0.0812734	0.018386	9.85196e-06	19.5344231881892
GCST90199663	rs116272095	4-acetylphenol sulfate levels	C	G	0.015461	0.318113	0.0666451	1.8128e-06	22.7774254224789
GCST90199663	rs76793324	4-acetylphenol sulfate levels	C	T	0.0163265	0.293567	0.0653061	6.94898e-06	20.2015744354539
GCST90199663	rs1969346	4-acetylphenol sulfate levels	T	C	0.0494096	0.169438	0.0381465	8.92236e-06	19.7237952578641
GCST90199663	rs78621707	4-acetylphenol sulfate levels	A	G	0.021614	0.278554	0.0565295	8.32509e-07	24.2743023344177
GCST90199663	rs13102958	4-acetylphenol sulfate levels	G	A	0.417198	0.0755964	0.0167714	6.561e-06	20.311492703032
GCST90199663	rs4355631	4-acetylphenol sulfate levels	G	A	0.491424	-0.0795996	0.017082	3.16418e-06	21.7081384224194
GCST90199663	rs10101376	4-acetylphenol sulfate levels	G	A	0.388492	0.0755876	0.0168628	7.37679e-06	20.08722668685
GCST90199663	rs1521039	4-acetylphenol sulfate levels	G	A	0.890797	-0.133494	0.0265452	4.93156e-07	25.2830658496004
GCST90199663	rs12354542	4-acetylphenol sulfate levels	C	T	0.0506867	-0.175898	0.0373161	2.43208e-06	22.2130172069642
GCST90199663	rs11040389	4-acetylphenol sulfate levels	T	C	0.434185	0.0796657	0.0165432	1.46752e-06	23.1836578732477
GCST90199663	rs79284264	4-acetylphenol sulfate levels	C	T	0.0256537	0.231367	0.0522866	9.64488e-06	19.5749324876177
GCST90199663	rs12319193	4-acetylphenol sulfate levels	T	G	0.00835909	0.439649	0.0912265	1.4405e-06	23.2192613503977
GCST90199663	rs12878900	4-acetylphenol sulfate levels	G	A	0.112711	-0.132112	0.0261536	4.38603e-07	25.5093754943798
GCST90199663	rs116938011	4-acetylphenol sulfate levels	T	C	0.00979701	-0.380537	0.0845499	6.77187e-06	20.2509699918624
GCST90199663	rs12444105	4-acetylphenol sulfate levels	G	A	0.63628	-0.0782771	0.0172342	5.57301e-06	20.6236459594873
GCST90199663	rs739244	4-acetylphenol sulfate levels	G	A	0.748831	-0.0872158	0.0188382	3.66143e-06	21.4284016139264
GCST90199664	rs10802092	Phenyllactate (PLA) levels in elite athletes	T	A	0.593586	0.0695791	0.0148237	2.68229e-06	22.0261651531197
GCST90199664	rs13396369	Phenyllactate (PLA) levels in elite athletes	T	C	0.187179	0.0893767	0.0186298	1.60652e-06	23.0105371953921
GCST90199664	rs116721959	Phenyllactate (PLA) levels in elite athletes	T	C	0.0251855	-0.21061	0.0459716	4.62048e-06	20.9832739029669
GCST90199664	rs34064769	Phenyllactate (PLA) levels in elite athletes	A	C	0.525012	0.0678602	0.0145435	3.07118e-06	21.7664153382538
GCST90199664	rs78199411	Phenyllactate (PLA) levels in elite athletes	C	T	0.0356752	0.183637	0.0391572	2.73534e-06	21.9882988940523
GCST90199664	rs2359874	Phenyllactate (PLA) levels in elite athletes	T	C	0.61135	0.0730231	0.0149781	1.08636e-06	23.7630177249719
GCST90199664	rs79724540	Phenyllactate (PLA) levels in elite athletes	T	C	0.112452	-0.117073	0.0231742	4.37544e-07	25.5151722800769
GCST90199664	rs4291084	Phenyllactate (PLA) levels in elite athletes	G	A	0.724661	-0.082695	0.016704	7.39797e-07	24.502593343543
GCST90199664	rs9470970	Phenyllactate (PLA) levels in elite athletes	A	G	0.0663122	-0.145262	0.0290503	5.72199e-07	24.9975420278787
GCST90199664	rs9476273	Phenyllactate (PLA) levels in elite athletes	A	T	0.168047	-0.0860871	0.0194551	9.64816e-06	19.5750884533409
GCST90199664	rs12529420	Phenyllactate (PLA) levels in elite athletes	A	G	0.381239	0.0674951	0.0150882	7.69938e-06	20.0061784279951
GCST90199664	rs17634070	Phenyllactate (PLA) levels in elite athletes	A	T	0.0544231	0.154338	0.033383	3.77759e-06	21.3692619719444
GCST90199664	rs73396011	Phenyllactate (PLA) levels in elite athletes	G	A	0.0595044	0.149295	0.0310577	1.53204e-06	23.101833898276
GCST90199664	rs7867041	Phenyllactate (PLA) levels in elite athletes	A	G	0.226371	0.0783952	0.0173588	6.29683e-06	20.3907902755763
GCST90199664	rs73669981	Phenyllactate (PLA) levels in elite athletes	T	C	0.034831	-0.194512	0.039425	8.06738e-07	24.3357035673846
GCST90199664	rs10834052	Phenyllactate (PLA) levels in elite athletes	C	T	0.802512	0.0807497	0.0182606	9.77604e-06	19.5499774283141
GCST90199664	rs73351721	Phenyllactate (PLA) levels in elite athletes	A	G	0.061443	-0.14389	0.0302864	2.02424e-06	22.5663037354722
GCST90199664	rs17783490	Phenyllactate (PLA) levels in elite athletes	T	G	0.0427215	0.165104	0.035623	3.5738e-06	21.4757688238959
GCST90199664	rs937475	Phenyllactate (PLA) levels in elite athletes	G	A	0.599404	-0.0703956	0.0148295	2.06466e-06	22.5285128975041
GCST90199664	rs35446494	Phenyllactate (PLA) levels in elite athletes	G	A	0.0382979	0.171055	0.0375046	5.09335e-06	20.7968223806812
GCST90199664	rs56381820	Phenyllactate (PLA) levels in elite athletes	C	T	0.203436	0.0842604	0.0180851	3.17568e-06	21.7019978368266
GCST90199664	rs7141384	Phenyllactate (PLA) levels in elite athletes	G	T	0.333722	-0.0706039	0.0152423	3.61956e-06	21.451165020451
GCST90199664	rs11076256	Phenyllactate (PLA) levels in elite athletes	T	C	0.0778439	0.447662	0.0265192	6.2441e-64	284.887986600991
GCST90199664	rs143277630	Phenyllactate (PLA) levels in elite athletes	T	C	0.0478586	-0.194762	0.0339985	1.01287e-08	32.8082790406697
GCST90199664	rs74546847	Phenyllactate (PLA) levels in elite athletes	T	C	0.0222438	-0.242796	0.0487618	6.38388e-07	24.7866656950101
GCST90199664	rs143566944	Phenyllactate (PLA) levels in elite athletes	T	C	0.0130189	0.287805	0.0642476	7.47717e-06	20.0621449123146
GCST90199665	rs12039358	N-acetylaspartate (naa) levels	G	T	0.227402	-0.0910294	0.0184878	8.49033e-07	24.2374137787604
GCST90199665	rs35308250	N-acetylaspartate (naa) levels	C	A	0.292432	0.0764696	0.0169105	6.12521e-06	20.4436353000655
GCST90199665	rs139706814	N-acetylaspartate (naa) levels	G	A	0.0328242	-0.196608	0.0437219	6.89914e-06	20.2161151626916
GCST90199665	rs62127223	N-acetylaspartate (naa) levels	A	G	0.0820923	-0.136176	0.0283979	1.62445e-06	22.9891058906136
GCST90199665	rs9869057	N-acetylaspartate (naa) levels	C	T	0.998185	-0.811824	0.183334	9.50571e-06	19.6033877331809
GCST90199665	rs150965318	N-acetylaspartate (naa) levels	C	T	0.0276535	-0.209464	0.0468532	7.79847e-06	19.9817561697788
GCST90199665	rs544693361	N-acetylaspartate (naa) levels	T	C	0.0104899	-0.347238	0.0754801	4.217e-06	21.1584058818998
GCST90199665	rs79315153	N-acetylaspartate (naa) levels	G	A	0.116476	-0.10644	0.0237273	7.25895e-06	20.1190038824773
GCST90199665	rs2248456	N-acetylaspartate (naa) levels	A	G	0.494379	0.0745846	0.0154974	1.48899e-06	23.1565592698105
GCST90199665	rs35911794	N-acetylaspartate (naa) levels	C	T	0.0338346	0.192938	0.042974	7.13446e-06	20.1519636467097
GCST90199665	rs10845794	N-acetylaspartate (naa) levels	T	G	0.536408	-0.0705395	0.0158112	8.1442e-06	19.8988727567144
GCST90199665	rs74895134	N-acetylaspartate (naa) levels	A	G	0.0166503	0.266447	0.0599771	8.89292e-06	19.7307743088922
GCST90199665	rs117572246	N-acetylaspartate (naa) levels	A	G	0.0128793	-0.335037	0.0692125	1.29385e-06	23.4266319691615
GCST90199665	rs2025408	N-acetylaspartate (naa) levels	A	C	0.0106869	-0.336702	0.0757383	8.76491e-06	19.7584863792105
GCST90199665	rs150753233	N-acetylaspartate (naa) levels	G	A	0.00908417	0.388784	0.0814519	1.81348e-06	22.7775869935178
GCST90199665	rs11073480	N-acetylaspartate (naa) levels	G	A	0.157032	0.0960883	0.021254	6.1561e-06	20.4339841751428
GCST90199665	rs113199593	N-acetylaspartate (naa) levels	G	A	0.0116265	-0.318765	0.0717581	8.90352e-06	19.7284417604297
GCST90199665	rs74509445	N-acetylaspartate (naa) levels	T	C	0.0667167	-0.139499	0.0313242	8.4528e-06	19.8278487676502
GCST90199665	rs11868853	N-acetylaspartate (naa) levels	G	A	0.260506	0.0822351	0.0175866	2.92522e-06	21.8596932562104
GCST90199665	rs80135198	N-acetylaspartate (naa) levels	T	C	0.0169512	0.27184	0.0603487	6.65316e-06	20.2854324290616
GCST90199665	rs409751	N-acetylaspartate (naa) levels	T	C	0.558491	0.0743278	0.0161645	4.26133e-06	21.1383649304876
GCST90199666	rs113511960	Palmitoylcarnitine levels (Metabolon platform)	T	C	0.015033	-0.28963	0.0631312	4.48072e-06	21.0423277028692
GCST90199666	rs17569868	Palmitoylcarnitine levels (Metabolon platform)	C	A	0.211224	0.0839015	0.0186144	6.56434e-06	20.311226375345
GCST90199666	rs1799822	Palmitoylcarnitine levels (Metabolon platform)	G	A	0.22902	0.084205	0.0181362	3.43522e-06	21.5515220869037
GCST90199666	rs10157929	Palmitoylcarnitine levels (Metabolon platform)	G	C	0.139648	0.101191	0.0219394	3.98265e-06	21.2681180974713
GCST90199666	rs72696241	Palmitoylcarnitine levels (Metabolon platform)	A	G	0.276009	0.0788913	0.0170751	3.83246e-06	21.3415763166623
GCST90199666	rs114684303	Palmitoylcarnitine levels (Metabolon platform)	A	C	0.0122771	-0.326277	0.0685956	1.96945e-06	22.619092822815
GCST90199666	rs13386197	Palmitoylcarnitine levels (Metabolon platform)	G	C	0.0520528	0.150287	0.033948	9.55699e-06	19.593373788344
GCST90199666	rs2167534	Palmitoylcarnitine levels (Metabolon platform)	A	G	0.310582	-0.0774604	0.0172303	6.9379e-06	20.2054521193876
GCST90199666	rs72906893	Palmitoylcarnitine levels (Metabolon platform)	T	C	0.176603	0.0927839	0.0204954	5.98074e-06	20.4893051061561
GCST90199666	rs62264777	Palmitoylcarnitine levels (Metabolon platform)	C	G	0.138361	-0.106325	0.0219678	1.29823e-06	23.4202987716806
GCST90199666	rs79450911	Palmitoylcarnitine levels (Metabolon platform)	T	C	0.0222007	-0.240404	0.0517006	3.32062e-06	21.6165804095621
GCST90199666	rs2612989	Palmitoylcarnitine levels (Metabolon platform)	A	G	0.822267	0.0945784	0.0198049	1.79262e-06	22.799923923875
GCST90199666	rs2963905	Palmitoylcarnitine levels (Metabolon platform)	A	C	0.716492	-0.0810907	0.0169006	1.60178e-06	23.0161475430013
GCST90199666	rs72777087	Palmitoylcarnitine levels (Metabolon platform)	G	A	0.170976	0.0928261	0.0202234	4.43193e-06	21.0633112456141
GCST90199666	rs2631367	Palmitoylcarnitine levels (Metabolon platform)	G	C	0.522391	0.123473	0.0151912	4.36667e-16	66.0472314622361
GCST90199666	rs143370068	Palmitoylcarnitine levels (Metabolon platform)	T	C	0.0121017	-0.313926	0.0696259	6.52081e-06	20.3239308667615
GCST90199666	rs12205483	Palmitoylcarnitine levels (Metabolon platform)	T	C	0.0220643	-0.234035	0.0522496	7.49341e-06	20.0581309579766
GCST90199666	rs12210538	Palmitoylcarnitine levels (Metabolon platform)	G	A	0.238471	-0.169243	0.0176414	8.51296e-22	92.0131960026658
GCST90199666	rs7069718	Palmitoylcarnitine levels (Metabolon platform)	T	A	0.774869	0.0805832	0.0181037	8.53953e-06	19.8083869267611
GCST90199666	rs1171623	Palmitoylcarnitine levels (Metabolon platform)	T	G	0.224491	0.105784	0.018426	9.41016e-09	32.9513048055768
GCST90199666	rs144564761	Palmitoylcarnitine levels (Metabolon platform)	C	G	0.0199488	-0.256635	0.0546859	2.69376e-06	22.0178963557593
GCST90199666	rs174544	Palmitoylcarnitine levels (Metabolon platform)	A	C	0.301651	-0.0864977	0.0165349	1.6841e-07	27.3590336766033
GCST90199666	rs111269071	Palmitoylcarnitine levels (Metabolon platform)	C	T	0.0679766	0.139429	0.0302597	4.07088e-06	21.2261764107089
GCST90199666	rs887477	Palmitoylcarnitine levels (Metabolon platform)	C	A	0.515027	0.0717292	0.0155223	3.81827e-06	21.3488560527432
GCST90199666	rs7143692	Palmitoylcarnitine levels (Metabolon platform)	G	A	0.207493	0.0865656	0.0187875	4.07316e-06	21.2249893082305
GCST90199666	rs12907371	Palmitoylcarnitine levels (Metabolon platform)	C	G	0.119042	0.107415	0.0238374	6.60189e-06	20.3005066761256
GCST90199666	rs138066517	Palmitoylcarnitine levels (Metabolon platform)	T	C	0.0341557	-0.18999	0.042387	7.38534e-06	20.0858819571217
GCST90199666	rs75555206	Palmitoylcarnitine levels (Metabolon platform)	A	G	0.0239287	-0.22333	0.0498164	7.35818e-06	20.0929744654345
GCST90199666	rs74714644	Palmitoylcarnitine levels (Metabolon platform)	A	G	0.0133511	0.302034	0.0660287	4.7787e-06	20.919001701526
GCST90199666	rs78422675	Palmitoylcarnitine levels (Metabolon platform)	T	C	0.00466836	0.557491	0.111628	5.90816e-07	24.9358521416222
GCST90199666	rs6029454	Palmitoylcarnitine levels (Metabolon platform)	G	C	0.0473096	-0.157828	0.0354391	8.44814e-06	19.828849580755
GCST90199667	rs72692616	Erythritol levels in elite athletes	A	G	0.0535583	-0.333531	0.0319348	1.55926e-25	109.053006546792
GCST90199667	rs150074699	Erythritol levels in elite athletes	A	G	0.000613196	1.31346	0.291544	6.63157e-06	20.2917321087588
GCST90199667	rs376874259	Erythritol levels in elite athletes	G	T	0.0422138	-0.178181	0.0359668	7.26855e-07	24.5365115549608
GCST90199667	rs75505443	Erythritol levels in elite athletes	T	A	0.00756272	0.369506	0.0830332	8.58302e-06	19.7985357558787
GCST90199667	rs55769487	Erythritol levels in elite athletes	T	C	0.152674	0.0923657	0.0199838	3.79984e-06	21.3579190504237
GCST90199667	rs116078994	Erythritol levels in elite athletes	A	C	0.0183301	0.252839	0.0537262	2.52558e-06	22.1416260947916
GCST90199667	rs9858049	Erythritol levels in elite athletes	T	C	0.123202	-0.135463	0.0219498	6.76417e-10	38.0779778914443
GCST90199667	rs12633047	Erythritol levels in elite athletes	T	C	0.0692572	0.130274	0.0282786	4.08865e-06	21.2174564802276
GCST90199667	rs4426692	Erythritol levels in elite athletes	G	A	0.331673	-0.068372	0.0152462	7.30789e-06	20.1060600949364
GCST90199667	rs9813594	Erythritol levels in elite athletes	C	T	0.659893	-0.0730144	0.0154387	2.253e-06	22.3608968636393
GCST90199667	rs142601344	Erythritol levels in elite athletes	T	C	0.0113622	0.34102	0.0685053	6.42442e-07	24.7745051474694
GCST90199667	rs27598	Erythritol levels in elite athletes	A	G	0.616334	-0.0675333	0.0149044	5.86762e-06	20.5258231324295
GCST90199667	rs144368133	Erythritol levels in elite athletes	G	A	0.0107812	-0.33485	0.0704029	1.97275e-06	22.6158618476984
GCST90199667	rs553220097	Erythritol levels in elite athletes	C	G	0.000260383	2.05383	0.460821	8.31522e-06	19.8590329282166
GCST90199667	rs79695006	Erythritol levels in elite athletes	G	A	0.0571607	0.146655	0.0312792	2.75113e-06	21.9773896457468
GCST90199667	rs181823223	Erythritol levels in elite athletes	T	C	0.117225	-0.108427	0.02309	2.65528e-06	22.0455354237104
GCST90199667	rs71480323	Erythritol levels in elite athletes	A	G	0.123767	-0.101121	0.0217504	3.33285e-06	21.6093572064406
GCST90199667	rs9596367	Erythritol levels in elite athletes	C	G	0.443135	0.0684595	0.0146956	3.18537e-06	21.6963378281346
GCST90199667	rs12893100	Erythritol levels in elite athletes	T	C	0.291436	0.0721428	0.016087	7.30705e-06	20.1061768436591
GCST90199667	rs1865475	Erythritol levels in elite athletes	A	G	0.0960525	-0.115293	0.0244655	2.44721e-06	22.2019602993066
GCST90199667	rs35208507	Erythritol levels in elite athletes	G	A	0.310554	-0.0782231	0.0157699	7.03917e-07	24.5983400530749
GCST90199667	rs148188291	Erythritol levels in elite athletes	G	A	0.011176	-0.312133	0.068299	4.87511e-06	20.8806645526217
GCST90199667	rs117113173	Erythritol levels in elite athletes	G	C	0.0231459	0.245682	0.0480425	3.15665e-07	26.1450281398199
GCST90199667	rs111274172	Erythritol levels in elite athletes	T	A	0.0193261	0.264806	0.0526607	4.94236e-07	25.2799389235204
GCST90199667	rs150921780	Erythritol levels in elite athletes	T	C	0.0444772	0.157491	0.0349348	6.53989e-06	20.3183572502263
GCST90199668	rs75690409	Hexanoylcarnitine levels (Biocrates platform)	G	A	0.0166198	0.265713	0.0585954	5.76827e-06	20.558582187337
GCST90199668	rs149556176	Hexanoylcarnitine levels (Biocrates platform)	C	T	0.0140408	0.49122	0.0634609	9.90147e-15	59.9010215842365
GCST90199668	rs2185152	Hexanoylcarnitine levels (Biocrates platform)	T	C	0.30837	-0.4316	0.0153412	3.83431e-174	791.295707749356
GCST90199668	rs36012907	Hexanoylcarnitine levels (Biocrates platform)	T	C	0.0917344	0.128382	0.0263672	1.1217e-06	23.7014463358596
GCST90199668	rs16865990	Hexanoylcarnitine levels (Biocrates platform)	G	A	0.0100306	-0.356033	0.075046	2.09342e-06	22.5019425189614
GCST90199668	rs1391967	Hexanoylcarnitine levels (Biocrates platform)	G	A	0.187232	-0.0857333	0.0192503	8.44367e-06	19.8298157445165
GCST90199668	rs62290256	Hexanoylcarnitine levels (Biocrates platform)	G	A	0.0584841	0.16173	0.0316506	3.22408e-07	26.1042896637079
GCST90199668	rs17843902	Hexanoylcarnitine levels (Biocrates platform)	C	T	0.296766	-0.0833266	0.0163535	3.48112e-07	25.9561630737615
GCST90199668	rs2631367	Hexanoylcarnitine levels (Biocrates platform)	G	C	0.522736	0.104741	0.0149388	2.35995e-12	49.1469540987047
GCST90199668	rs77010315	Hexanoylcarnitine levels (Biocrates platform)	A	C	0.012084	-0.452358	0.0682548	3.41446e-11	43.9129643490358
GCST90199668	rs80254170	Hexanoylcarnitine levels (Biocrates platform)	G	A	0.0750547	-0.124082	0.0280817	9.93375e-06	19.5193513122158
GCST90199668	rs662138	Hexanoylcarnitine levels (Biocrates platform)	G	C	0.175323	-0.133922	0.0196516	9.4375e-12	46.430421165507
GCST90199668	rs28540007	Hexanoylcarnitine levels (Biocrates platform)	C	T	0.0204714	-0.239621	0.0526059	5.23824e-06	20.74318515467
GCST90199668	rs144724596	Hexanoylcarnitine levels (Biocrates platform)	T	C	0.00693515	0.433125	0.0902822	1.60694e-06	23.0100116494854
GCST90199668	rs1171617	Hexanoylcarnitine levels (Biocrates platform)	T	G	0.768951	0.152178	0.0180475	3.39535e-17	71.0827538572429
GCST90199668	rs141882839	Hexanoylcarnitine levels (Biocrates platform)	A	G	0.0257707	0.245572	0.0474263	2.24314e-07	26.8048763206026
GCST90199668	rs73001574	Hexanoylcarnitine levels (Biocrates platform)	T	G	0.0158023	-0.28157	0.0599701	2.66386e-06	22.0393010432685
GCST90199668	rs898847	Hexanoylcarnitine levels (Biocrates platform)	C	T	0.745109	0.0835404	0.0173534	1.47896e-06	23.1696005920885
GCST90199668	rs117548628	Hexanoylcarnitine levels (Biocrates platform)	A	G	0.016033	-0.272418	0.059426	4.55821e-06	21.0093784670966
GCST90199668	rs117138561	Hexanoylcarnitine levels (Biocrates platform)	T	C	0.00930119	0.345285	0.0773593	8.06713e-06	19.9170476720135
GCST90199668	rs75586607	Hexanoylcarnitine levels (Biocrates platform)	C	G	0.0401487	-0.175199	0.0387011	5.98379e-06	20.4885502483932
GCST90199668	rs7496462	Hexanoylcarnitine levels (Biocrates platform)	G	C	0.498842	0.0678033	0.0149904	6.0939e-06	20.4536029681476
GCST90199668	rs111262693	Hexanoylcarnitine levels (Biocrates platform)	T	G	0.0770636	0.12919	0.0283986	5.38593e-06	20.6899069125239
GCST90199668	rs117907282	Hexanoylcarnitine levels (Biocrates platform)	A	G	0.00977772	-0.347706	0.0762	5.04116e-06	20.8165631655563
GCST90199668	rs113915691	Hexanoylcarnitine levels (Biocrates platform)	A	G	0.0625	-0.138771	0.0308238	6.72984e-06	20.2637435739096
GCST90199669	rs188283366	Acetylcarnitine levels (Biocrates platform)	C	G	0.0182415	0.246081	0.0556954	9.94627e-06	19.516968801638
GCST90199669	rs61765007	Acetylcarnitine levels (Biocrates platform)	A	G	0.0168485	-0.261156	0.0577114	6.03371e-06	20.4725364600068
GCST90199669	rs1839212	Acetylcarnitine levels (Biocrates platform)	A	G	0.0267879	0.217408	0.0465305	2.97752e-06	21.8258144980164
GCST90199669	rs16865990	Acetylcarnitine levels (Biocrates platform)	G	A	0.0100037	-0.373578	0.0752289	6.83895e-07	24.6540356096142
GCST90199669	rs139264311	Acetylcarnitine levels (Biocrates platform)	G	A	0.0214303	-0.230906	0.0521359	9.47e-06	19.6106298639051
GCST90199669	rs138268157	Acetylcarnitine levels (Biocrates platform)	G	A	0.124725	0.107567	0.0225861	1.91198e-06	22.6762103196693
GCST90199669	rs112845131	Acetylcarnitine levels (Biocrates platform)	T	A	0.0127551	0.324374	0.0667607	1.18128e-06	23.6018021774527
GCST90199669	rs115362213	Acetylcarnitine levels (Biocrates platform)	C	G	0.0124863	-0.313614	0.0668907	2.75273e-06	21.9762839845677
GCST90199669	rs79958740	Acetylcarnitine levels (Biocrates platform)	T	A	0.0327749	0.204757	0.042295	1.2908e-06	23.4311882800649
GCST90199669	rs55640226	Acetylcarnitine levels (Biocrates platform)	C	T	0.0695067	-0.129357	0.02927	9.8956e-06	19.5267192370128
GCST90199669	rs2631367	Acetylcarnitine levels (Biocrates platform)	G	C	0.522496	0.111841	0.0149618	7.71344e-14	55.8636424864733
GCST90199669	rs74823953	Acetylcarnitine levels (Biocrates platform)	T	C	0.0122617	-0.407734	0.0679719	1.99076e-09	35.9740962773817
GCST90199669	rs662138	Acetylcarnitine levels (Biocrates platform)	G	C	0.174893	-0.0872708	0.0197411	9.83515e-06	19.5384484757062
GCST90199669	rs117508585	Acetylcarnitine levels (Biocrates platform)	A	G	0.0165029	-0.264148	0.0589634	7.46889e-06	20.0643212973209
GCST90199669	rs114798927	Acetylcarnitine levels (Biocrates platform)	C	T	0.109753	-0.112961	0.0241021	2.77555e-06	21.9604960260298
GCST90199669	rs10984356	Acetylcarnitine levels (Biocrates platform)	G	A	0.0562768	-0.144742	0.0326654	9.37703e-06	19.6294456023463
GCST90199669	rs1171617	Acetylcarnitine levels (Biocrates platform)	T	G	0.769509	0.215613	0.0180295	5.83405e-33	142.980685705326
GCST90199669	rs898847	Acetylcarnitine levels (Biocrates platform)	C	T	0.744526	0.0867139	0.0173494	5.78998e-07	24.974877984355
GCST90199669	rs71454277	Acetylcarnitine levels (Biocrates platform)	A	C	0.0165103	0.264081	0.0592975	8.44882e-06	19.8287985638008
GCST90199669	rs55796423	Acetylcarnitine levels (Biocrates platform)	A	G	0.153893	-0.0969525	0.0211135	4.39083e-06	21.0810586207356
GCST90199669	rs146712130	Acetylcarnitine levels (Biocrates platform)	A	T	0.00766517	-0.378122	0.0854937	9.74293e-06	19.5564725871245
GCST90199669	rs147882444	Acetylcarnitine levels (Biocrates platform)	A	G	0.0159815	-0.269681	0.060037	7.05834e-06	20.1724009168893
GCST90199669	rs273694	Acetylcarnitine levels (Biocrates platform)	C	T	0.561411	0.070912	0.0154344	4.33962e-06	21.1035162372787
GCST90199670	rs114028922	Iminodiacetate (IDA) levels	C	G	0.0527863	0.163864	0.034701	2.3335e-06	22.2934536038329
GCST90199670	rs7626271	Iminodiacetate (IDA) levels	G	T	0.0385131	0.19145	0.0401333	1.83911e-06	22.7507243063575
GCST90199670	rs114863573	Iminodiacetate (IDA) levels	C	G	0.0344806	0.194631	0.0426242	4.96626e-06	20.8451860388766
GCST90199670	rs79787801	Iminodiacetate (IDA) levels	A	G	0.0767671	-0.132657	0.0290533	4.97162e-06	20.8431635057287
GCST90199670	rs72704298	Iminodiacetate (IDA) levels	G	A	0.0793087	0.13257	0.0283537	2.93147e-06	21.8557272379103
GCST90199670	rs2094632	Iminodiacetate (IDA) levels	G	A	0.687099	0.0781469	0.0165713	2.40778e-06	22.2333333436299
GCST90199670	rs183008696	Iminodiacetate (IDA) levels	T	C	0.00942819	-0.371462	0.0801958	3.62269e-06	21.4496280935975
GCST90199670	rs113401873	Iminodiacetate (IDA) levels	A	G	0.0189542	0.249914	0.0558793	7.73518e-06	19.9973978261339
GCST90199670	rs117448509	Iminodiacetate (IDA) levels	T	G	0.0184259	0.255763	0.0576024	8.98944e-06	19.7100854363706
GCST90199670	rs185717944	Iminodiacetate (IDA) levels	C	T	0.0134277	0.292572	0.0661473	9.73254e-06	19.5584982997914
GCST90199670	rs11617909	Iminodiacetate (IDA) levels	T	G	0.0654711	-0.145908	0.0312604	3.04888e-06	21.7802758897652
GCST90199670	rs2967159	Iminodiacetate (IDA) levels	C	T	0.782601	-0.0892336	0.0188596	2.229e-06	22.381340948764
GCST90199670	rs6506794	Iminodiacetate (IDA) levels	G	A	0.709199	0.0767115	0.017227	8.46853e-06	19.8242091848134
GCST90199670	rs2386992	Iminodiacetate (IDA) levels	G	A	0.639974	0.0750443	0.0165301	5.62943e-06	20.6052880185209
GCST90199670	rs1080669	Iminodiacetate (IDA) levels	T	C	0.13774	-0.105885	0.0228046	3.43172e-06	21.553519325978
GCST90199670	rs55746532	Iminodiacetate (IDA) levels	C	G	0.0667562	0.137732	0.0307764	7.63206e-06	20.0229609976883
GCST90199670	rs1297208	Iminodiacetate (IDA) levels	C	T	0.425451	-0.072164	0.0161009	7.39509e-06	20.0833020304451
GCST90199671	rs118066821	Cysteine s-sulfate levels	T	C	0.00438703	0.512744	0.114808	7.96642e-06	19.9412007799307
GCST90199671	rs17028699	Cysteine s-sulfate levels	T	C	0.117487	0.121118	0.0238351	3.74526e-07	25.8153406291215
GCST90199671	rs141988268	Cysteine s-sulfate levels	T	C	0.0427283	0.175911	0.0377752	3.21176e-06	21.6803797573148
GCST90199671	rs949204	Cysteine s-sulfate levels	A	C	0.94961	-0.176649	0.0351179	4.90051e-07	25.2964585920656
GCST90199671	rs140798906	Cysteine s-sulfate levels	C	T	0.0100012	0.347447	0.0757916	4.55625e-06	21.0101627514324
GCST90199671	rs140247774	Cysteine s-sulfate levels	T	C	0.0686635	0.132671	0.0299172	9.22343e-06	19.6609523527639
GCST90199671	rs9349017	Cysteine s-sulfate levels	A	G	0.472072	-0.0681227	0.0153172	8.68962e-06	19.7751312240112
GCST90199671	rs9294112	Cysteine s-sulfate levels	T	C	0.584908	-0.0795037	0.0157707	4.62576e-07	25.4078066274903
GCST90199671	rs17417592	Cysteine s-sulfate levels	G	C	0.0330634	0.193215	0.0425574	5.62253e-06	20.6075299119483
GCST90199671	rs73391840	Cysteine s-sulfate levels	G	A	0.0914345	0.115721	0.026184	9.89213e-06	19.5275071841972
GCST90199671	rs67512771	Cysteine s-sulfate levels	T	C	0.0091838	0.37189	0.0780862	1.91153e-06	22.6764391241471
GCST90199671	rs117215329	Cysteine s-sulfate levels	T	C	0.0194204	0.256704	0.0545011	2.47623e-06	22.1793682346022
GCST90199671	rs11244781	Cysteine s-sulfate levels	T	C	0.212774	-0.0897994	0.0184176	1.08402e-06	23.7670473640984
GCST90199671	rs76358805	Cysteine s-sulfate levels	C	A	0.0116945	-0.325404	0.0704489	3.85587e-06	21.3300452409843
GCST90199671	rs8024193	Cysteine s-sulfate levels	C	T	0.0810205	-0.125484	0.0278703	6.71831e-06	20.2669247981755
GCST90199671	rs11641923	Cysteine s-sulfate levels	A	G	0.0178239	-0.265368	0.0576737	4.2008e-06	21.1658595278042
GCST90199671	rs62047236	Cysteine s-sulfate levels	T	A	0.0650202	-0.136092	0.0307172	9.40171e-06	19.6243995342875
GCST90199671	rs117088632	Cysteine s-sulfate levels	A	G	0.018654	0.266147	0.0563105	2.2851e-06	22.3336043496032
GCST90199672	rs72680272	Oxalate (ethanedioate) levels	A	G	0.00830054	-0.375643	0.0834787	6.79963e-06	20.2438477136116
GCST90199672	rs647667	Oxalate (ethanedioate) levels	C	T	0.0593252	0.154413	0.032158	1.57324e-06	23.0506658551792
GCST90199672	rs2809969	Oxalate (ethanedioate) levels	C	T	0.527785	-0.0696477	0.0152303	4.80833e-06	20.9069392776812
GCST90199672	rs4953634	Oxalate (ethanedioate) levels	C	T	0.0551434	-0.14883	0.0330522	6.70402e-06	20.27094685279
GCST90199672	rs149160598	Oxalate (ethanedioate) levels	A	G	0.0163097	-0.305518	0.06029	4.0311e-07	25.6730136987054
GCST90199672	rs1449141	Oxalate (ethanedioate) levels	C	A	0.282847	-0.0813985	0.0168357	1.33222e-06	23.3702986642145
GCST90199672	rs1428090	Oxalate (ethanedioate) levels	C	A	0.418005	0.0721094	0.015174	2.01246e-06	22.5775815679644
GCST90199672	rs62381198	Oxalate (ethanedioate) levels	T	C	0.0258779	-0.317886	0.047336	1.87386e-11	45.0872249727204
GCST90199672	rs77555311	Oxalate (ethanedioate) levels	G	A	0.0319735	-0.201776	0.0431392	2.90649e-06	21.872008106585
GCST90199672	rs145121944	Oxalate (ethanedioate) levels	G	A	0.016564	-0.283903	0.059632	1.92708e-06	22.6607890620389
GCST90199672	rs71537594	Oxalate (ethanedioate) levels	A	T	0.0668165	0.141263	0.0305075	3.64911e-06	21.4356879352799
GCST90199672	rs11766962	Oxalate (ethanedioate) levels	C	T	0.225534	-0.0829003	0.0183671	6.3762e-06	20.3668956760336
GCST90199672	rs1995538	Oxalate (ethanedioate) levels	T	G	0.993275	0.445516	0.0952138	2.88123e-06	21.8887333296245
GCST90199672	rs145856286	Oxalate (ethanedioate) levels	A	G	0.00822591	-0.386166	0.084412	4.76737e-06	20.9234599626685
GCST90199672	rs112268836	Oxalate (ethanedioate) levels	C	T	0.0100841	0.356864	0.0757379	2.45505e-06	22.1959008080721
GCST90199672	rs77008478	Oxalate (ethanedioate) levels	G	A	0.0114541	-0.327811	0.0709191	3.79474e-06	21.3606483109651
GCST90199672	rs117338371	Oxalate (ethanedioate) levels	A	G	0.0360945	-0.179984	0.0406824	9.68362e-06	19.5680920754232
GCST90199672	rs4931397	Oxalate (ethanedioate) levels	C	G	0.658574	-0.0728101	0.015977	5.18472e-06	20.7628324907996
GCST90199672	rs117461873	Oxalate (ethanedioate) levels	A	G	0.0177566	-0.269529	0.0573321	2.58663e-06	22.0957687546389
GCST90199672	rs113601767	Oxalate (ethanedioate) levels	G	A	0.0407475	-0.172283	0.0380449	5.94281e-06	20.5015063923469
GCST90199672	rs373578	Oxalate (ethanedioate) levels	G	A	0.71786	0.0789206	0.0174154	5.85235e-06	20.5308847223348
GCST90199672	rs7147156	Oxalate (ethanedioate) levels	G	T	0.0106939	-0.329118	0.0738218	8.26213e-06	19.8713706982998
GCST90199672	rs756874	Oxalate (ethanedioate) levels	G	A	0.36637	0.0765485	0.0157536	1.17904e-06	23.6051930852308
GCST90199672	rs7201295	Oxalate (ethanedioate) levels	A	G	0.5299	-0.0681407	0.0152759	8.17016e-06	19.892683986495
GCST90199672	rs274865	Oxalate (ethanedioate) levels	C	G	0.00422587	-0.524705	0.117158	7.51337e-06	20.0530447232139
GCST90199672	rs7478	Oxalate (ethanedioate) levels	A	T	0.422473	0.0709586	0.0154749	4.53115e-06	21.0207491557937
GCST90199672	rs5760895	Oxalate (ethanedioate) levels	C	G	0.73044	-0.0832651	0.0173935	1.69167e-06	22.9110961763555
GCST90199673	rs75561083	DHEAS levels	T	C	0.0154268	0.242916	0.054521	8.37117e-06	19.8462765470923
GCST90199673	rs141370991	DHEAS levels	T	C	0.0202811	-0.239218	0.047825	5.67554e-07	25.0133681393563
GCST90199673	rs10494157	DHEAS levels	A	G	0.130411	-0.0929436	0.0200791	3.6767e-06	21.4212552903885
GCST90199673	rs6428823	DHEAS levels	T	C	0.55575	-0.0632887	0.0136504	3.54539e-06	21.490969936813
GCST90199673	rs12049195	DHEAS levels	A	G	0.530054	-0.0676001	0.013428	4.79693e-07	25.3376558939928
GCST90199673	rs76895520	DHEAS levels	A	G	0.0212325	-0.209452	0.0467287	7.38458e-06	20.0861197431094
GCST90199673	rs76768009	DHEAS levels	A	G	0.0366166	-0.157937	0.0356743	9.54667e-06	19.5952708412362
GCST90199673	rs1807334	DHEAS levels	A	G	0.39813	0.0626868	0.0137327	4.99998e-06	20.8321818656485
GCST90199673	rs79317397	DHEAS levels	A	C	0.0168108	0.244906	0.0523019	2.83319e-06	21.9208979554009
GCST90199673	rs534538291	DHEAS levels	T	A	0.0116931	-0.272644	0.0615537	9.45105e-06	19.6145335420338
GCST90199673	rs2055157	DHEAS levels	A	C	0.194049	0.0781081	0.0170109	4.39749e-06	21.0781255134524
GCST90199673	rs7687817	DHEAS levels	T	C	0.0931987	-0.106706	0.0229306	3.26475e-06	21.6491707263649
GCST90199673	rs28552668	DHEAS levels	T	C	0.0716572	-0.118903	0.0260291	4.92176e-06	20.8622787026683
GCST90199673	rs71606471	DHEAS levels	A	C	0.102975	-0.106227	0.0221505	1.62119e-06	22.9930819610941
GCST90199673	rs150374297	DHEAS levels	C	T	0.0142327	-0.262352	0.0570627	4.27386e-06	21.1328731748407
GCST90199673	rs784420	DHEAS levels	G	A	0.295093	0.0838184	0.0147829	1.4283e-08	32.1405923634346
GCST90199673	rs6879686	DHEAS levels	T	G	0.226271	-0.0722897	0.0159968	6.21329e-06	20.4164879581316
GCST90199673	rs115255559	DHEAS levels	G	A	0.0207872	-0.219727	0.0473768	3.52033e-06	21.5045236774124
GCST90199673	rs12658172	DHEAS levels	C	G	0.157186	-0.0827423	0.0185432	8.11423e-06	19.9058274410724
GCST90199673	rs142295380	DHEAS levels	G	C	0.00832313	-0.334977	0.07333	4.92228e-06	20.8622444426473
GCST90199673	rs10806995	DHEAS levels	G	A	0.298428	-0.066028	0.0147689	7.79437e-06	19.9827110064393
GCST90199673	rs150328525	DHEAS levels	G	T	0.0102314	-0.304863	0.0670882	5.51403e-06	20.6448428147105
GCST90199673	rs10228292	DHEAS levels	T	C	0.694808	-0.0656196	0.0146309	7.29186e-06	20.110343817917
GCST90199673	rs148982377	DHEAS levels	C	T	0.034138	-0.423259	0.036657	7.69047e-31	133.288593801603
GCST90199673	rs75280042	DHEAS levels	T	A	0.027998	-0.18074	0.0404238	7.78068e-06	19.9861298631068
GCST90199673	rs529543	DHEAS levels	G	T	0.472088	-0.063488	0.0135612	2.84683e-06	21.9119724136338
GCST90199673	rs7855576	DHEAS levels	A	C	0.275256	-0.0714674	0.0153476	3.21491e-06	21.6785107381549
GCST90199673	rs9420589	DHEAS levels	T	G	0.426402	-0.0649842	0.0136215	1.83585e-06	22.7541232614241
GCST90199673	rs191866531	DHEAS levels	A	G	0.00830281	0.330692	0.0738705	7.58235e-06	20.0354786572832
GCST90199673	rs149982314	DHEAS levels	T	C	0.00935551	-0.363745	0.0702108	2.20999e-07	26.8337051635212
GCST90199673	rs144814135	DHEAS levels	A	G	0.016918	-0.240898	0.0527017	4.85472e-06	20.8887071796003
GCST90199673	rs706795	DHEAS levels	C	T	0.586905	0.061449	0.0137477	7.82999e-06	19.9739504721816
GCST90199673	rs659964	DHEAS levels	C	G	0.148687	0.0885708	0.0189306	2.88691e-06	21.8850124933521
GCST90199673	rs955783	DHEAS levels	T	A	0.403268	0.0868089	0.013953	4.9235e-10	38.6979304608424
GCST90199673	rs9594288	DHEAS levels	T	C	0.032861	-0.166697	0.0370828	6.94836e-06	20.2024924195294
GCST90199673	rs74041508	DHEAS levels	C	G	0.180671	-0.0784005	0.0175303	7.73864e-06	19.9964725036142
GCST90199673	rs148769396	DHEAS levels	A	G	0.0165486	0.233356	0.0527685	9.76712e-06	19.5516253973022
GCST90199673	rs698050	DHEAS levels	T	A	0.490868	0.0610578	0.0134287	5.44616e-06	20.668491601778
GCST90199673	rs560835392	DHEAS levels	A	C	0.0236755	0.205827	0.0442233	3.25145e-06	21.6569261807487
GCST90199673	rs7173332	DHEAS levels	C	G	0.159577	-0.0880801	0.0187018	2.48066e-06	22.1759995271037
GCST90199673	rs1111474	DHEAS levels	T	C	0.07087	0.116247	0.0261944	9.08649e-06	19.6897870696642
GCST90199673	rs76294479	DHEAS levels	T	C	0.0689424	0.158165	0.0264428	2.21235e-09	35.7684658407249
GCST90199673	rs117833456	DHEAS levels	C	T	0.0328131	-0.170218	0.038225	8.46599e-06	19.8248724032342
GCST90199673	rs184445849	DHEAS levels	T	C	0.0156827	0.251175	0.0545375	4.11386e-06	21.2059040496667
GCST90199673	rs212100	DHEAS levels	C	T	0.838122	0.0852723	0.0183422	3.33596e-06	21.6076495333684
GCST90199673	rs73172224	DHEAS levels	A	G	0.130576	-0.0937382	0.0200897	3.07145e-06	21.7661059449938
GCST90199674	rs79142871	3-hydroxymyristate levels	A	G	0.0181089	0.26564	0.0560876	2.17794e-06	22.4257895001256
GCST90199674	rs1532133	3-hydroxymyristate levels	T	C	0.596884	0.0760915	0.015638	1.13986e-06	23.6703339562019
GCST90199674	rs78085499	3-hydroxymyristate levels	T	C	0.0268595	-0.211076	0.04588	4.21265e-06	21.1604746149798
GCST90199674	rs1202578	3-hydroxymyristate levels	C	T	0.680472	0.0731406	0.0159922	4.79593e-06	20.9119785301801
GCST90199674	rs62273444	3-hydroxymyristate levels	A	G	0.0560991	-0.14935	0.0327843	5.22542e-06	20.7478517146128
GCST90199674	rs62294541	3-hydroxymyristate levels	G	A	0.100994	-0.113994	0.0251764	5.96007e-06	20.4961003246107
GCST90199674	rs73240592	3-hydroxymyristate levels	A	G	0.0402165	0.174041	0.0381644	5.10829e-06	20.791258296012
GCST90199674	rs710362	3-hydroxymyristate levels	G	A	0.0488731	0.15381	0.0344818	8.17257e-06	19.8922449822931
GCST90199674	rs79795772	3-hydroxymyristate levels	A	G	0.0397582	-0.174959	0.0384746	5.43169e-06	20.6737309801102
GCST90199674	rs116213385	3-hydroxymyristate levels	T	A	0.0192637	-0.262717	0.0544687	1.41226e-06	23.2582398071823
GCST90199674	rs146643611	3-hydroxymyristate levels	T	C	0.0528314	-0.155008	0.0342988	6.203e-06	20.4194897648309
GCST90199674	rs79589895	3-hydroxymyristate levels	G	A	0.0345417	-0.186161	0.0413001	6.55911e-06	20.3127962286775
GCST90199674	rs1349890	3-hydroxymyristate levels	C	T	0.585445	-0.0701093	0.0152337	4.17938e-06	21.1755635152723
GCST90199674	rs760201	3-hydroxymyristate levels	G	C	0.864839	-0.0998802	0.0222488	7.14789e-06	20.1483800609712
GCST90199674	rs2026430	3-hydroxymyristate levels	C	T	0.493468	0.0671379	0.0150019	7.63079e-06	20.0233844183295
GCST90199674	rs7897119	3-hydroxymyristate levels	C	G	0.217008	-0.081237	0.0183753	9.82546e-06	19.5403972892972
GCST90199674	rs141436484	3-hydroxymyristate levels	G	A	0.119489	0.104455	0.0231002	6.13085e-06	20.4419112631872
GCST90199674	rs117536244	3-hydroxymyristate levels	C	G	0.0446178	-0.163754	0.0366023	7.68215e-06	20.0106683363776
GCST90199674	rs989915	3-hydroxymyristate levels	T	C	0.355787	0.0725937	0.0158887	4.90291e-06	20.8696731058815
GCST90199674	rs139938935	3-hydroxymyristate levels	G	A	0.00577789	-0.482894	0.0991018	1.10077e-06	23.7375036793849
GCST90199675	rs34544263	Homoarginine levels	G	A	0.156	0.0949334	0.0196998	1.44274e-06	23.2171726633038
GCST90199675	rs182871603	Homoarginine levels	A	T	0.0116236	-0.318919	0.0667807	1.79152e-06	22.8009923071764
GCST90199675	rs76205147	Homoarginine levels	A	G	0.0473369	0.157438	0.0338988	3.4115e-06	21.564796971422
GCST90199675	rs114917035	Homoarginine levels	C	T	0.0158173	0.256701	0.0579099	9.30326e-06	19.644654084714
GCST90199675	rs1047891	Homoarginine levels	A	C	0.30892	-0.267116	0.0153908	1.78869e-67	301.14267982633
GCST90199675	rs56162443	Homoarginine levels	T	C	0.0207348	0.224743	0.0501508	7.41753e-06	20.0775867915153
GCST90199675	rs13135092	Homoarginine levels	G	A	0.0821459	0.152931	0.0264972	7.85199e-09	33.3032014144482
GCST90199675	rs72682642	Homoarginine levels	A	G	0.0141767	0.270338	0.0607798	8.67438e-06	19.7783726134757
GCST90199675	rs37370	Homoarginine levels	T	C	0.901746	-0.148341	0.0241157	7.68912e-10	37.828363568645
GCST90199675	rs62356073	Homoarginine levels	A	G	0.572483	-0.0640151	0.0144212	9.03957e-06	19.699579300525
GCST90199675	rs3095953	Homoarginine levels	C	G	0.0296862	0.193999	0.0422424	4.37914e-06	21.0861216703997
GCST90199675	rs2282841	Homoarginine levels	T	C	0.0908258	-0.111787	0.0248422	6.7991e-06	20.2440494547857
GCST90199675	rs2781666	Homoarginine levels	T	G	0.306099	0.0781012	0.0156659	6.18211e-07	24.8484674444716
GCST90199675	rs6465696	Homoarginine levels	T	A	0.715181	-0.0725476	0.0159349	5.29458e-06	20.7225076994388
GCST90199675	rs1805120	Homoarginine levels	A	G	0.208831	0.080005	0.017912	7.9486e-06	19.9453192808681
GCST90199675	rs7818335	Homoarginine levels	T	C	0.374752	0.070804	0.0152316	3.34365e-06	21.6032668131512
GCST90199675	rs6473159	Homoarginine levels	G	A	0.309664	-0.0704143	0.0159401	9.98805e-06	19.5089791298395
GCST90199675	rs4978869	Homoarginine levels	T	G	0.114664	0.103357	0.0233778	9.81663e-06	19.5419279374442
GCST90199675	rs144260607	Homoarginine levels	T	C	0.0232219	-0.22454	0.0480399	2.95348e-06	21.8412827971584
GCST90199675	rs146683630	Homoarginine levels	C	G	0.0313998	0.221959	0.0415351	9.09753e-08	28.5502485235283
GCST90199675	rs77433867	Homoarginine levels	A	G	0.041419	-0.161837	0.0362499	8.0266e-06	19.9267699792958
GCST90199675	rs12306007	Homoarginine levels	T	C	0.142736	0.102709	0.0203538	4.50717e-07	25.4578012163541
GCST90199675	rs116979298	Homoarginine levels	T	C	0.0342134	-0.181869	0.0396223	4.43094e-06	21.0636140580697
GCST90199675	rs72623915	Homoarginine levels	T	C	0.256124	0.355872	0.0159872	9.06726e-110	495.379142377894
GCST90199675	rs35770448	Homoarginine levels	C	T	0.0983936	0.107377	0.0239115	7.1021e-06	20.1606154257456
GCST90199675	rs145421014	Homoarginine levels	A	C	0.00976823	-0.365808	0.0735614	6.59824e-07	24.7230086507057
GCST90199675	rs75686987	Homoarginine levels	A	G	0.0231924	0.222727	0.0475935	2.87192e-06	21.8950197955023
GCST90199675	rs117313139	Homoarginine levels	G	C	0.0676518	0.134168	0.0291427	4.14837e-06	21.1901102092541
GCST90199675	rs72629024	Homoarginine levels	G	C	0.144402	0.117324	0.0206359	1.30499e-08	32.316311673523
GCST90199676	rs17268364	1-oleoylglycerol (18:1) levels	A	G	0.48861	0.0723971	0.0154591	2.82508e-06	21.9264493852682
GCST90199676	rs111879519	1-oleoylglycerol (18:1) levels	T	C	0.0645021	0.145409	0.0319907	5.48463e-06	20.6552032494979
GCST90199676	rs146172549	1-oleoylglycerol (18:1) levels	C	T	0.0112401	0.336766	0.073153	4.15278e-06	21.187834807808
GCST90199676	rs139236053	1-oleoylglycerol (18:1) levels	A	G	0.0546626	-0.153174	0.0343176	8.06581e-06	19.9173096508667
GCST90199676	rs114951684	1-oleoylglycerol (18:1) levels	G	A	0.0284632	-0.210068	0.0464803	6.19855e-06	20.4209687157127
GCST90199676	rs73808455	1-oleoylglycerol (18:1) levels	T	C	0.0155412	-0.284414	0.0626028	5.54179e-06	20.6352059666083
GCST90199676	rs114881696	1-oleoylglycerol (18:1) levels	G	C	0.0340631	-0.236439	0.0431018	4.12084e-08	30.0844306346214
GCST90199676	rs57601959	1-oleoylglycerol (18:1) levels	A	G	0.0479494	-0.1601	0.0361169	9.30054e-06	19.6451845981822
GCST90199676	rs72691394	1-oleoylglycerol (18:1) levels	A	G	0.0434942	-0.179559	0.0377023	1.91162e-06	22.6763447057641
GCST90199676	rs57994859	1-oleoylglycerol (18:1) levels	T	C	0.0712719	-0.132592	0.0299211	9.36269e-06	19.6324235710441
GCST90199676	rs158835	1-oleoylglycerol (18:1) levels	G	C	0.711772	-0.0823376	0.0177145	3.351e-06	21.5989676549325
GCST90199676	rs6936055	1-oleoylglycerol (18:1) levels	T	C	0.198453	0.0987167	0.0197112	5.49579e-07	25.0754948526979
GCST90199676	rs10484587	1-oleoylglycerol (18:1) levels	T	A	0.225289	0.0879266	0.0185495	2.13594e-06	22.4631433182884
GCST90199676	rs11754776	1-oleoylglycerol (18:1) levels	T	C	0.0511945	-0.166115	0.0349798	2.04541e-06	22.5464120960383
GCST90199676	rs145557517	1-oleoylglycerol (18:1) levels	A	G	0.0140078	0.307537	0.0656048	2.76271e-06	21.9693849662286
GCST90199676	rs13238458	1-oleoylglycerol (18:1) levels	A	G	0.0702811	0.132235	0.0299019	9.76565e-06	19.551930879948
GCST90199676	rs17091891	1-oleoylglycerol (18:1) levels	C	T	0.120786	-0.121888	0.0235862	2.36911e-07	26.6993280775033
GCST90199676	rs7860081	1-oleoylglycerol (18:1) levels	C	G	0.600899	0.0735683	0.0159584	4.0268e-06	21.2469762146189
GCST90199676	rs76911913	1-oleoylglycerol (18:1) levels	G	C	0.00531006	-0.487266	0.105694	4.02335e-06	21.2483852886016
GCST90199676	rs4962425	1-oleoylglycerol (18:1) levels	C	T	0.816855	0.09298	0.0206509	6.71679e-06	20.2672815174798
GCST90199676	rs10840108	1-oleoylglycerol (18:1) levels	C	T	0.247676	-0.0836033	0.0178556	2.83835e-06	21.9175662308341
GCST90199676	rs117245363	1-oleoylglycerol (18:1) levels	A	G	0.015133	0.292341	0.063964	4.86807e-06	20.8834675035147
GCST90199676	rs2514155	1-oleoylglycerol (18:1) levels	A	C	0.0501707	-0.156688	0.0353748	9.45092e-06	19.6145284445592
GCST90199676	rs964184	1-oleoylglycerol (18:1) levels	C	G	0.868688	-0.177523	0.0228868	8.72352e-15	60.149703616579
GCST90199676	rs186740048	1-oleoylglycerol (18:1) levels	A	G	0.0131675	-0.302981	0.0677624	7.77696e-06	19.987000079636
GCST90199676	rs72676439	1-oleoylglycerol (18:1) levels	T	C	0.0720927	-0.132926	0.0300848	9.9444e-06	19.5173117251432
GCST90199676	rs72785421	1-oleoylglycerol (18:1) levels	C	T	0.151933	-0.119237	0.0216956	3.88734e-08	30.1976491193086
GCST90199676	rs74732810	1-oleoylglycerol (18:1) levels	G	T	0.0560059	0.158428	0.0340249	3.22032e-06	21.6752716004238
GCST90199676	rs191591925	1-oleoylglycerol (18:1) levels	T	C	0.00658296	-0.439326	0.0960845	4.82431e-06	20.9007334706071
GCST90199676	rs148125219	1-oleoylglycerol (18:1) levels	A	G	0.0102128	-0.355434	0.0766211	3.50346e-06	21.5137222099472
GCST90199676	rs112871012	1-oleoylglycerol (18:1) levels	A	G	0.090405	0.158987	0.0280316	1.41377e-08	32.1604293477954
GCST90199676	rs1002762	1-oleoylglycerol (18:1) levels	G	A	0.199319	-0.0958491	0.0195747	9.75154e-07	23.9706732851818
GCST90199677	rs6437111	3-methyl-2-oxobutyrate levels	T	C	0.623194	-0.0730313	0.0157383	3.47833e-06	21.5276774927666
GCST90199677	rs71434672	3-methyl-2-oxobutyrate levels	T	A	0.059628	-0.151261	0.0321585	2.55614e-06	22.1185739129212
GCST90199677	rs111838413	3-methyl-2-oxobutyrate levels	C	A	0.0397048	0.177437	0.0395399	7.20534e-06	20.1331622604734
GCST90199677	rs1129043	3-methyl-2-oxobutyrate levels	C	T	0.576689	-0.131118	0.0157904	1.0096e-16	68.933943483812
GCST90199677	rs201357853	3-methyl-2-oxobutyrate levels	T	A	0.0884499	0.121602	0.0269646	6.49219e-06	20.3323803858854
GCST90199677	rs77095091	3-methyl-2-oxobutyrate levels	C	T	0.0767112	-0.127049	0.0286851	9.4633e-06	19.6121190323635
GCST90199677	rs13270448	3-methyl-2-oxobutyrate levels	G	A	0.544031	0.0763145	0.0154491	7.82209e-07	24.3950949279253
GCST90199677	rs117675121	3-methyl-2-oxobutyrate levels	C	A	0.0253311	-0.227121	0.0489585	3.5002e-06	21.5155836422229
GCST90199677	rs16922127	3-methyl-2-oxobutyrate levels	T	G	0.0645772	-0.1432	0.0311068	4.15425e-06	21.1870317229894
GCST90199677	rs146964322	3-methyl-2-oxobutyrate levels	G	C	0.064898	0.148688	0.0310762	1.7131e-06	22.8871006098252
GCST90199677	rs80195374	3-methyl-2-oxobutyrate levels	A	G	0.0222903	0.250371	0.0520121	1.48156e-06	23.1661585804391
GCST90199677	rs139282082	3-methyl-2-oxobutyrate levels	G	T	0.026625	-0.212207	0.0476843	8.57655e-06	19.799915779604
GCST90199677	rs34402912	3-methyl-2-oxobutyrate levels	C	T	0.0826055	0.124264	0.0280235	9.23719e-06	19.6580602584093
GCST90199677	rs141436484	3-methyl-2-oxobutyrate levels	G	A	0.119625	0.119976	0.0236236	3.8016e-07	25.7864377396167
GCST90199677	rs45591543	3-methyl-2-oxobutyrate levels	T	C	0.0164948	0.270085	0.0595489	5.74603e-06	20.565922632782
GCST90199677	rs12894999	3-methyl-2-oxobutyrate levels	A	G	0.813368	-0.0982367	0.0197435	6.50281e-07	24.7510710451785
GCST90199677	rs143866653	3-methyl-2-oxobutyrate levels	C	A	0.0236865	-0.233425	0.0502906	3.45833e-06	21.5385198880157
GCST90199677	rs76701293	3-methyl-2-oxobutyrate levels	A	G	0.0504492	-0.155826	0.0352527	9.85775e-06	19.5339391121017
GCST90199677	rs138447973	3-methyl-2-oxobutyrate levels	C	T	0.0249754	0.225893	0.0498426	5.83912e-06	20.53519935531
GCST90199677	rs9963006	3-methyl-2-oxobutyrate levels	A	G	0.626775	-0.0758529	0.016472	4.1253e-06	21.2005177015784
GCST90199677	rs77723081	3-methyl-2-oxobutyrate levels	C	G	0.00654995	-0.423631	0.0948615	7.97744e-06	19.9383972819616
GCST90199677	rs77182631	3-methyl-2-oxobutyrate levels	A	G	0.0446725	-0.175305	0.0370791	2.26898e-06	22.3472965691383
GCST90199678	rs140591764	Tartronate (hydroxymalonate) levels	T	C	0.00599357	-0.477597	0.0988554	1.35664e-06	23.3354117510194
GCST90199678	rs151096450	Tartronate (hydroxymalonate) levels	T	G	0.116202	-0.106532	0.0237717	7.41373e-06	20.078569249773
GCST90199678	rs11691183	Tartronate (hydroxymalonate) levels	T	C	0.253095	-0.0838852	0.0178203	2.51039e-06	22.1530613503575
GCST90199678	rs17688758	Tartronate (hydroxymalonate) levels	C	T	0.0813925	-0.128898	0.0278843	3.78961e-06	21.3631823805131
GCST90199678	rs276286	Tartronate (hydroxymalonate) levels	A	G	0.740886	-0.0849521	0.0176539	1.49367e-06	23.150479846747
GCST90199678	rs72801867	Tartronate (hydroxymalonate) levels	G	A	0.149025	0.100144	0.021758	4.17167e-06	21.1789783871478
GCST90199678	rs62381620	Tartronate (hydroxymalonate) levels	G	T	0.0302787	-0.288241	0.044521	9.52738e-11	41.905861571132
GCST90199678	rs114537403	Tartronate (hydroxymalonate) levels	T	C	0.0185901	0.252179	0.0567582	8.86976e-06	19.7357525836837
GCST90199678	rs191390190	Tartronate (hydroxymalonate) levels	A	T	0.0157699	-0.27604	0.0614913	7.15281e-06	20.1469714848057
GCST90199678	rs73396929	Tartronate (hydroxymalonate) levels	A	G	0.0935328	-0.125973	0.0262548	1.6017e-06	23.0160397538427
GCST90199678	rs11766962	Tartronate (hydroxymalonate) levels	C	T	0.225766	-0.0905032	0.0185917	1.1277e-06	23.6909648409077
GCST90199678	rs77181656	Tartronate (hydroxymalonate) levels	T	C	0.0132503	-0.299894	0.0676025	9.15901e-06	19.6744737026426
GCST90199678	rs55703838	Tartronate (hydroxymalonate) levels	T	C	0.0104977	-0.339008	0.0749126	6.02846e-06	20.4740253437837
GCST90199678	rs9599028	Tartronate (hydroxymalonate) levels	A	T	0.341971	0.0756554	0.0162189	3.0913e-06	21.7535507306216
GCST90199678	rs7147156	Tartronate (hydroxymalonate) levels	G	T	0.0105797	-0.343519	0.0755814	5.49298e-06	20.6521250001894
GCST90199678	rs191302291	Tartronate (hydroxymalonate) levels	T	G	0.015546	-0.303875	0.061572	8.00349e-07	24.3509834701276
GCST90199678	rs756874	Tartronate (hydroxymalonate) levels	G	A	0.366768	0.0744947	0.0159556	3.02866e-06	21.7930268662354
GCST90199678	rs117550283	Tartronate (hydroxymalonate) levels	C	G	0.0880211	-0.120043	0.0270924	9.38467e-06	19.6278082350711
GCST90199678	rs145469088	Tartronate (hydroxymalonate) levels	G	A	0.000563557	-1.63094	0.326085	5.68616e-07	25.0096381880367
GCST90199678	rs7478	Tartronate (hydroxymalonate) levels	A	T	0.42224	0.0697161	0.0156795	8.73578e-06	19.764909632366
GCST90199678	rs5996848	Tartronate (hydroxymalonate) levels	G	A	0.73054	-0.0818347	0.0175977	3.31436e-06	21.6200280702447
GCST90199680	rs380155	3-hydroxyoctanoate levels	T	C	0.373797	-0.0732844	0.016032	4.85125e-06	20.8901468613308
GCST90199680	rs28415528	3-hydroxyoctanoate levels	A	G	0.317791	-0.119396	0.0162643	2.12024e-13	53.8769038790386
GCST90199680	rs186490153	3-hydroxyoctanoate levels	C	T	0.0191531	-0.249031	0.0552526	6.57067e-06	20.3093121668196
GCST90199680	rs557560710	3-hydroxyoctanoate levels	C	T	0.0554393	-0.149611	0.0329215	5.50707e-06	20.6472231054382
GCST90199680	rs139897381	3-hydroxyoctanoate levels	C	T	0.0129846	-0.327175	0.0666494	9.15899e-07	24.0913735954677
GCST90199680	rs150955925	3-hydroxyoctanoate levels	C	G	0.0129156	-0.310408	0.0669674	3.56585e-06	21.4799251677471
GCST90199680	rs72668359	3-hydroxyoctanoate levels	C	T	0.0166993	0.276546	0.0589512	2.71731e-06	22.0010440686443
GCST90199680	rs188729852	3-hydroxyoctanoate levels	A	G	0.00269773	0.674078	0.145858	3.81031e-06	21.3527407153663
GCST90199680	rs79795772	3-hydroxyoctanoate levels	A	G	0.0397664	-0.173164	0.0387063	7.68433e-06	20.0099374128815
GCST90199680	rs9314051	3-hydroxyoctanoate levels	A	C	0.697227	0.0804413	0.0164625	1.02727e-06	23.8704394123945
GCST90199680	rs7741311	3-hydroxyoctanoate levels	G	T	0.133583	0.100181	0.0220167	5.35886e-06	20.6995118594501
GCST90199680	rs3752651	3-hydroxyoctanoate levels	C	T	0.207803	-0.0899675	0.0187912	1.68672e-06	22.9169123563655
GCST90199680	rs1481852	3-hydroxyoctanoate levels	G	A	0.671158	-0.0810423	0.016792	1.39142e-06	23.2869436988056
GCST90199680	rs12554019	3-hydroxyoctanoate levels	G	C	0.186494	-0.0882323	0.0197399	7.83132e-06	19.9737280611096
GCST90199680	rs11141654	3-hydroxyoctanoate levels	A	G	0.177262	-0.0960652	0.0199883	1.53924e-06	23.0926776301273
GCST90199680	rs34097396	3-hydroxyoctanoate levels	A	G	0.0644806	-0.140136	0.0309815	6.0905e-06	20.4544770689388
GCST90199680	rs10844993	3-hydroxyoctanoate levels	G	T	0.230317	0.0848311	0.0180197	2.5055e-06	22.156895671818
GCST90199680	rs12878802	3-hydroxyoctanoate levels	C	T	0.426697	-0.0800192	0.0160357	6.03619e-07	24.8946711236422
GCST90199680	rs9302385	3-hydroxyoctanoate levels	C	A	0.280432	-0.0890214	0.0167413	1.05216e-07	28.2686006480614
GCST90199680	rs9913532	3-hydroxyoctanoate levels	T	C	0.126959	-0.105503	0.0228355	3.8346e-06	21.3403921704268
GCST90199680	rs11879271	3-hydroxyoctanoate levels	T	C	0.0601982	0.144537	0.0321382	6.88067e-06	20.2212874538041
GCST90199681	rs143584067	2-hydroxyoctanoate levels	A	G	0.00760177	0.396114	0.08856	7.71895e-06	20.0013605789682
GCST90199681	rs76963882	2-hydroxyoctanoate levels	C	T	0.304345	0.0744623	0.0167632	8.91236e-06	19.7266532583915
GCST90199681	rs188077378	2-hydroxyoctanoate levels	A	G	0.0449171	-0.188731	0.0376106	5.22012e-07	25.1744696101726
GCST90199681	rs12562486	2-hydroxyoctanoate levels	T	G	0.00231538	0.751021	0.161694	3.40587e-06	21.5680421207413
GCST90199681	rs13384756	2-hydroxyoctanoate levels	T	C	0.22539	-0.222042	0.0183336	9.21015e-34	146.645630899355
GCST90199681	rs112809733	2-hydroxyoctanoate levels	C	T	0.0976011	0.124361	0.0261853	2.04159e-06	22.5500585682573
GCST90199681	rs74637339	2-hydroxyoctanoate levels	A	T	0.0521596	0.218791	0.0348214	3.31624e-10	39.4694269772145
GCST90199681	rs35254234	2-hydroxyoctanoate levels	A	G	0.0127548	0.321188	0.0693423	3.62288e-06	21.4494671489137
GCST90199681	rs183489175	2-hydroxyoctanoate levels	A	G	0.00721536	0.410446	0.0914386	7.16389e-06	20.144073154788
GCST90199681	rs145729777	2-hydroxyoctanoate levels	A	G	0.00554067	-0.463127	0.104841	9.98927e-06	19.5088766597931
GCST90199681	rs1479581	2-hydroxyoctanoate levels	C	T	0.20195	-0.0889207	0.0192855	4.01232e-06	21.2538842300168
GCST90199681	rs17470667	2-hydroxyoctanoate levels	G	A	0.0512056	0.162122	0.0351403	3.95805e-06	21.2797904299571
GCST90199681	rs35538886	2-hydroxyoctanoate levels	T	C	0.0777478	-0.128883	0.0289318	8.4008e-06	19.8396833091506
GCST90199681	rs7029211	2-hydroxyoctanoate levels	T	C	0.983056	-0.27916	0.0605491	4.01752e-06	21.2512933230899
GCST90199681	rs12250365	2-hydroxyoctanoate levels	A	G	0.231692	0.0926098	0.0184154	4.93203e-07	25.2840098141578
GCST90199681	rs77585588	2-hydroxyoctanoate levels	A	G	0.00748539	0.452071	0.0895868	4.50745e-07	25.4577266640336
GCST90199681	rs76619244	2-hydroxyoctanoate levels	C	G	0.0156997	0.297392	0.0628958	2.26377e-06	22.3516528165968
GCST90199681	rs72622236	2-hydroxyoctanoate levels	C	A	0.385805	-0.0740584	0.0160837	4.13367e-06	21.1968386121242
GCST90199681	rs118085936	2-hydroxyoctanoate levels	C	T	0.0532585	0.159419	0.0348335	4.72581e-06	20.9401748910812
GCST90199681	rs6503343	2-hydroxyoctanoate levels	A	G	0.112013	-0.112122	0.0249261	6.85456e-06	20.2286721944641
GCST90199681	rs11574581	2-hydroxyoctanoate levels	G	A	0.0848802	0.13927	0.0278489	5.70626e-07	25.0030754004506
GCST90199681	rs5748916	2-hydroxyoctanoate levels	A	G	0.324124	-0.0747733	0.0168719	9.34423e-06	19.636291989119
GCST90199682	rs12726652	Homocitrulline levels	A	G	0.201091	-0.0844405	0.0186944	6.27565e-06	20.3971700323929
GCST90199682	rs149152049	Homocitrulline levels	A	C	0.0157189	-0.281055	0.0612479	4.45782e-06	21.0519152008959
GCST90199682	rs145449041	Homocitrulline levels	C	T	0.00789672	0.390038	0.0861107	5.91258e-06	20.5111961586764
GCST90199682	rs6736866	Homocitrulline levels	G	C	0.230629	-0.0830696	0.017955	3.71801e-06	21.3995580961941
GCST90199682	rs17011873	Homocitrulline levels	C	T	0.21935	-0.0849946	0.0183847	3.78013e-06	21.3678565482753
GCST90199682	rs149381367	Homocitrulline levels	G	C	0.014361	0.283943	0.064014	9.18008e-06	19.6699740852235
GCST90199682	rs12989742	Homocitrulline levels	C	T	0.292502	0.0759281	0.0168742	6.80606e-06	20.2418436457486
GCST90199682	rs12490555	Homocitrulline levels	T	C	0.233488	0.0844343	0.0180873	3.03917e-06	21.786211538253
GCST90199682	rs2285761	Homocitrulline levels	T	G	0.179857	0.0877735	0.019671	8.11683e-06	19.9051448170101
GCST90199682	rs11741406	Homocitrulline levels	A	G	0.193256	0.0865002	0.0193084	7.4667e-06	20.0647168020295
GCST90199682	rs34463406	Homocitrulline levels	T	C	0.380988	-0.0690213	0.0155186	8.68172e-06	19.7766431489645
GCST90199682	rs148874160	Homocitrulline levels	A	G	0.0209967	0.253526	0.0529352	1.67306e-06	22.9322822236309
GCST90199682	rs148170430	Homocitrulline levels	C	T	0.00661459	0.482554	0.0941732	2.98948e-07	26.2499553834663
GCST90199682	rs17544266	Homocitrulline levels	C	T	0.0326658	-0.19071	0.042891	8.73215e-06	19.7654166756433
GCST90199682	rs2727548	Homocitrulline levels	A	G	0.506254	-0.0708743	0.0154929	4.77032e-06	20.9220152996967
GCST90199682	rs117283049	Homocitrulline levels	G	T	0.0356159	-0.187452	0.0408701	4.50664e-06	21.03101058016
GCST90199682	rs147045808	Homocitrulline levels	T	C	0.00949925	0.347563	0.077241	6.80406e-06	20.2424317917302
GCST90199682	rs78978101	Homocitrulline levels	A	C	0.00969841	-0.348657	0.077783	7.37996e-06	20.0871713780834
GCST90199682	rs8025295	Homocitrulline levels	G	C	0.775299	0.0862129	0.0184313	2.90351e-06	21.8737859304268
GCST90199682	rs140994086	Homocitrulline levels	T	C	0.0261017	0.211726	0.0469464	6.48399e-06	20.3345788231316
GCST90199682	rs929300	Homocitrulline levels	T	C	0.0348954	0.186096	0.0415711	7.58545e-06	20.0346808992667
GCST90199682	rs138767120	Homocitrulline levels	G	C	0.0298171	-0.208734	0.0445316	2.76799e-06	21.9655042764355
GCST90199682	rs3211568	Homocitrulline levels	A	G	0.192497	0.08928	0.0193344	3.88059e-06	21.317602032304
GCST90199682	rs74251908	Homocitrulline levels	T	C	0.034294	0.197529	0.0418217	2.32261e-06	22.3023050158053
GCST90199682	rs4390625	Homocitrulline levels	G	A	0.740662	-0.0943027	0.0172638	4.69609e-08	29.8309337801503
GCST90199682	rs61197953	Homocitrulline levels	C	T	0.420836	0.0706504	0.0154811	5.02737e-06	20.8217392618504
GCST90199682	rs75459253	Homocitrulline levels	A	G	0.028192	0.224504	0.0458815	9.92442e-07	23.9367032928674
GCST90199682	rs200399858	Homocitrulline levels	T	C	0.507921	-0.120814	0.0151785	1.72668e-15	63.3385625176701
GCST90199682	rs8101881	Homocitrulline levels	T	C	0.606808	0.254197	0.0152966	5.17004e-62	276.084742645418
GCST90199683	rs2999546	Indoleacetate levels	T	G	0.637541	0.0721966	0.0158469	5.2164e-06	20.7509995613905
GCST90199683	rs4584428	Indoleacetate levels	T	G	0.11603	0.109808	0.0239353	4.48109e-06	21.0418721515949
GCST90199683	rs11889711	Indoleacetate levels	T	C	0.620089	-0.0719998	0.0157071	4.56382e-06	21.0070334786584
GCST90199683	rs1479	Indoleacetate levels	G	T	0.197771	0.0905519	0.0192077	2.42479e-06	22.2197194688062
GCST90199683	rs72551330	Indoleacetate levels	C	T	0.0147633	0.303539	0.0629629	1.42903e-06	23.2355906670261
GCST90199683	rs146089696	Indoleacetate levels	C	A	0.0258431	-0.227745	0.048348	2.47072e-06	22.1837437604894
GCST90199683	rs77535679	Indoleacetate levels	A	G	0.021052	0.272146	0.0527254	2.4488e-07	26.6353439525785
GCST90199683	rs73152633	Indoleacetate levels	T	C	0.0404457	0.179659	0.0383524	2.80725e-06	21.9385049604845
GCST90199683	rs9866361	Indoleacetate levels	A	G	0.164093	0.0952028	0.0206127	3.86264e-06	21.3267089920298
GCST90199683	rs115634566	Indoleacetate levels	C	G	0.0194495	0.241854	0.0544403	8.88975e-06	19.7314814892153
GCST90199683	rs13353672	Indoleacetate levels	A	G	0.206417	0.0847569	0.0190801	8.90564e-06	19.7279972918946
GCST90199683	rs138960177	Indoleacetate levels	T	C	0.0350566	0.204895	0.0426063	1.51653e-06	23.12114003038
GCST90199683	rs2187200	Indoleacetate levels	G	T	0.361312	-0.0712121	0.0160922	9.63256e-06	19.5781164749307
GCST90199683	rs78906653	Indoleacetate levels	T	C	0.0749114	-0.144801	0.0290437	6.17592e-07	24.8504010932056
GCST90199683	rs11575549	Indoleacetate levels	T	C	0.0179246	-0.37948	0.056925	2.62308e-11	44.4289316398907
GCST90199683	rs867704	Indoleacetate levels	G	C	0.561746	-0.0700153	0.0154721	6.03244e-06	20.473002783373
GCST90199683	rs72663013	Indoleacetate levels	T	G	0.0196341	-0.282142	0.0546119	2.38756e-07	26.6842544572398
GCST90199683	rs41280729	Indoleacetate levels	G	A	0.0591969	-0.148381	0.0323839	4.6066e-06	20.9890340773444
GCST90199683	rs1929252	Indoleacetate levels	C	A	0.251463	-0.0790401	0.0175887	6.99663e-06	20.1893177859467
GCST90199683	rs10999904	Indoleacetate levels	A	G	0.0982241	-0.134401	0.0257002	1.69892e-07	27.3417406134941
GCST90199683	rs76522692	Indoleacetate levels	G	A	0.0266439	-0.220452	0.0473306	3.19771e-06	21.68893520783
GCST90199683	rs11518601	Indoleacetate levels	T	C	0.118732	-0.111869	0.0240488	3.29131e-06	21.6335033672289
GCST90199683	rs11227288	Indoleacetate levels	C	G	0.180316	0.0899903	0.019745	5.17353e-06	20.7668816542216
GCST90199683	rs35291122	Indoleacetate levels	A	G	0.0289393	-0.220159	0.0457359	1.48155e-06	23.1660822221346
GCST90199683	rs118052117	Indoleacetate levels	T	C	0.0218319	0.234493	0.0518474	6.10424e-06	20.4503132749548
GCST90199683	rs8061485	Indoleacetate levels	C	T	0.279379	-0.0845625	0.0169225	5.82136e-07	24.9643778474922
GCST90199683	rs184875464	Indoleacetate levels	T	C	0.00561386	0.525364	0.102005	2.59993e-07	26.5198989126733
GCST90199683	rs181823597	Indoleacetate levels	G	C	0.0594671	0.15968	0.0323035	7.68805e-07	24.4284579895826
GCST90199683	rs79441299	Indoleacetate levels	T	C	0.014453	0.29338	0.0638741	4.36696e-06	21.0914086146073
GCST90199683	rs240759	Indoleacetate levels	A	G	0.955495	-0.170792	0.0381475	7.56436e-06	20.0399692087131
GCST90199683	rs113532410	Indoleacetate levels	T	G	0.0584424	0.173939	0.0334364	1.9707e-07	27.055095956994
GCST90199683	rs5751124	Indoleacetate levels	A	G	0.0332277	0.19056	0.042405	6.99601e-06	20.1894049055622
GCST90199684	rs75445316	1-linoleoylglycerol (18:2) levels	T	C	0.024875	0.241198	0.049473	1.0862e-06	23.7632112211514
GCST90199684	rs113627835	1-linoleoylglycerol (18:2) levels	C	G	0.00861964	0.382342	0.0840396	5.37605e-06	20.6933249838507
GCST90199684	rs114473062	1-linoleoylglycerol (18:2) levels	T	C	0.025608	0.226158	0.049117	4.135e-06	21.196026827067
GCST90199684	rs77982886	1-linoleoylglycerol (18:2) levels	G	A	0.0152346	0.316857	0.0635267	6.10775e-07	24.8718584194302
GCST90199684	rs10006032	1-linoleoylglycerol (18:2) levels	G	A	0.0573319	-0.15194	0.0334117	5.42817e-06	20.6747998558324
GCST90199684	rs10072491	1-linoleoylglycerol (18:2) levels	T	C	0.0420795	-0.17568	0.038446	4.88843e-06	20.8754832942367
GCST90199684	rs62385039	1-linoleoylglycerol (18:2) levels	G	A	0.0201079	-0.258001	0.0552286	2.98985e-06	21.8176980147789
GCST90199684	rs17410962	1-linoleoylglycerol (18:2) levels	A	G	0.120383	-0.11411	0.0235805	1.30378e-06	23.4118432614454
GCST90199684	rs2943179	1-linoleoylglycerol (18:2) levels	T	C	0.221974	-0.0822174	0.0185161	8.98228e-06	19.7116354529064
GCST90199684	rs6475038	1-linoleoylglycerol (18:2) levels	G	C	0.49482	-0.0721413	0.0159373	5.99468e-06	20.4848434404132
GCST90199684	rs10735636	1-linoleoylglycerol (18:2) levels	G	C	0.981772	0.266346	0.0602083	9.7007e-06	19.56472934647
GCST90199684	rs117168942	1-linoleoylglycerol (18:2) levels	C	T	0.0332722	0.191261	0.0431454	9.29617e-06	19.6461774018238
GCST90199684	rs11033752	1-linoleoylglycerol (18:2) levels	T	C	0.17797	-0.0907355	0.0204967	9.56226e-06	19.5920915151025
GCST90199684	rs964184	1-linoleoylglycerol (18:2) levels	C	G	0.868723	-0.116525	0.0229017	3.6178e-07	25.8819501823835
GCST90199684	rs56354314	1-linoleoylglycerol (18:2) levels	A	G	0.022346	0.235446	0.0519464	5.82959e-06	20.5383683656156
GCST90199684	rs12858688	1-linoleoylglycerol (18:2) levels	T	C	0.0249358	-0.22125	0.0491192	6.65784e-06	20.2842150121144
GCST90199684	rs11160050	1-linoleoylglycerol (18:2) levels	G	A	0.0875843	0.125943	0.028029	7.01221e-06	20.1849220927683
GCST90199684	rs12447287	1-linoleoylglycerol (18:2) levels	C	T	0.245284	0.081903	0.0180828	5.91739e-06	20.5098497076392
GCST90199684	rs9894638	1-linoleoylglycerol (18:2) levels	C	T	0.211593	0.0857298	0.0192292	8.2607e-06	19.8717175012328
GCST90199685	rs17035713	2-linoleoylglycerol (18:2) levels	G	A	0.0555824	-0.176168	0.0391241	6.70697e-06	20.2688505622872
GCST90199685	rs77599553	2-linoleoylglycerol (18:2) levels	A	T	0.024663	-0.26624	0.0570875	3.10541e-06	21.7434449639716
GCST90199685	rs113718400	2-linoleoylglycerol (18:2) levels	A	C	0.0198899	-0.278095	0.0628536	9.66753e-06	19.5699555780288
GCST90199685	rs952263	2-linoleoylglycerol (18:2) levels	T	G	0.231638	0.0960714	0.0209226	4.39555e-06	21.0775791085806
GCST90199685	rs55920120	2-linoleoylglycerol (18:2) levels	A	C	0.0354543	0.211234	0.0475892	9.05017e-06	19.6958456121472
GCST90199685	rs4972489	2-linoleoylglycerol (18:2) levels	C	A	0.219483	0.109484	0.0215719	3.86888e-07	25.7506566811869
GCST90199685	rs11924632	2-linoleoylglycerol (18:2) levels	G	A	0.319162	-0.0837752	0.0189266	9.58506e-06	19.5861705855906
GCST90199685	rs73121585	2-linoleoylglycerol (18:2) levels	A	C	0.0186813	-0.286922	0.0649528	9.98952e-06	19.5072359674479
GCST90199685	rs141172381	2-linoleoylglycerol (18:2) levels	A	G	0.0189245	0.286907	0.0647015	9.23638e-06	19.6570066139193
GCST90199685	rs7643986	2-linoleoylglycerol (18:2) levels	C	T	0.0314905	0.237339	0.0507469	2.91221e-06	21.8666863186868
GCST90199685	rs12498693	2-linoleoylglycerol (18:2) levels	A	C	0.0908947	-0.140175	0.0306696	4.86572e-06	20.8827985657243
GCST90199685	rs72679893	2-linoleoylglycerol (18:2) levels	T	C	0.0830319	-0.141425	0.031732	8.31717e-06	19.8573493805168
GCST90199685	rs190199861	2-linoleoylglycerol (18:2) levels	G	A	0.018813	0.297064	0.0645441	4.17461e-06	21.176332325634
GCST90199685	rs117372736	2-linoleoylglycerol (18:2) levels	T	G	0.0135114	0.346995	0.0766527	5.98694e-06	20.4859124970091
GCST90199685	rs4946146	2-linoleoylglycerol (18:2) levels	T	C	0.0182161	0.311867	0.0660179	2.31267e-06	22.3089550118349
GCST90199685	rs59927118	2-linoleoylglycerol (18:2) levels	T	C	0.233493	0.0964238	0.0209287	4.0802e-06	21.220116975188
GCST90199685	rs34291068	2-linoleoylglycerol (18:2) levels	A	C	0.0631083	0.159431	0.0358652	8.77744e-06	19.7543534386376
GCST90199685	rs78575779	2-linoleoylglycerol (18:2) levels	G	A	0.0286499	-0.234076	0.0525518	8.42088e-06	19.8336377230116
GCST90199685	rs111764634	2-linoleoylglycerol (18:2) levels	A	C	0.0711024	0.160187	0.03428	2.96979e-06	21.8291438536527
GCST90199685	rs189863837	2-linoleoylglycerol (18:2) levels	A	G	0.0248153	0.280524	0.0568874	8.17175e-07	24.3092561059393
GCST90199685	rs56327721	2-linoleoylglycerol (18:2) levels	T	C	0.106214	-0.132143	0.0284005	3.27423e-06	21.6421372006262
GCST90199685	rs6081988	2-linoleoylglycerol (18:2) levels	C	T	0.101462	0.130879	0.0293982	8.5098e-06	19.8135479064453
GCST90199685	rs11552067	2-linoleoylglycerol (18:2) levels	A	G	0.587463	0.0845951	0.0181892	3.30593e-06	21.6235509140583
GCST90199686	rs9432398	Indolepropionate levels	G	A	0.0316989	0.221475	0.0445422	6.61795e-07	24.7172155134246
GCST90199686	rs80346659	Indolepropionate levels	C	G	0.0253623	-0.223208	0.0489983	5.22784e-06	20.7467912981711
GCST90199686	rs6664713	Indolepropionate levels	A	C	0.0247598	0.221278	0.0497353	8.6224e-06	19.7897561058235
GCST90199686	rs1878503	Indolepropionate levels	A	G	0.46355	0.0695737	0.0155972	8.17115e-06	19.8925459111351
GCST90199686	rs11681248	Indolepropionate levels	T	C	0.629022	-0.0861776	0.01577	4.63824e-08	29.8551222775212
GCST90199686	rs76260755	Indolepropionate levels	T	C	0.110017	-0.113035	0.0255573	9.74343e-06	19.5564213776124
GCST90199686	rs9857968	Indolepropionate levels	T	C	0.0567903	0.150356	0.0334056	6.76581e-06	20.2533293275928
GCST90199686	rs76157950	Indolepropionate levels	A	G	0.0186095	0.259172	0.0571721	5.80995e-06	20.5447718016437
GCST90199686	rs853154	Indolepropionate levels	C	G	0.156615	0.102766	0.0214138	1.59433e-06	23.0252774369003
GCST90199686	rs117276795	Indolepropionate levels	A	G	0.0103757	0.356183	0.0769361	3.66377e-06	21.4278940703204
GCST90199686	rs11822621	Indolepropionate levels	T	G	0.100928	-0.117218	0.025765	5.37678e-06	20.692919648767
GCST90199686	rs497768	Indolepropionate levels	G	C	0.561103	-0.0739761	0.0160037	3.79268e-06	21.3616852093493
GCST90199686	rs9565718	Indolepropionate levels	A	T	0.630251	-0.0847838	0.0167172	3.94378e-07	25.7153316431586
GCST90199686	rs61974973	Indolepropionate levels	G	A	0.0761626	0.132651	0.0296776	7.83162e-06	19.9736278279336
GCST90199686	rs198260	Indolepropionate levels	A	G	0.97371	0.22816	0.048609	2.68214e-06	22.0261754211966
GCST90199686	rs8061485	Indolepropionate levels	C	T	0.278471	-0.175473	0.0171848	1.7712e-24	104.237764502602
GCST90199686	rs4316784	Indolepropionate levels	C	T	0.826904	0.0920404	0.0207915	9.56335e-06	19.5920012791903
GCST90199686	rs9981680	Indolepropionate levels	G	T	0.0427167	0.169465	0.0383093	9.70738e-06	19.563432207992
GCST90199687	rs567440118	Threonate levels	A	G	0.00560552	-0.484057	0.102614	2.39029e-06	22.2470894015403
GCST90199687	rs647667	Threonate levels	C	T	0.0591665	0.144169	0.0324617	8.94643e-06	19.7194445231961
GCST90199687	rs75194109	Threonate levels	C	T	0.00818764	-0.397999	0.0851016	2.9145e-06	21.8666339925421
GCST90199687	rs11126412	Threonate levels	T	A	0.222311	0.0812665	0.0182574	8.54089e-06	19.8079109664651
GCST90199687	rs4663135	Threonate levels	C	T	0.784904	0.0837071	0.018929	9.77159e-06	19.5507163420618
GCST90199687	rs535146	Threonate levels	A	T	0.384514	0.0748445	0.0158705	2.40582e-06	22.2347365824172
GCST90199687	rs145376871	Threonate levels	T	G	0.0191146	-0.246684	0.0554495	8.6348e-06	19.7870075632298
GCST90199687	rs76954195	Threonate levels	G	C	0.028169	0.206021	0.0459715	7.41237e-06	20.0788602626599
GCST90199687	rs78921993	Threonate levels	G	A	0.07346	-0.129378	0.0291215	8.88449e-06	19.7327134467546
GCST90199687	rs184637108	Threonate levels	T	A	0.0078808	-0.381288	0.0860405	9.35832e-06	19.6333246581809
GCST90199687	rs139591016	Threonate levels	C	T	0.0203237	-0.244512	0.0539409	5.81637e-06	20.5426943283784
GCST90199687	rs73766900	Threonate levels	A	G	0.0293864	0.209381	0.0453361	3.86671e-06	21.3245388813605
GCST90199687	rs111498995	Threonate levels	T	A	0.0168734	0.275959	0.0591476	3.07719e-06	21.76247550554
GCST90199687	rs62381620	Threonate levels	G	T	0.0304893	-0.293756	0.0441641	2.90219e-11	44.2311414665186
GCST90199687	rs61744140	Threonate levels	G	T	0.000184411	-2.86664	0.562079	3.39546e-07	26.0042910507047
GCST90199687	rs80179348	Threonate levels	T	A	0.0133227	-0.319612	0.066975	1.82303e-06	22.7674364820972
GCST90199687	rs149656965	Threonate levels	T	C	0.0120586	-0.320596	0.0696557	4.17282e-06	21.1785538527093
GCST90199687	rs78263978	Threonate levels	A	G	0.02583	-0.22873	0.0484595	2.35808e-06	22.2731594939689
GCST90199687	rs2394872	Threonate levels	C	A	0.0928766	-0.121016	0.0261549	3.71226e-06	21.402912926739
GCST90199687	rs77181656	Threonate levels	T	C	0.0133923	-0.318701	0.066826	1.85035e-06	22.738894373729
GCST90199687	rs76379749	Threonate levels	C	T	0.0217525	-0.229603	0.0518367	9.45159e-06	19.6143467817067
GCST90199687	rs7875568	Threonate levels	G	T	0.0196633	-0.255385	0.0546341	2.94733e-06	21.8452293716512
GCST90199687	rs72774956	Threonate levels	A	G	0.0203856	-0.239983	0.0535446	7.39715e-06	20.0827426826912
GCST90199687	rs826459	Threonate levels	A	G	0.70797	0.0767693	0.017064	6.83005e-06	20.2351720359917
GCST90199687	rs74850022	Threonate levels	T	C	0.0122956	-0.30887	0.0693354	8.40015e-06	19.8396876336727
GCST90199687	rs7960425	Threonate levels	C	G	0.024852	0.238798	0.0488539	1.01868e-06	23.8867088862492
GCST90199687	rs4783107	Threonate levels	C	T	0.886875	-0.116779	0.0239738	1.10964e-06	23.7218837216232
GCST90199688	rs75446748	N-acetylglycine levels	C	T	0.142724	-0.100817	0.0215403	2.86322e-06	21.9007379450181
GCST90199688	rs1890452	N-acetylglycine levels	A	G	0.337406	-0.0770614	0.0157164	9.42707e-07	24.0360083405664
GCST90199688	rs112816924	N-acetylglycine levels	T	C	0.0153734	0.275875	0.0608934	5.8859e-06	20.5200752326535
GCST90199688	rs16824802	N-acetylglycine levels	T	C	0.201151	0.0978791	0.0188923	2.20805e-07	26.8352083651392
GCST90199688	rs1047891	N-acetylglycine levels	A	C	0.307889	0.381478	0.0157461	1.16081e-129	586.79673323061
GCST90199688	rs62182612	N-acetylglycine levels	A	G	0.194247	-0.0838786	0.0187414	7.62083e-06	20.0259436627512
GCST90199688	rs77976040	N-acetylglycine levels	C	A	0.0176413	0.25373	0.0570551	8.70314e-06	19.7719453264435
GCST90199688	rs9821781	N-acetylglycine levels	A	G	0.560748	0.0826592	0.0152654	6.13598e-08	29.3130306396176
GCST90199688	rs358908	N-acetylglycine levels	C	T	0.258424	-0.0883162	0.0172318	2.97225e-07	26.2611754740496
GCST90199688	rs12233751	N-acetylglycine levels	C	A	0.140374	-0.107576	0.021548	5.96375e-07	24.9179066049684
GCST90199688	rs115090460	N-acetylglycine levels	T	A	0.0255581	-0.213667	0.04776	7.68538e-06	20.0097181857713
GCST90199688	rs243795	N-acetylglycine levels	C	T	0.208481	0.0882873	0.0184131	1.62837e-06	22.9846212169961
GCST90199688	rs4947536	N-acetylglycine levels	G	C	0.499694	-0.0672825	0.0150525	7.82701e-06	19.9747647007123
GCST90199688	rs11136810	N-acetylglycine levels	G	C	0.400543	0.072029	0.0152368	2.27522e-06	22.3419944972867
GCST90199688	rs76513761	N-acetylglycine levels	C	T	0.0282572	0.202404	0.0452943	7.87172e-06	19.9639181751901
GCST90199688	rs78612075	N-acetylglycine levels	A	G	0.0158633	0.271706	0.0604624	6.99641e-06	20.1893528061978
GCST90199688	rs10757444	N-acetylglycine levels	A	G	0.69497	0.080588	0.0163581	8.37259e-07	24.2644103336083
GCST90199688	rs144831076	N-acetylglycine levels	C	T	0.0180032	-0.284047	0.056482	4.93093e-07	25.2845357727566
GCST90199688	rs151202997	N-acetylglycine levels	T	G	0.0315572	0.193942	0.0427714	5.77718e-06	20.5556640758826
GCST90199688	rs596603	N-acetylglycine levels	G	T	0.572668	-0.115999	0.0149808	9.69793e-15	59.9422695412161
GCST90199688	rs7127777	N-acetylglycine levels	C	G	0.445641	-0.0733441	0.0154452	2.04763e-06	22.5443645499786
GCST90199688	rs11108842	N-acetylglycine levels	G	T	0.00985641	-0.347252	0.0751899	3.86845e-06	21.323829469921
GCST90199688	rs2329096	N-acetylglycine levels	T	C	0.351672	0.0709468	0.015894	8.05364e-06	19.920209877911
GCST90199688	rs141342711	N-acetylglycine levels	T	C	0.0552779	0.156311	0.0326222	1.65503e-06	22.9534142572045
GCST90199688	rs78829102	N-acetylglycine levels	A	G	0.035272	0.188424	0.0402532	2.85524e-06	21.9061632435666
GCST90199688	rs117206739	N-acetylglycine levels	T	C	0.0202867	0.23915	0.0531026	6.68267e-06	20.2770094348715
GCST90199688	rs9614932	N-acetylglycine levels	T	C	0.143251	-0.101483	0.0214974	2.35019e-06	22.2797043390347
GCST90199689	rs187970821	Glycolithocholate levels	G	A	0.0104006	-0.36255	0.0819826	9.7666e-06	19.5510948160895
GCST90199689	rs115887046	Glycolithocholate levels	C	T	0.0330149	-0.206093	0.046384	8.8635e-06	19.736435700022
GCST90199689	rs73918203	Glycolithocholate levels	A	G	0.0496689	-0.179866	0.0388237	3.60609e-06	21.45768898397
GCST90199689	rs13405102	Glycolithocholate levels	G	A	0.467103	0.0780611	0.0171532	5.34361e-06	20.7041625577582
GCST90199689	rs79407744	Glycolithocholate levels	A	G	0.0115007	0.360499	0.0784962	4.37829e-06	21.0857717198404
GCST90199689	rs77376288	Glycolithocholate levels	C	T	0.00937194	0.42291	0.0866346	1.05259e-06	23.8227447584645
GCST90199689	rs113654354	Glycolithocholate levels	G	A	0.024409	-0.239492	0.054054	9.39685e-06	19.6247884942742
GCST90199689	rs55971662	Glycolithocholate levels	T	C	0.440459	0.0761508	0.0170398	7.85848e-06	19.9663459665854
GCST90199689	rs7646869	Glycolithocholate levels	A	C	0.383482	-0.0761641	0.0170125	7.57115e-06	20.0374748639187
GCST90199689	rs7629795	Glycolithocholate levels	A	T	0.864328	0.108234	0.0242047	7.76315e-06	19.9897170702331
GCST90199689	rs6823721	Glycolithocholate levels	T	C	0.520367	-0.0756087	0.0164302	4.18858e-06	21.1707615061219
GCST90199689	rs6810998	Glycolithocholate levels	T	C	0.0889636	-0.151927	0.0297616	3.31142e-07	26.0516965831778
GCST90199689	rs138634970	Glycolithocholate levels	T	C	0.01307	-0.326848	0.0726276	6.78501e-06	20.2472905702773
GCST90199689	rs146058026	Glycolithocholate levels	G	C	0.0120152	-0.350809	0.0764568	4.46812e-06	21.0468863861698
GCST90199689	rs12662646	Glycolithocholate levels	A	G	0.0603497	-0.165539	0.0347192	1.86115e-06	22.726882851994
GCST90199689	rs11101389	Glycolithocholate levels	A	T	0.268308	-0.0917167	0.0190277	1.43433e-06	23.2275223891769
GCST90199689	rs11817632	Glycolithocholate levels	A	G	0.0194032	-0.271521	0.0604452	7.05527e-06	20.1725986957526
GCST90199689	rs182015775	Glycolithocholate levels	A	G	0.11646	-0.128395	0.0260547	8.3118e-07	24.2774298092703
GCST90199689	rs118171449	Glycolithocholate levels	T	C	0.0767077	0.140008	0.031363	8.03933e-06	19.9227435806767
GCST90199689	rs146355728	Glycolithocholate levels	T	G	0.00830869	-0.424019	0.0914518	3.54301e-06	21.4914024549156
GCST90199689	rs60850040	Glycolithocholate levels	C	T	0.0656601	-0.154409	0.0332636	3.4508e-06	21.5419671572215
GCST90199689	rs1818709	Glycolithocholate levels	C	G	0.453585	-0.0762769	0.0168878	6.28155e-06	20.3947578180464
GCST90199689	rs62052803	Glycolithocholate levels	C	T	0.0454737	-0.176732	0.0399741	9.81782e-06	19.5412181531351
GCST90199689	rs296366	Glycolithocholate levels	C	T	0.754105	-0.0945409	0.0194924	1.23367e-06	23.5173007280791
GCST90199689	rs16982178	Glycolithocholate levels	A	G	0.143877	-0.111062	0.0236265	2.5924e-06	22.0907691183862
GCST90199690	rs116301309	EDTA levels	A	C	0.0125152	-0.315234	0.0672785	2.79271e-06	21.9486628998376
GCST90199690	rs9784059	EDTA levels	T	C	0.0557718	-0.148526	0.0325498	5.04212e-06	20.8162686645905
GCST90199690	rs2435388	EDTA levels	G	A	0.765692	-0.0823434	0.0178025	3.73883e-06	21.3889844518858
GCST90199690	rs11688483	EDTA levels	G	A	0.310804	-0.0751194	0.0163022	4.06695e-06	21.2278666226592
GCST90199690	rs73212280	EDTA levels	G	A	0.118421	0.118902	0.0232367	3.10445e-07	26.1772475869053
GCST90199690	rs10512739	EDTA levels	G	A	0.0936777	-0.113507	0.0256877	9.92862e-06	19.5204314644887
GCST90199690	rs79242179	EDTA levels	A	G	0.0120423	-0.329439	0.0689279	1.75756e-06	22.8378118499224
GCST90199690	rs149452470	EDTA levels	G	C	0.0166054	0.268339	0.0583171	4.19693e-06	21.1675365678663
GCST90199690	rs7776366	EDTA levels	C	T	0.695232	0.074063	0.0167413	9.68998e-06	19.5667548828624
GCST90199690	rs57900160	EDTA levels	G	C	0.257555	-0.0804207	0.0172759	3.23875e-06	21.6645113620855
GCST90199690	rs62577978	EDTA levels	A	G	0.138669	-0.0981073	0.0218942	7.43023e-06	20.0742370640871
GCST90199690	rs12831673	EDTA levels	A	G	0.055853	0.155271	0.0325321	1.8163e-06	22.7746161492868
GCST90199690	rs117358502	EDTA levels	A	G	0.0320248	0.193608	0.0424643	5.13223e-06	20.7822814304073
GCST90199690	rs77657639	EDTA levels	C	A	0.0789602	0.123886	0.0277549	8.06068e-06	19.9186403850435
GCST90199690	rs34922061	EDTA levels	A	C	0.17996	0.0893043	0.0197543	6.1618e-06	20.4322415697123
GCST90199690	rs10459865	EDTA levels	C	T	0.112471	0.105994	0.0236672	7.51556e-06	20.0522617612412
GCST90199690	rs183037566	EDTA levels	A	G	0.00997203	0.352731	0.0751141	2.65388e-06	22.0464610969674
GCST90199691	rs56407361	1-methylhistidine levels	T	C	0.0585443	0.143585	0.0313911	4.78341e-06	20.9170036731434
GCST90199691	rs140416084	1-methylhistidine levels	A	G	0.105825	-0.12314	0.0242476	3.80516e-07	25.7842899821714
GCST90199691	rs149464341	1-methylhistidine levels	T	G	0.00870465	-0.367016	0.0807331	5.46633e-06	20.6614660512252
GCST90199691	rs4686501	1-methylhistidine levels	G	A	0.91482	-0.1202	0.0266383	6.41325e-06	20.3559005558055
GCST90199691	rs546649	1-methylhistidine levels	T	C	0.428694	-0.0736867	0.0152675	1.39027e-06	23.2882446042749
GCST90199691	rs544646419	1-methylhistidine levels	G	A	0.0178637	-0.253741	0.0563403	6.67718e-06	20.278572524404
GCST90199691	rs73864608	1-methylhistidine levels	A	G	0.0192942	-0.248871	0.0541941	4.38557e-06	21.0833183000988
GCST90199691	rs11133665	1-methylhistidine levels	A	G	0.291059	0.156172	0.0164769	2.58604e-21	89.8151767247827
GCST90199691	rs79479138	1-methylhistidine levels	T	C	0.0161908	0.278813	0.0594002	2.6817e-06	22.0264557412172
GCST90199691	rs1990897	1-methylhistidine levels	G	T	0.321116	0.0781977	0.0159956	1.01505e-06	23.8935832773856
GCST90199691	rs80220760	1-methylhistidine levels	G	A	0.015379	0.287214	0.0604881	2.05169e-06	22.5406129239249
GCST90199691	rs78654791	1-methylhistidine levels	G	C	0.0259158	0.212125	0.0474708	7.87603e-06	19.9629631779249
GCST90199691	rs7746774	1-methylhistidine levels	G	A	0.144242	-0.106907	0.021178	4.46461e-07	25.4763257807783
GCST90199691	rs10094039	1-methylhistidine levels	G	A	0.622218	-0.069388	0.0154645	7.22541e-06	20.1275711392141
GCST90199691	rs2218687	1-methylhistidine levels	A	G	0.146767	0.0948989	0.0214092	9.30903e-06	19.6433644709893
GCST90199691	rs1903860	1-methylhistidine levels	C	T	0.142707	-0.0951231	0.0213894	8.69979e-06	19.7728459347829
GCST90199691	rs10886134	1-methylhistidine levels	C	A	0.567596	0.0673851	0.0151425	8.58469e-06	19.79825830858
GCST90199691	rs61910449	1-methylhistidine levels	T	C	0.0361754	-0.179716	0.0397708	6.21905e-06	20.4145226822387
GCST90199691	rs111339300	1-methylhistidine levels	A	G	0.110438	-0.120806	0.0240792	5.24806e-07	25.1644416040145
GCST90199691	rs73154072	1-methylhistidine levels	G	A	0.0161842	-0.27116	0.0593007	4.81645e-06	20.9038368485709
GCST90199691	rs9526057	1-methylhistidine levels	A	G	0.261171	-0.0823478	0.0172987	1.93248e-06	22.6553859197996
GCST90199691	rs1535573	1-methylhistidine levels	G	A	0.780847	-0.0822322	0.0180298	5.09362e-06	20.7967943188937
GCST90199691	rs7145174	1-methylhistidine levels	A	G	0.0434889	0.167413	0.0364336	4.32686e-06	21.1090448394328
GCST90199691	rs148226190	1-methylhistidine levels	G	T	0.0116579	-0.331065	0.0702443	2.4404e-06	22.2074533292106
GCST90199691	rs12901652	1-methylhistidine levels	T	C	0.0484837	0.155465	0.0348044	7.93886e-06	19.9476323992419
GCST90199691	rs1554410	1-methylhistidine levels	G	T	0.438307	0.0680514	0.015105	6.63026e-06	20.29210335778
GCST90199691	rs1670276	1-methylhistidine levels	C	T	0.129835	0.109213	0.0224365	1.12929e-06	23.6882430821361
GCST90199691	rs35285898	1-methylhistidine levels	C	A	0.262279	0.159332	0.0168676	3.51879e-21	89.2059504065047
GCST90199691	rs4043681	1-methylhistidine levels	G	A	0.90818	0.130261	0.0260698	5.83352e-07	24.9601857770481
GCST90199691	rs6118747	1-methylhistidine levels	G	A	0.210838	-0.0916807	0.0182847	5.32895e-07	25.1347493798879
GCST90199691	rs35042303	1-methylhistidine levels	T	C	0.0664537	0.169952	0.0300921	1.62586e-08	31.889078031746
GCST90199691	rs148357196	1-methylhistidine levels	T	A	0.00913298	0.34753	0.0778149	7.96536e-06	19.941300124097
GCST90199692	rs188517032	Citramalate levels	G	A	0.019111	0.27034	0.0605876	8.12072e-06	19.9035798517921
GCST90199692	rs12131960	Citramalate levels	A	T	0.270845	0.0839684	0.0187574	7.58644e-06	20.033856184164
GCST90199692	rs13391525	Citramalate levels	G	C	0.162856	-0.102419	0.0224149	4.89518e-06	20.8720701915286
GCST90199692	rs79981355	Citramalate levels	C	T	0.11165	-0.12161	0.0260117	2.93676e-06	21.85139559712
GCST90199692	rs62180249	Citramalate levels	T	C	0.263858	0.0938403	0.0192855	1.13968e-06	23.6698248766656
GCST90199692	rs11563055	Citramalate levels	G	A	0.0126074	-0.331464	0.0744809	8.57394e-06	19.7998079542987
GCST90199692	rs76762532	Citramalate levels	T	G	0.0329989	-0.21222	0.046059	4.07416e-06	21.223728763411
GCST90199692	rs72713558	Citramalate levels	G	A	0.0872735	-0.129284	0.0292191	9.65991e-06	19.5719441247075
GCST90199692	rs12055187	Citramalate levels	A	G	0.0192061	0.268581	0.0604753	8.94707e-06	19.7184414737874
GCST90199692	rs141073864	Citramalate levels	C	T	0.0150671	0.308909	0.0687729	7.06492e-06	20.1699361252241
GCST90199692	rs80028711	Citramalate levels	G	A	0.0117325	0.34128	0.0761119	7.32821e-06	20.0999337012838
GCST90199692	rs148830279	Citramalate levels	T	C	0.00725556	-0.43597	0.0967004	6.53012e-06	20.3205166528303
GCST90199692	rs2502543	Citramalate levels	G	A	0.270452	-0.0847163	0.0188698	7.138e-06	20.1501108977248
GCST90199692	rs12211905	Citramalate levels	G	T	0.477649	0.0758092	0.0167419	5.95152e-06	20.4980437556133
GCST90199692	rs188983534	Citramalate levels	A	G	0.0642616	-0.155646	0.0338062	4.14289e-06	21.1914801111057
GCST90199692	rs17665117	Citramalate levels	A	T	0.0895377	0.131321	0.029673	9.61721e-06	19.5804886067653
GCST90199692	rs116991170	Citramalate levels	T	C	0.0207334	0.268336	0.0579862	3.69963e-06	21.4085207702884
GCST90199692	rs1889899	Citramalate levels	G	A	0.381116	0.0900574	0.0170887	1.36415e-07	27.7650738844266
GCST90199692	rs76427286	Citramalate levels	A	G	0.023197	-0.247755	0.0547662	6.07207e-06	20.4596271591615
GCST90199692	rs117013417	Citramalate levels	T	C	0.0121574	-0.337827	0.075726	8.15089e-06	19.8965031283414
GCST90199692	rs1157094	Citramalate levels	A	C	0.819934	-0.104351	0.0214635	1.16325e-06	23.630353620849
GCST90199692	rs221084	Citramalate levels	T	C	0.143109	0.108157	0.0235317	4.30193e-06	21.119359098066
GCST90199692	rs41281112	Citramalate levels	T	C	0.0238865	-0.266851	0.0539977	7.7369e-07	24.4154774544435
GCST90199692	rs12900072	Citramalate levels	A	G	0.462872	0.0775075	0.0166471	3.2256e-06	21.67146929466
GCST90199692	rs142847889	Citramalate levels	G	C	0.00562272	0.528397	0.110597	1.77337e-06	22.8198123460886
GCST90199693	rs28415528	3-hydroxydecanoate levels	A	G	0.317899	-0.209871	0.016024	3.41299e-39	171.497405532888
GCST90199693	rs299647	3-hydroxydecanoate levels	C	T	0.20984	-0.0858123	0.0185046	3.52889e-06	21.4997913127135
GCST90199693	rs6844622	3-hydroxydecanoate levels	G	C	0.580469	-0.0711572	0.0154677	4.21745e-06	21.1583006331331
GCST90199693	rs114537113	3-hydroxydecanoate levels	T	C	0.0114546	-0.330467	0.071325	3.59954e-06	21.4618521296153
GCST90199693	rs80144245	3-hydroxydecanoate levels	C	T	0.032466	-0.208918	0.0425154	8.9268e-07	24.1409159237625
GCST90199693	rs111528473	3-hydroxydecanoate levels	A	G	0.00730105	0.403688	0.0884272	4.99021e-06	20.8360070476276
GCST90199693	rs144727225	3-hydroxydecanoate levels	T	C	0.0236938	-0.225369	0.0493589	4.97295e-06	20.8426038141184
GCST90199693	rs488485	3-hydroxydecanoate levels	C	T	0.841825	-0.0943596	0.0211094	7.82067e-06	19.9762961009483
GCST90199693	rs11052064	3-hydroxydecanoate levels	C	T	0.0554543	0.145747	0.0327583	8.62104e-06	19.7902417659109
GCST90199693	rs9603710	3-hydroxydecanoate levels	G	T	0.512044	-0.066296	0.0149651	9.42146e-06	19.6204953818247
GCST90199693	rs9530666	3-hydroxydecanoate levels	C	A	0.533242	-0.0689846	0.015239	5.98731e-06	20.4873565573264
GCST90199693	rs59627096	3-hydroxydecanoate levels	G	A	0.161978	-0.0943227	0.0206078	4.71619e-06	20.9441987007233
GCST90199693	rs12453818	3-hydroxydecanoate levels	G	A	0.703012	0.0764897	0.0169153	6.1277e-06	20.4428324475385
GCST90199693	rs10445235	3-hydroxydecanoate levels	T	C	0.761006	0.0823205	0.017876	4.12281e-06	21.2016602271726
GCST90199693	rs148758368	3-hydroxydecanoate levels	T	A	0.00863747	0.370269	0.0808217	4.62085e-06	20.9832766819495
GCST90199695	rs6701658	Galactonate levels	G	A	0.0589528	-0.155143	0.0337346	4.24655e-06	21.1445131674988
GCST90199695	rs144275620	Galactonate levels	T	C	0.0101946	0.35433	0.0790411	7.36518e-06	20.0906666268419
GCST90199695	rs1446585	Galactonate levels	G	A	0.322523	-0.121817	0.0166585	2.61978e-13	53.4599395672906
GCST90199695	rs4668098	Galactonate levels	G	A	0.811002	0.0932	0.0205822	5.94939e-06	20.4990005357394
GCST90199695	rs114843083	Galactonate levels	A	C	0.0184418	-0.27591	0.0596858	3.78756e-06	21.3637404883093
GCST90199695	rs78414202	Galactonate levels	A	G	0.00961795	-0.38065	0.0824987	3.94971e-06	21.2834441521455
GCST90199695	rs55947356	Galactonate levels	A	G	0.00533903	-0.532189	0.110189	1.36676e-06	23.3206018338702
GCST90199695	rs144166724	Galactonate levels	T	C	0.00891421	-0.424108	0.085763	7.60954e-07	24.4476686554134
GCST90199695	rs10965244	Galactonate levels	T	A	0.21717	0.0909597	0.0197553	4.13827e-06	21.1941122579298
GCST90199695	rs16956661	Galactonate levels	C	G	0.0713328	-0.16477	0.0310171	1.08296e-07	28.2122908838698
GCST90199695	rs118097128	Galactonate levels	T	A	0.0369848	-0.202653	0.0427349	2.11518e-06	22.4814925368818
GCST90199695	rs187521737	Galactonate levels	A	G	0.00691832	0.441771	0.0972829	5.59642e-06	20.6160680811967
GCST90199695	rs116885105	Galactonate levels	A	T	0.0301982	-0.224184	0.0476035	2.48454e-06	22.1725635182306
GCST90199695	rs75684329	Galactonate levels	A	T	0.0630576	-0.164546	0.033017	6.239e-07	24.8304099209136
GCST90199695	rs11668541	Galactonate levels	A	G	0.0217245	0.25389	0.0552438	4.3108e-06	21.1158492393756
GCST90199695	rs73136572	Galactonate levels	C	T	0.0445703	0.177296	0.0385336	4.20303e-06	21.1642632782504
GCST90199696	rs115558877	Trigonelline levels	G	A	0.0162034	0.283083	0.0606415	3.03925e-06	21.7862604963681
GCST90199696	rs114830966	Trigonelline levels	A	G	0.0103465	-0.375581	0.0769197	1.04609e-06	23.8356526624575
GCST90199696	rs1594297	Trigonelline levels	A	G	0.974151	0.243317	0.0498295	1.04486e-06	23.8378362054366
GCST90199696	rs116020639	Trigonelline levels	C	T	0.0157971	-0.277233	0.0620127	7.80092e-06	19.9812913129859
GCST90199696	rs4848147	Trigonelline levels	A	G	0.377018	-0.0712734	0.0158212	6.63993e-06	20.2894883813553
GCST90199696	rs61419985	Trigonelline levels	C	T	0.0105881	-0.333293	0.0747585	8.2628e-06	19.8712968445643
GCST90199696	rs62246138	Trigonelline levels	A	G	0.0322933	-0.208306	0.0441862	2.42575e-06	22.2190371327476
GCST90199696	rs4856225	Trigonelline levels	T	C	0.795048	0.0867398	0.0191329	5.8002e-06	20.5480310553749
GCST90199696	rs1601568	Trigonelline levels	T	A	0.85011	0.104566	0.0213989	1.02644e-06	23.8722346999989
GCST90199696	rs75972606	Trigonelline levels	C	T	0.0285056	0.208073	0.0462893	6.9548e-06	20.200643995401
GCST90199696	rs115146351	Trigonelline levels	A	G	0.0596598	-0.147385	0.0328319	7.1528e-06	20.1469599317822
GCST90199696	rs75166338	Trigonelline levels	G	A	0.0109104	-0.333795	0.0733501	5.34651e-06	20.7039503372559
GCST90199696	rs3849062	Trigonelline levels	G	A	0.301836	-0.0770005	0.0169027	5.22598e-06	20.747697506633
GCST90199696	rs6909263	Trigonelline levels	A	G	0.432108	0.0696963	0.0156089	8.00082e-06	19.93286996064
GCST90199696	rs45603636	Trigonelline levels	A	G	0.0102711	-0.392277	0.0769037	3.38053e-07	26.0127462293849
GCST90199696	rs115151170	Trigonelline levels	C	T	0.0115656	-0.338886	0.0722547	2.72995e-06	21.9922687906006
GCST90199696	rs117187192	Trigonelline levels	A	G	0.0326366	-0.197012	0.0437787	6.78949e-06	20.2467174056361
GCST90199696	rs10088682	Trigonelline levels	T	C	0.458222	0.0694216	0.015521	7.72241e-06	20.0006828704453
GCST90199696	rs73328382	Trigonelline levels	A	C	0.00587879	-0.470821	0.101083	3.19674e-06	21.6895423889092
GCST90199696	rs117728044	Trigonelline levels	G	A	0.0188714	-0.259555	0.0570087	5.29086e-06	20.7239009225504
GCST90199696	rs345471	Trigonelline levels	A	G	0.661226	-0.0730759	0.016223	6.65398e-06	20.2852793633875
GCST90199696	rs115520044	Trigonelline levels	A	G	0.0166484	0.296117	0.0603473	9.2531e-07	24.0716564924187
GCST90199696	rs77535466	Trigonelline levels	C	A	0.0162774	-0.285605	0.060652	2.49049e-06	22.1685018107566
GCST90199696	rs118074685	Trigonelline levels	C	T	0.0510204	0.172201	0.0346761	6.83523e-07	24.6550466538729
GCST90199696	rs59603647	Trigonelline levels	G	C	0.158436	0.0976318	0.0214455	5.29969e-06	20.7207382173293
GCST90199697	rs1126743	Dodecanedioate levels	A	G	0.791893	0.136271	0.0185101	1.81245e-13	54.1856056193731
GCST90199697	rs2351032	Dodecanedioate levels	A	G	0.478607	-0.0714967	0.0151331	2.3065e-06	22.315712932624
GCST90199697	rs3123536	Dodecanedioate levels	T	C	0.89625	0.126379	0.0245728	2.7033e-07	26.4444849782099
GCST90199697	rs6719212	Dodecanedioate levels	A	G	0.536605	-0.0668909	0.0149722	7.90801e-06	19.9552611144787
GCST90199697	rs80102840	Dodecanedioate levels	A	G	0.0173319	-0.270487	0.0576409	2.69718e-06	22.0153636581365
GCST90199697	rs13070262	Dodecanedioate levels	T	C	0.231974	-0.0810322	0.0181387	7.91858e-06	19.9525092146485
GCST90199697	rs73135319	Dodecanedioate levels	T	C	0.145563	0.0978948	0.0212543	4.10725e-06	21.2090008891038
GCST90199697	rs148536062	Dodecanedioate levels	C	G	0.0145678	-0.291786	0.0623865	2.91002e-06	21.8696701922631
GCST90199697	rs75648263	Dodecanedioate levels	A	T	0.0564846	-0.15344	0.0325258	2.38773e-06	22.2492707599645
GCST90199697	rs184688493	Dodecanedioate levels	A	C	0.0451641	0.181186	0.0359985	4.82502e-07	25.3264920910622
GCST90199697	rs114733295	Dodecanedioate levels	T	G	0.0156079	0.278693	0.0604881	4.07714e-06	21.2230018041273
GCST90199697	rs12662092	Dodecanedioate levels	A	G	0.153963	0.0970377	0.020626	2.54331e-06	22.1281719564586
GCST90199697	rs6983258	Dodecanedioate levels	G	T	0.0967329	0.114187	0.0252057	5.89203e-06	20.5177803421474
GCST90199697	rs192475369	Dodecanedioate levels	T	A	0.0167687	0.269888	0.0575722	2.76128e-06	21.9703044477273
GCST90199697	rs55674412	Dodecanedioate levels	T	A	0.0595855	-0.143218	0.0316604	6.08044e-06	20.4577086952193
GCST90199697	rs7116407	Dodecanedioate levels	T	C	0.0368633	-0.173285	0.0391521	9.60228e-06	19.5842252135742
GCST90199697	rs35281705	Dodecanedioate levels	A	G	0.6779	0.0716316	0.0162007	9.80114e-06	19.5450290293876
GCST90199697	rs4149067	Dodecanedioate levels	G	C	0.191759	0.0832833	0.0188237	9.67132e-06	19.5704332856787
GCST90199697	rs146947505	Dodecanedioate levels	A	G	0.0162592	0.287105	0.0585823	9.5409e-07	24.0128247152208
GCST90199697	rs79949294	Dodecanedioate levels	T	G	0.014638	-0.3048	0.0618631	8.34987e-07	24.2695175574563
GCST90199697	rs11070743	Dodecanedioate levels	T	C	0.578776	0.0721838	0.0153097	2.4181e-06	22.224945099688
GCST90199697	rs8054168	Dodecanedioate levels	A	C	0.45913	-0.0690726	0.0151392	5.05477e-06	20.8113537242112
GCST90199697	rs34744504	Dodecanedioate levels	G	T	0.505166	-0.0814315	0.0156028	1.79863e-07	27.2316754270231
GCST90199697	rs185720945	Dodecanedioate levels	C	A	0.0182593	0.250057	0.0557587	7.3041e-06	20.1070023875832
GCST90199697	rs6024739	Dodecanedioate levels	C	T	0.756911	-0.082091	0.0179227	4.64338e-06	20.9738808905758
GCST90199698	rs623898	Isobutyrylcarnitine (c4) levels	G	A	0.14762	0.0978518	0.0218005	7.17206e-06	20.1418493575976
GCST90199698	rs72754719	Isobutyrylcarnitine (c4) levels	T	C	0.00894487	0.380179	0.081524	3.11034e-06	21.7420205397462
GCST90199698	rs75005157	Isobutyrylcarnitine (c4) levels	G	A	0.00686096	0.440409	0.0934244	2.42821e-06	22.2170478531377
GCST90199698	rs594855	Isobutyrylcarnitine (c4) levels	G	A	0.34902	0.0730304	0.0164346	8.8424e-06	19.7416612905093
GCST90199698	rs192049058	Isobutyrylcarnitine (c4) levels	A	C	0.223096	-0.0881467	0.0182397	1.34712e-06	23.3491646911041
GCST90199698	rs28504259	Isobutyrylcarnitine (c4) levels	G	C	0.352048	0.106097	0.0163475	8.57719e-11	42.1112497332677
GCST90199698	rs72758669	Isobutyrylcarnitine (c4) levels	C	G	0.0289582	0.221719	0.0459139	1.37207e-06	23.3137464317206
GCST90199698	rs72778532	Isobutyrylcarnitine (c4) levels	T	C	0.0692925	0.141234	0.0299006	2.31889e-06	22.3055700394078
GCST90199698	rs191926926	Isobutyrylcarnitine (c4) levels	T	C	0.0199167	-0.262519	0.0554772	2.22293e-06	22.386542791887
GCST90199698	rs17876025	Isobutyrylcarnitine (c4) levels	G	A	0.00642595	0.462622	0.096872	1.79167e-06	22.800829421824
GCST90199698	rs117599469	Isobutyrylcarnitine (c4) levels	T	C	0.00565625	0.46237	0.102868	6.96425e-06	20.1982302118083
GCST90199698	rs1361218	Isobutyrylcarnitine (c4) levels	A	G	0.437217	0.070309	0.0158874	9.62371e-06	19.5799147416849
GCST90199698	rs7759074	Isobutyrylcarnitine (c4) levels	C	A	0.829783	-0.100958	0.0204135	7.58954e-07	24.4535065941131
GCST90199698	rs80254170	Isobutyrylcarnitine (c4) levels	G	A	0.074915	-0.397805	0.0286752	9.26033e-44	192.407580275502
GCST90199698	rs662138	Isobutyrylcarnitine (c4) levels	G	C	0.174911	-0.426307	0.0197773	4.72082e-103	464.521200017617
GCST90199698	rs2392361	Isobutyrylcarnitine (c4) levels	A	G	0.657921	-0.0750551	0.0166474	6.52794e-06	20.3218012958737
GCST90199698	rs74505345	Isobutyrylcarnitine (c4) levels	T	C	0.0377886	-0.178643	0.0401706	8.70369e-06	19.7719718710069
GCST90199698	rs73212370	Isobutyrylcarnitine (c4) levels	T	G	0.0582117	-0.152833	0.0330324	3.71425e-06	21.4017177712705
GCST90199698	rs10746936	Isobutyrylcarnitine (c4) levels	T	C	0.469755	0.0696135	0.0156968	9.21239e-06	19.6634312442597
GCST90199698	rs2938016	Isobutyrylcarnitine (c4) levels	A	G	0.14177	-0.100863	0.0220059	4.57318e-06	21.0029407328698
GCST90199698	rs76370801	Isobutyrylcarnitine (c4) levels	T	A	0.0750183	0.137578	0.0291995	2.45692e-06	22.1943161487454
GCST90199698	rs1171616	Isobutyrylcarnitine (c4) levels	T	G	0.769799	0.143846	0.0186464	1.21539e-14	59.4977032075376
GCST90199698	rs10999904	Isobutyrylcarnitine (c4) levels	A	G	0.0978539	-0.119035	0.0260573	4.91885e-06	20.8634026972227
GCST90199698	rs4076181	Isobutyrylcarnitine (c4) levels	T	C	0.249242	0.0865338	0.0181584	1.88381e-06	22.7044511561638
GCST90199698	rs7111570	Isobutyrylcarnitine (c4) levels	T	C	0.0276081	0.775156	0.0463532	8.94066e-63	279.584697867455
GCST90199698	rs17419942	Isobutyrylcarnitine (c4) levels	T	C	0.045358	-0.174599	0.0372747	2.81177e-06	21.9356144781291
GCST90199698	rs9600076	Isobutyrylcarnitine (c4) levels	C	A	0.0309483	0.199831	0.0448813	8.49043e-06	19.8193534100662
GCST90199698	rs137953078	Isobutyrylcarnitine (c4) levels	C	T	0.0103175	0.356478	0.0762052	2.89864e-06	21.8771560685947
GCST90199698	rs118057342	Isobutyrylcarnitine (c4) levels	A	G	0.00889593	-0.406794	0.0823501	7.81961e-07	24.3958205368081
GCST90199698	rs79495512	Isobutyrylcarnitine (c4) levels	C	T	0.0877236	0.139457	0.0271292	2.74045e-07	26.4180815607965
GCST90199698	rs138449764	Isobutyrylcarnitine (c4) levels	G	T	0.0162918	0.282029	0.061021	3.80354e-06	21.3561768374918
GCST90199698	rs58452291	Isobutyrylcarnitine (c4) levels	A	G	0.283074	-0.0810424	0.017104	2.1561e-06	22.4452179120343
GCST90199698	rs191504380	Isobutyrylcarnitine (c4) levels	T	C	0.00139733	-0.940072	0.205959	5.00986e-06	20.8283707748473
GCST90199698	rs4350602	Isobutyrylcarnitine (c4) levels	T	C	0.7305	0.101579	0.0173281	4.57168e-09	34.3558414056295
GCST90199699	rs79149266	3-methylxanthine levels	T	A	0.0126441	0.325032	0.0696894	3.10111e-06	21.7476003791219
GCST90199699	rs35757962	3-methylxanthine levels	T	C	0.0213543	-0.239907	0.0535463	7.45162e-06	20.0687101625952
GCST90199699	rs112705243	3-methylxanthine levels	A	G	0.00981976	0.376056	0.0783431	1.58577e-06	23.0354178394551
GCST90199699	rs186066346	3-methylxanthine levels	A	C	0.00640468	0.444759	0.09795	5.6074e-06	20.6126184379842
GCST90199699	rs78453216	3-methylxanthine levels	A	C	0.21646	0.0848639	0.0191164	9.02436e-06	19.7027255802776
GCST90199699	rs182687982	3-methylxanthine levels	T	C	0.00514697	-0.477422	0.10768	9.26191e-06	19.6529304107459
GCST90199699	rs1527707	3-methylxanthine levels	A	G	0.233147	0.0810211	0.0182657	9.17721e-06	19.6705355450816
GCST90199699	rs116892987	3-methylxanthine levels	A	G	0.0123327	-0.365035	0.0708699	2.59412e-07	26.5239334098515
GCST90199699	rs6569661	3-methylxanthine levels	G	A	0.726704	-0.0890327	0.0177975	5.65788e-07	25.0192126994348
GCST90199699	rs180747702	3-methylxanthine levels	T	C	0.0109154	-0.349902	0.0748375	2.93244e-06	21.8548012833696
GCST90199699	rs77910442	3-methylxanthine levels	A	G	0.0740672	-0.131593	0.029621	8.88933e-06	19.731436222218
GCST90199699	rs143087551	3-methylxanthine levels	A	G	0.00203519	-0.793099	0.177766	8.13921e-06	19.8998571389104
GCST90199699	rs78937667	3-methylxanthine levels	C	T	0.0456077	-0.191969	0.0373094	2.67058e-07	26.4678235024783
GCST90199699	rs7940662	3-methylxanthine levels	G	T	0.0519085	-0.157102	0.0353601	8.87477e-06	19.7346311329887
GCST90199699	rs111796206	3-methylxanthine levels	T	C	0.123086	-0.115436	0.0238656	1.31866e-06	23.390008459304
GCST90199699	rs79654336	3-methylxanthine levels	A	G	0.047504	-0.169477	0.0363027	3.03503e-06	21.7889467016972
GCST90199699	rs7485338	3-methylxanthine levels	A	G	0.685902	-0.0807483	0.0175523	4.21604e-06	21.1588112290349
GCST90199699	rs34180124	3-methylxanthine levels	A	T	0.0414807	-0.182911	0.0386325	2.19435e-06	22.4112755943072
GCST90199699	rs78785915	3-methylxanthine levels	G	A	0.0564376	-0.185265	0.0341153	5.61823e-08	29.4836282528247
GCST90199699	rs4510117	3-methylxanthine levels	G	A	0.810751	-0.0996801	0.0197508	4.49036e-07	25.4647901736476
GCST90199699	rs56113850	3-methylxanthine levels	C	T	0.577247	0.102938	0.0155847	3.97426e-11	43.6161284572276
GCST90199699	rs114587740	3-methylxanthine levels	C	A	0.0902445	-0.123198	0.0274417	7.14114e-06	20.1501296686883
GCST90199699	rs4239694	3-methylxanthine levels	G	T	0.311441	-0.0781726	0.0169873	4.18834e-06	21.1715646378281
GCST90199699	rs12627283	3-methylxanthine levels	A	G	0.336232	0.079183	0.0166425	1.95645e-06	22.6318120051238
GCST90199699	rs139776	3-methylxanthine levels	T	C	0.331781	-0.0806676	0.0169773	2.01912e-06	22.5711444849774
GCST90199699	rs142641102	3-methylxanthine levels	A	C	0.00945168	-0.362072	0.0806082	7.06385e-06	20.1708402450092
GCST90199700	rs10788817	3-hydroxylaurate levels	G	C	0.601933	0.107101	0.0152709	2.3263e-12	49.175855538928
GCST90199700	rs78085499	3-hydroxylaurate levels	T	C	0.0269545	-0.214162	0.0459171	3.09984e-06	21.7485378228101
GCST90199700	rs6795560	3-hydroxylaurate levels	T	C	0.0316332	-0.201114	0.0429259	2.79774e-06	21.9452194344204
GCST90199700	rs6844622	3-hydroxylaurate levels	G	C	0.579544	-0.0765279	0.0154597	7.41566e-07	24.4980550952337
GCST90199700	rs1500511	3-hydroxylaurate levels	T	C	0.403034	-0.079424	0.0155803	3.43741e-07	25.9804110766373
GCST90199700	rs710362	3-hydroxylaurate levels	G	A	0.0490473	0.156938	0.0345569	5.58724e-06	20.6196274352876
GCST90199700	rs78283788	3-hydroxylaurate levels	C	A	0.0142139	0.300773	0.0637358	2.36933e-06	22.264090136557
GCST90199700	rs117822743	3-hydroxylaurate levels	T	C	0.0177088	0.265639	0.057062	3.23549e-06	21.6662541658017
GCST90199700	rs10134992	3-hydroxylaurate levels	G	T	0.0590176	-0.143609	0.0322178	8.29411e-06	19.8639536331279
GCST90199700	rs144872231	3-hydroxylaurate levels	T	C	0.0131837	-0.340328	0.0660982	2.62127e-07	26.5039275932797
GCST90199700	rs117212316	3-hydroxylaurate levels	C	T	0.00591824	-0.458639	0.0981736	2.98702e-06	21.8195941962076
GCST90199700	rs148758368	3-hydroxylaurate levels	T	A	0.00855014	0.368433	0.0813538	5.93265e-06	20.5047980790819
GCST90199701	rs780598	Pyridoxate levels	A	G	0.120056	-0.112598	0.0237533	2.13418e-06	22.4649808661001
GCST90199701	rs72673300	Pyridoxate levels	A	G	0.0533779	0.153106	0.0343738	8.42311e-06	19.8345310560353
GCST90199701	rs114037693	Pyridoxate levels	C	G	0.00676766	0.410242	0.0928193	9.87937e-06	19.5297314551107
GCST90199701	rs147647394	Pyridoxate levels	T	C	0.0198983	0.244235	0.0544517	7.27912e-06	20.1134014718648
GCST90199701	rs62185065	Pyridoxate levels	C	G	0.5632	0.0711308	0.0154908	4.39432e-06	21.0794997597658
GCST90199701	rs148487090	Pyridoxate levels	T	C	0.108173	0.111363	0.0248654	7.51213e-06	20.0531938237496
GCST90199701	rs140718044	Pyridoxate levels	C	T	0.00396334	0.570211	0.118213	1.41004e-06	23.2612640878372
GCST90199701	rs12651574	Pyridoxate levels	T	A	0.19316	0.0930846	0.0196272	2.10945e-06	22.4870033992294
GCST90199701	rs35737522	Pyridoxate levels	C	A	0.292194	0.0781342	0.0174801	7.82599e-06	19.9750153528445
GCST90199701	rs186411642	Pyridoxate levels	A	C	0.00408821	0.573174	0.120038	1.79751e-06	22.7943950025223
GCST90199701	rs537084084	Pyridoxate levels	T	A	0.00925926	0.370547	0.079773	3.4005e-06	21.5708550858448
GCST90199701	rs61577547	Pyridoxate levels	T	C	0.025296	0.241647	0.0488327	7.48013e-07	24.4812702688208
GCST90199701	rs147773070	Pyridoxate levels	G	A	0.0174281	0.278218	0.0582232	1.76622e-06	22.8281603450987
GCST90199701	rs7918084	Pyridoxate levels	T	C	0.554942	0.0720526	0.0155056	3.37002e-06	21.5881172882847
GCST90199701	rs10769857	Pyridoxate levels	G	A	0.372713	-0.0734024	0.0158516	3.64607e-06	21.4371436520584
GCST90199701	rs79879497	Pyridoxate levels	C	T	0.0127475	0.343209	0.0685362	5.50831e-07	25.0708986336165
GCST90199701	rs117284243	Pyridoxate levels	T	A	0.0063197	0.466933	0.0967734	1.39992e-06	23.2750029676271
GCST90199701	rs118132523	Pyridoxate levels	T	G	0.00731828	0.401235	0.0900838	8.42788e-06	19.8333845208038
GCST90199701	rs149053219	Pyridoxate levels	A	G	0.0109129	0.359193	0.0742272	1.30424e-06	23.4111193972271
GCST90199701	rs80089268	Pyridoxate levels	T	C	0.039472	-0.177203	0.0392903	6.48004e-06	20.3359309306723
GCST90199701	rs75590589	Pyridoxate levels	T	A	0.102041	-0.116373	0.0251176	3.60149e-06	21.4605470408777
GCST90199701	rs181087352	Pyridoxate levels	A	T	0.0230128	0.235882	0.050981	3.71262e-06	21.4025495217833
GCST90199701	rs17129121	Pyridoxate levels	T	C	0.133709	0.100665	0.0222361	5.97983e-06	20.4895474587186
GCST90199701	rs139624237	Pyridoxate levels	A	G	0.0210683	-0.247876	0.0530119	2.92725e-06	21.8582216798756
GCST90199701	rs522043	Pyridoxate levels	A	G	0.154834	0.101122	0.0212015	1.84611e-06	22.7431561066598
GCST90199701	rs11668053	Pyridoxate levels	G	A	0.367863	0.0809662	0.0164631	8.74205e-07	24.1811465560134
GCST90199702	rs1323009	5-hydroxyhexanoate levels	A	G	0.0260931	0.262208	0.0512087	3.04937e-07	26.210902127343
GCST90199702	rs36043527	5-hydroxyhexanoate levels	C	T	0.326017	-0.0889066	0.0180678	8.62225e-07	24.2066700034247
GCST90199702	rs2577620	5-hydroxyhexanoate levels	G	A	0.157757	0.100767	0.0225727	8.03955e-06	19.9226558732373
GCST90199702	rs34321271	5-hydroxyhexanoate levels	T	C	0.115799	0.127946	0.0259802	8.44664e-07	24.2463316068316
GCST90199702	rs67816826	5-hydroxyhexanoate levels	T	C	0.0697744	0.159531	0.0335054	1.92303e-06	22.6640831818686
GCST90199702	rs73232175	5-hydroxyhexanoate levels	G	A	0.024197	0.243472	0.0532321	4.78987e-06	20.913582907076
GCST90199702	rs62364248	5-hydroxyhexanoate levels	C	T	0.0181741	0.27404	0.0616399	8.75606e-06	19.7597598139958
GCST90199702	rs113394196	5-hydroxyhexanoate levels	C	T	0.093918	0.126862	0.0284621	8.30219e-06	19.8612611502953
GCST90199702	rs1234128	5-hydroxyhexanoate levels	G	A	0.117203	0.114149	0.0258373	9.96222e-06	19.5131580060513
GCST90199702	rs566247205	5-hydroxyhexanoate levels	G	A	0.00631295	0.464632	0.10494	9.529e-06	19.5980882533831
GCST90199702	rs289558	5-hydroxyhexanoate levels	T	C	0.924616	-0.155393	0.0316191	8.90029e-07	24.1457938701133
GCST90199702	rs118149671	5-hydroxyhexanoate levels	T	G	0.0131224	-0.321473	0.0724929	9.22702e-06	19.65964419489
GCST90199702	rs116845450	5-hydroxyhexanoate levels	T	C	0.0403042	-0.190663	0.0420472	5.774e-06	20.5558896524474
GCST90199702	rs192540541	5-hydroxyhexanoate levels	C	T	0.0314591	0.217928	0.0475352	4.54955e-06	21.0122718032122
GCST90199702	rs10896072	5-hydroxyhexanoate levels	G	C	0.100086	0.123215	0.0275844	7.93809e-06	19.9470039450773
GCST90199702	rs11219832	5-hydroxyhexanoate levels	T	C	0.0555164	0.163905	0.0362189	6.02771e-06	20.4734714067931
GCST90199702	rs7136437	5-hydroxyhexanoate levels	A	G	0.674274	0.0830624	0.0181434	4.69215e-06	20.9531438543893
GCST90199702	rs112156059	5-hydroxyhexanoate levels	G	A	0.0208245	0.267691	0.0578881	3.75897e-06	21.3779739685019
GCST90199702	rs74891946	5-hydroxyhexanoate levels	G	C	0.0993767	-0.12874	0.0275549	2.98107e-06	21.8226217752222
GCST90199702	rs148641172	5-hydroxyhexanoate levels	A	G	0.0226241	0.256697	0.0561793	4.89502e-06	20.8721185943703
GCST90199702	rs11663973	5-hydroxyhexanoate levels	A	G	0.385191	-0.0775082	0.017033	5.3522e-06	20.7009656251212
GCST90199702	rs7248502	5-hydroxyhexanoate levels	A	G	0.534847	-0.0734705	0.0165507	9.03259e-06	19.7002098364301
GCST90199703	rs76683466	Gamma-glutamylvaline levels	T	C	0.047164	-0.156926	0.0354827	9.75159e-06	19.5546605088726
GCST90199703	rs11264359	Gamma-glutamylvaline levels	G	A	0.265271	0.0754303	0.0169381	8.4563e-06	19.8269574443081
GCST90199703	rs78873744	Gamma-glutamylvaline levels	A	G	0.0231946	-0.233028	0.0499864	3.13409e-06	21.7273262084545
GCST90199703	rs3755840	Gamma-glutamylvaline levels	C	T	0.0679522	-0.144666	0.0298356	1.24223e-06	23.5048337836651
GCST90199703	rs12649558	Gamma-glutamylvaline levels	G	A	0.319569	0.0707147	0.0160018	9.9084e-06	19.5243021507246
GCST90199703	rs72737428	Gamma-glutamylvaline levels	T	A	0.0275123	0.204921	0.0459822	8.32995e-06	19.8557927208931
GCST90199703	rs274554	Gamma-glutamylvaline levels	C	T	0.838569	-0.152825	0.020322	5.47033e-14	56.5392058935735
GCST90199703	rs143145930	Gamma-glutamylvaline levels	G	A	0.0103207	-0.330546	0.0747074	9.66468e-06	19.5717814411665
GCST90199703	rs6930584	Gamma-glutamylvaline levels	A	G	0.201262	0.0867954	0.0188615	4.1903e-06	21.1706772629994
GCST90199703	rs190374566	Gamma-glutamylvaline levels	A	T	0.0951195	-0.117997	0.0256883	4.36082e-06	21.0942938784297
GCST90199703	rs62497379	Gamma-glutamylvaline levels	A	G	0.0292734	0.221299	0.0462149	1.68042e-06	22.9239080175409
GCST90199703	rs77864761	Gamma-glutamylvaline levels	T	C	0.028512	-0.226865	0.0450862	4.85886e-07	25.3128777768917
GCST90199703	rs10982103	Gamma-glutamylvaline levels	G	C	0.0212088	-0.252349	0.0524762	1.51813e-06	23.1191684052977
GCST90199703	rs117014471	Gamma-glutamylvaline levels	G	C	0.0183294	-0.24647	0.0557858	9.95513e-06	19.5152711005381
GCST90199703	rs117535619	Gamma-glutamylvaline levels	T	C	0.0265105	-0.20825	0.0464706	7.41827e-06	20.077389760807
GCST90199703	rs139358701	Gamma-glutamylvaline levels	T	C	0.00882461	-0.368954	0.0805634	4.65691e-06	20.9682730319038
GCST90199703	rs190099951	Gamma-glutamylvaline levels	G	T	0.0186663	0.257515	0.055444	3.40743e-06	21.5670002097107
GCST90199703	rs34345842	Gamma-glutamylvaline levels	T	C	0.0354336	0.182885	0.0404884	6.27311e-06	20.3980538088168
GCST90199703	rs78981419	Gamma-glutamylvaline levels	G	A	0.0167156	-0.269883	0.0585437	4.02783e-06	21.2463589487124
GCST90199703	rs34111586	Gamma-glutamylvaline levels	C	T	0.13561	-0.100291	0.0219644	4.96929e-06	20.8439020940639
GCST90199703	rs77943558	Gamma-glutamylvaline levels	T	C	0.00843492	0.37862	0.0825629	4.52163e-06	21.0247583938798
GCST90199703	rs200679552	Gamma-glutamylvaline levels	A	T	0.000367647	-2.13686	0.391112	4.66716e-08	29.8430802340794
GCST90199703	rs8051286	Gamma-glutamylvaline levels	A	G	0.153783	-0.103275	0.0210545	9.337e-07	24.0543891270447
GCST90199703	rs111713085	Gamma-glutamylvaline levels	G	A	0.0386059	-0.177322	0.0393378	6.5546e-06	20.3141612588361
GCST90199703	rs12326933	Gamma-glutamylvaline levels	T	C	0.331463	0.0719865	0.0160816	7.59359e-06	20.0326035092307
GCST90199703	rs60482625	Gamma-glutamylvaline levels	C	T	0.0440024	0.170607	0.0362727	2.55778e-06	22.117076196624
GCST90199703	rs9710247	Gamma-glutamylvaline levels	G	A	0.52002	0.0707154	0.015176	3.16668e-06	21.7073674791318
GCST90199703	rs2169784	Gamma-glutamylvaline levels	G	C	0.714498	0.0801118	0.0166361	1.46805e-06	23.1837521217515
GCST90199703	rs4471995	Gamma-glutamylvaline levels	T	G	0.0618359	0.141485	0.0316177	7.64565e-06	20.0195374554223
GCST90199704	rs3009980	3-hydroxysebacate levels	G	A	0.283734	-0.0795132	0.0177061	7.09816e-06	20.1610916380659
GCST90199704	rs1126742	3-hydroxysebacate levels	G	A	0.125154	-0.251503	0.023906	6.95003e-26	110.650635969708
GCST90199704	rs6668000	3-hydroxysebacate levels	A	G	0.630499	0.0781327	0.0167975	3.29629e-06	21.6300622941911
GCST90199704	rs7542137	3-hydroxysebacate levels	T	C	0.603252	0.103358	0.0161578	1.58688e-10	40.9077075830123
GCST90199704	rs75995468	3-hydroxysebacate levels	T	C	0.138317	0.11364	0.0232304	9.98859e-07	23.9238174239943
GCST90199704	rs1153602	3-hydroxysebacate levels	A	T	0.336326	-0.0812575	0.0167246	1.18251e-06	23.5991759863482
GCST90199704	rs185853925	3-hydroxysebacate levels	T	C	0.0134541	0.324786	0.0690059	2.51838e-06	22.1464212949883
GCST90199704	rs10028378	3-hydroxysebacate levels	G	T	0.825977	0.0996459	0.0214694	3.46238e-06	21.5357726730426
GCST90199704	rs79795772	3-hydroxysebacate levels	A	G	0.0396291	-0.189938	0.0407287	3.109e-06	21.7422272124797
GCST90199704	rs62384970	3-hydroxysebacate levels	C	T	0.0492196	0.163727	0.0366287	7.82563e-06	19.9746419421948
GCST90199704	rs72817577	3-hydroxysebacate levels	T	C	0.0282864	-0.235596	0.047502	7.0599e-07	24.5919767594418
GCST90199704	rs73213447	3-hydroxysebacate levels	G	A	0.00821918	-0.399753	0.0881886	5.81689e-06	20.5418697901834
GCST90199704	rs117724688	3-hydroxysebacate levels	C	T	0.0156444	-0.285861	0.0637472	7.31543e-06	20.1033759675605
GCST90199704	rs75538425	3-hydroxysebacate levels	A	G	0.0228517	-0.241555	0.0534977	6.32457e-06	20.3818333368761
GCST90199704	rs61875118	3-hydroxysebacate levels	C	T	0.226165	0.0877104	0.0192357	5.12112e-06	20.7858408590539
GCST90199704	rs77899273	3-hydroxysebacate levels	C	T	0.0821363	0.135289	0.0296619	5.08999e-06	20.7973713080196
GCST90199704	rs150942244	3-hydroxysebacate levels	T	C	0.02	0.265696	0.0565046	2.57372e-06	22.1046594203188
GCST90199704	rs184542354	3-hydroxysebacate levels	A	G	0.00897629	0.375531	0.0844744	8.76898e-06	19.7570801198566
GCST90199704	rs78813940	3-hydroxysebacate levels	T	C	0.00403888	0.561168	0.125243	7.44202e-06	20.0705963663006
GCST90199704	rs113017771	3-hydroxysebacate levels	C	G	0.010011	0.392351	0.0797938	8.78543e-07	24.1708897306738
GCST90199704	rs2837077	3-hydroxysebacate levels	T	C	0.450339	0.0782247	0.0160525	1.09884e-06	23.7401719621476
GCST90199705	rs79939937	Propionylglycine levels	C	G	0.0204935	0.26313	0.0573583	4.48635e-06	21.0392070306397
GCST90199705	rs113113237	Propionylglycine levels	A	G	0.0741099	0.155816	0.0312246	6.03244e-07	24.8949646139073
GCST90199705	rs72850271	Propionylglycine levels	T	C	0.0316222	0.218893	0.0469541	3.13375e-06	21.7269059169602
GCST90199705	rs1047891	Propionylglycine levels	A	C	0.320777	0.358921	0.0172869	9.42979e-96	430.9676549858
GCST90199705	rs116354475	Propionylglycine levels	A	T	0.0676536	-0.14616	0.0326907	7.78528e-06	19.984339838347
GCST90199705	rs62395189	Propionylglycine levels	C	T	0.210787	-0.0969247	0.0208577	3.3688e-06	21.5882418934202
GCST90199705	rs1761768	Propionylglycine levels	A	G	0.391021	0.0773685	0.0169702	5.13766e-06	20.779524749856
GCST90199705	rs117262899	Propionylglycine levels	C	T	0.0120258	-0.349129	0.0751643	3.40279e-06	21.5689891722022
GCST90199705	rs10271639	Propionylglycine levels	A	G	0.13343	0.10677	0.0241466	9.79057e-06	19.54644076288
GCST90199705	rs2297442	Propionylglycine levels	C	T	0.288836	-0.098395	0.0178947	3.82931e-08	30.225841051587
GCST90199705	rs34312136	Propionylglycine levels	C	T	0.387268	-0.0785527	0.0168524	3.14332e-06	21.721003956017
GCST90199705	rs144151801	Propionylglycine levels	C	T	0.00998073	-0.399674	0.0828737	1.41634e-06	23.2519571642947
GCST90199705	rs568861	Propionylglycine levels	C	T	0.986788	0.3317	0.072081	4.18904e-06	21.1704707326904
GCST90199705	rs60774377	Propionylglycine levels	C	T	0.422212	0.116302	0.0163996	1.32409e-12	50.2792781075705
GCST90199705	rs139058708	Propionylglycine levels	A	G	0.0129933	0.336758	0.0732119	4.22937e-06	21.1521084974582
GCST90199705	rs71452677	Propionylglycine levels	T	C	0.0315334	0.205409	0.0462722	9.03203e-06	19.7006165370397
GCST90199705	rs183900347	Propionylglycine levels	G	A	0.00996153	0.408657	0.0828661	8.15844e-07	24.3133758347824
GCST90199705	rs17738836	Propionylglycine levels	A	T	0.127268	0.110047	0.0244801	6.94557e-06	20.2027838952983
GCST90199705	rs149451223	Propionylglycine levels	A	G	0.0821394	-0.138044	0.0299966	4.18492e-06	21.1725020833179
GCST90199705	rs35279025	Propionylglycine levels	C	T	0.0674609	-0.149387	0.0327442	5.06117e-06	20.8083680571072
GCST90199705	rs10502723	Propionylglycine levels	C	A	0.171601	-0.107673	0.0216146	6.30866e-07	24.8084938958469
GCST90199705	rs140429917	Propionylglycine levels	C	A	0.024261	0.242175	0.0533435	5.62788e-06	20.6051974220463
GCST90199706	rs7589705	Butyrylglycine levels	G	T	0.956957	-0.210638	0.0441862	1.86945e-06	22.7172837356259
GCST90199706	rs275159	Butyrylglycine levels	C	T	0.99653	-0.691222	0.154503	7.68236e-06	20.0086384475129
GCST90199706	rs6752046	Butyrylglycine levels	G	A	0.615683	-0.087578	0.0188357	3.32635e-06	21.611394043827
GCST90199706	rs1047891	Butyrylglycine levels	A	C	0.32329	0.297264	0.0190512	6.89919e-55	243.386355451148
GCST90199706	rs116494196	Butyrylglycine levels	G	A	0.0163143	-0.32475	0.071593	5.73155e-06	20.5690134523592
GCST90199706	rs10511029	Butyrylglycine levels	C	A	0.101598	-0.133479	0.0299363	8.24337e-06	19.8740285433769
GCST90199706	rs973080	Butyrylglycine levels	T	A	0.280402	-0.099258	0.0203566	1.08273e-06	23.7671342624985
GCST90199706	rs189290350	Butyrylglycine levels	T	C	0.0222776	0.311355	0.0608689	3.13447e-07	26.1563444072867
GCST90199706	rs113386469	Butyrylglycine levels	T	C	0.0180412	0.30677	0.0678397	6.12635e-06	20.4415677445432
GCST90199706	rs199633495	Butyrylglycine levels	A	T	0.0527276	0.179259	0.03982	6.74031e-06	20.2588921589902
GCST90199706	rs147915227	Butyrylglycine levels	A	G	0.0119405	-0.391634	0.0822557	1.92469e-06	22.6613113040437
GCST90199706	rs2297442	Butyrylglycine levels	C	T	0.292626	-0.0892615	0.0195489	4.96969e-06	20.8420280753544
GCST90199706	rs78912274	Butyrylglycine levels	G	A	0.0451383	-0.193671	0.042911	6.38236e-06	20.363301163607
GCST90199706	rs117413590	Butyrylglycine levels	A	G	0.00808738	-0.5088	0.100873	4.56015e-07	25.4331759836953
GCST90199706	rs10114702	Butyrylglycine levels	T	C	0.492612	-0.0804496	0.0179882	7.73677e-06	19.9953324056897
GCST90199706	rs563124282	Butyrylglycine levels	T	A	0.00970471	-0.404085	0.0912516	9.50001e-06	19.6029191071331
GCST90199706	rs10791908	Butyrylglycine levels	C	T	0.56725	-0.0938986	0.0180659	2.01938e-07	27.0056910898409
GCST90199706	rs2014355	Butyrylglycine levels	C	T	0.294337	0.557922	0.0183717	1e-200	921.944014225929
GCST90199706	rs10774580	Butyrylglycine levels	G	A	0.605206	-0.10246	0.0182646	2.02565e-08	31.4589800061904
GCST90199706	rs12929740	Butyrylglycine levels	T	C	0.0433584	0.214946	0.0443435	1.2515e-06	23.4884880988603
GCST90199706	rs117379775	Butyrylglycine levels	T	C	0.045998	0.194056	0.0426186	5.28081e-06	20.7258359914966
GCST90199706	rs144453662	Butyrylglycine levels	A	G	0.0119383	-0.372494	0.0831534	7.4784e-06	20.0601790786887
GCST90199706	rs35220549	Butyrylglycine levels	G	A	0.0869925	0.149373	0.0319249	2.8845e-06	21.8847394762994
GCST90199707	rs11205923	Pro-hydroxy-pro levels	T	C	0.947637	0.156364	0.0345217	5.91413e-06	20.5108359031246
GCST90199707	rs60037927	Pro-hydroxy-pro levels	A	G	0.0919234	-0.127713	0.0272681	2.81874e-06	21.9308074659816
GCST90199707	rs7519829	Pro-hydroxy-pro levels	A	G	0.223582	-0.0852373	0.0185522	4.33887e-06	21.1038989485187
GCST90199707	rs12093576	Pro-hydroxy-pro levels	T	C	0.56731	0.0734065	0.0156805	2.84928e-06	21.9100508917782
GCST90199707	rs2582975	Pro-hydroxy-pro levels	A	T	0.101883	-0.112768	0.025505	9.80584e-06	19.5440815110346
GCST90199707	rs1833216	Pro-hydroxy-pro levels	C	T	0.575428	0.0705979	0.0156773	6.69415e-06	20.2738016041625
GCST90199707	rs16851395	Pro-hydroxy-pro levels	C	T	0.0122636	0.326104	0.0692775	2.51129e-06	22.1524621223346
GCST90199707	rs147177631	Pro-hydroxy-pro levels	A	G	0.015911	-0.280112	0.0618871	6.00603e-06	20.4812910415151
GCST90199707	rs62316592	Pro-hydroxy-pro levels	C	A	0.0310025	0.24215	0.0441591	4.16783e-08	30.0623332369007
GCST90199707	rs6887345	Pro-hydroxy-pro levels	G	T	0.607299	0.071448	0.0157916	6.05597e-06	20.4654853174921
GCST90199707	rs10515706	Pro-hydroxy-pro levels	T	C	0.425653	0.0698597	0.0156562	8.11592e-06	19.9055818304177
GCST90199707	rs145052960	Pro-hydroxy-pro levels	T	A	0.00685267	0.418362	0.0924099	5.97593e-06	20.4909279045696
GCST90199707	rs9480064	Pro-hydroxy-pro levels	T	G	0.483257	0.0726245	0.015738	3.93857e-06	21.2893005795113
GCST90199707	rs2583825	Pro-hydroxy-pro levels	C	T	0.359442	-0.0736045	0.0161671	5.29506e-06	20.7223330471295
GCST90199707	rs191591122	Pro-hydroxy-pro levels	T	G	0.0374908	0.184425	0.04041	5.02226e-06	20.8236112874193
GCST90199707	rs10096113	Pro-hydroxy-pro levels	C	T	0.250652	0.0885937	0.0178977	7.42106e-07	24.4965766110438
GCST90199707	rs143638473	Pro-hydroxy-pro levels	G	A	0.0104485	-0.357752	0.0752802	2.01145e-06	22.5785879058765
GCST90199707	rs111891663	Pro-hydroxy-pro levels	A	G	0.0681316	-0.139178	0.030406	4.71015e-06	20.9467555858834
GCST90199707	rs12553678	Pro-hydroxy-pro levels	T	A	0.103089	0.111858	0.0251441	8.64013e-06	19.7859120517162
GCST90199707	rs1868000	Pro-hydroxy-pro levels	G	A	0.848772	0.101119	0.0217317	3.2705e-06	21.6457328857805
GCST90199707	rs141240026	Pro-hydroxy-pro levels	A	C	0.0116891	0.34605	0.0713594	1.23844e-06	23.510912894238
GCST90199707	rs687448	Pro-hydroxy-pro levels	G	C	0.469334	-0.0724711	0.0157128	3.98345e-06	21.2675129625287
GCST90199707	rs1543169	Pro-hydroxy-pro levels	G	A	0.458109	-0.0719117	0.0161105	8.05746e-06	19.9193534425116
[truncated: 30,018 more rows]
