# Supplementary material for: Detecting a potential causal relationship between plasma metabolites and myocardial infarction using bidirectional and two-step Mendelian randomization
Source: Sci Rep. 2025 Jul 2;15:23008. doi: 10.1038/s41598-025-04687-w (PMC12215498; doi:10.1038/s41598-025-04687-w)
Supplement: Supplementary file 2 — Supplementary Table 2. [file 41598_2025_4687_MOESM2_ESM.xlsx]

## Sheet: 总表
Supplemental Table 2 731 immune cell SNPs
id.exposure	SNP	Trait	Panel	effect_allele.exposure	other_allele.exposure	pval.exposure	beta.exposure	se.exposure	eaf.exposure	F
ebi-a-GCST90001391	rs72757888	IgD+ %B cell	B cell	T	C	1.086e-06	0.5864	0.1201	0.01	23.82672730497
ebi-a-GCST90001391	rs56209800	IgD+ %B cell	B cell	T	A	7.90806e-06	-0.2355	0.05263	0.0547	20.0114044152979
ebi-a-GCST90001391	rs7597061	IgD+ %B cell	B cell	G	T	9.66696e-06	0.1829	0.04129	0.0998	19.611017675837
ebi-a-GCST90001391	rs138919897	IgD+ %B cell	B cell	G	A	2.986e-06	1.402	0.2997	0.0019	21.8718252474748
ebi-a-GCST90001391	rs4691917	IgD+ %B cell	B cell	G	A	6.10394e-07	0.9378	0.1877	0.9956	24.9490720656723
ebi-a-GCST90001391	rs17405603	IgD+ %B cell	B cell	T	A	2.38298e-08	0.1542	0.02757	0.284	31.2649473119855
ebi-a-GCST90001391	rs72952600	IgD+ %B cell	B cell	G	C	2.83302e-06	0.49	0.1045	0.0142	21.9746549831574
ebi-a-GCST90001391	rs9265870	IgD+ %B cell	B cell	G	A	1.92398e-06	0.1454	0.03049	0.4718	22.7287970228839
ebi-a-GCST90001391	rs12204136	IgD+ %B cell	B cell	C	T	9.99793e-06	0.2426	0.05485	0.0522	19.5519831894218
ebi-a-GCST90001391	rs10226722	IgD+ %B cell	B cell	C	T	3.83698e-06	0.1184	0.0256	0.6006	21.378929743029
ebi-a-GCST90001391	rs2450220	IgD+ %B cell	B cell	T	C	1.65299e-06	-0.152	0.03167	0.816	23.0225558434737
ebi-a-GCST90001391	rs140191306	IgD+ %B cell	B cell	T	C	2.427e-06	0.4421	0.09364	0.0179	22.2782311492439
ebi-a-GCST90001391	rs11068290	IgD+ %B cell	B cell	T	C	1.486e-06	0.3904	0.08097	0.0231	23.234526446903
ebi-a-GCST90001391	rs11616703	IgD+ %B cell	B cell	T	G	8.75105e-06	-0.4199	0.09432	0.0171	19.8082747397192
ebi-a-GCST90001391	rs62057183	IgD+ %B cell	B cell	T	C	9.63496e-06	0.1273	0.02872	0.2508	19.6358823845236
ebi-a-GCST90001391	rs73426855	IgD+ %B cell	B cell	C	T	6.07995e-07	-0.174	0.03482	0.1471	24.9576361471217
ebi-a-GCST90001391	rs148496020	IgD+ %B cell	B cell	A	T	4.74799e-06	-0.4088	0.08921	0.0193	20.9873295223187
ebi-a-GCST90001392	rs1919856	IgD+ CD38br AC	B cell	G	A	247700906	0.03766	8.94499e-06	0.108	19.7711234276421
ebi-a-GCST90001392	rs116285595	IgD+ CD38br AC	B cell	T	C	200858159	0.1415	4.44396e-06	0.0068	21.1094532177045
ebi-a-GCST90001392	rs116104104	IgD+ CD38br AC	B cell	T	C	214476260	1.184	5.50503e-06	4e-04	20.6896384884358
ebi-a-GCST90001392	rs12036556	IgD+ CD38br AC	B cell	T	C	99149370	0.07421	2.714e-06	0.0265	22.0669030789057
ebi-a-GCST90001392	rs1294253	IgD+ CD38br AC	B cell	C	T	233503875	0.02658	2.1e-07	0.7254	27.018951318187
ebi-a-GCST90001392	rs146959444	IgD+ CD38br AC	B cell	C	T	167027268	0.2574	1.287e-06	0.0023	23.5326127174569
ebi-a-GCST90001392	rs113965271	IgD+ CD38br AC	B cell	C	G	128428350	0.07211	6.28507e-06	0.0286	20.4521645505545
ebi-a-GCST90001392	rs733555	IgD+ CD38br AC	B cell	T	G	16464227	0.02714	2.85299e-07	0.2637	26.4431693206855
ebi-a-GCST90001392	rs78188887	IgD+ CD38br AC	B cell	G	A	155636739	0.3206	1.80198e-06	0.0014	22.8517587045932
ebi-a-GCST90001392	rs140380950	IgD+ CD38br AC	B cell	C	T	105587803	0.06296	1.567e-08	0.0368	32.0983426370128
ebi-a-GCST90001392	rs374727947	IgD+ CD38br AC	B cell	G	T	163801921	0.1307	3.02197e-06	0.0098	21.8492104724616
ebi-a-GCST90001392	rs794185	IgD+ CD38br AC	B cell	C	T	4437358	0.02511	9.05899e-06	0.3362	19.7422805737904
ebi-a-GCST90001392	rs76112278	IgD+ CD38br AC	B cell	A	G	15915069	0.08605	1.09099e-07	0.0194	28.301007320365
ebi-a-GCST90001392	rs7667070	IgD+ CD38br AC	B cell	C	T	38379833	0.06254	2.36298e-06	0.0361	22.3282898688583
ebi-a-GCST90001392	rs80330977	IgD+ CD38br AC	B cell	A	G	158276610	0.04422	6.158e-09	0.0814	33.9169348234453
ebi-a-GCST90001392	rs78658073	IgD+ CD38br AC	B cell	A	G	498773	0.362	4.385e-06	0.001	21.1433447203695
ebi-a-GCST90001392	rs76660971	IgD+ CD38br AC	B cell	A	G	18919526	0.02828	8.14798e-06	0.2299	19.9663046598935
ebi-a-GCST90001392	rs117772462	IgD+ CD38br AC	B cell	A	T	48791017	0.09514	8.67401e-06	0.0159	19.8316096960228
ebi-a-GCST90001392	rs10265656	IgD+ CD38br AC	B cell	G	A	187171	0.04923	6.15106e-06	0.9375	20.4890971353477
ebi-a-GCST90001392	rs143397127	IgD+ CD38br AC	B cell	C	T	12847391	0.09576	1.41599e-06	0.0157	23.3241238064354
ebi-a-GCST90001392	rs1695681	IgD+ CD38br AC	B cell	A	C	118255950	0.02413	2.05698e-07	0.5309	27.0786488801985
ebi-a-GCST90001392	rs16868356	IgD+ CD38br AC	B cell	C	T	102770464	0.08532	1.226e-06	0.0198	23.6003942443469
ebi-a-GCST90001392	rs2395904	IgD+ CD38br AC	B cell	G	T	130617819	0.02666	1.69001e-06	0.2657	23.0029298369659
ebi-a-GCST90001392	rs10821937	IgD+ CD38br AC	B cell	T	C	63723909	0.02511	8.81089e-06	0.6458	19.8131048418526
ebi-a-GCST90001392	rs61878035	IgD+ CD38br AC	B cell	A	G	15328898	0.03068	2.24202e-06	0.1886	22.4172778139552
ebi-a-GCST90001392	rs11068290	IgD+ CD38br AC	B cell	T	C	110228055	0.07815	5.55098e-06	0.0231	20.681574624294
ebi-a-GCST90001392	rs118090735	IgD+ CD38br AC	B cell	G	T	78790468	0.3399	8.22602e-06	0.0011	19.9344184255431
ebi-a-GCST90001392	rs11159480	IgD+ CD38br AC	B cell	T	G	81466662	0.0323	2.399e-06	0.8166	22.3082949824211
ebi-a-GCST90001392	rs7169431	IgD+ CD38br AC	B cell	G	A	56340896	0.04408	5.45896e-06	0.9219	20.7192451611071
ebi-a-GCST90001392	rs76608654	IgD+ CD38br AC	B cell	C	T	55450479	0.05423	4.56405e-06	0.0494	21.0539186385729
ebi-a-GCST90001392	rs12939565	IgD+ CD38br AC	B cell	T	A	38038389	0.02672	3.47496e-07	0.4267	26.0446298158933
ebi-a-GCST90001393	rs75766272	IgD+ CD38dim %B cell	B cell	T	C	8009985	0.08587	0.3861	0.0201	20.2059418310621
ebi-a-GCST90001393	rs7595353	IgD+ CD38dim %B cell	B cell	C	T	229232050	0.02671	-0.1211	0.3054	20.5448479382549
ebi-a-GCST90001393	rs9865821	IgD+ CD38dim %B cell	B cell	A	C	7014131	0.02558	0.115	0.6459	20.20026288557
ebi-a-GCST90001393	rs6835759	IgD+ CD38dim %B cell	B cell	G	A	170328209	0.02486	0.1189	0.4701	22.8625085859187
ebi-a-GCST90001393	rs2301101	IgD+ CD38dim %B cell	B cell	G	T	83420407	0.03994	-0.187	0.1097	21.909350995119
ebi-a-GCST90001393	rs9459562	IgD+ CD38dim %B cell	B cell	C	G	166502048	0.02478	0.1101	0.4346	19.7303348023007
ebi-a-GCST90001393	rs6998850	IgD+ CD38dim %B cell	B cell	G	A	61848028	0.02683	0.1204	0.3018	20.1267684132274
ebi-a-GCST90001393	rs546147740	IgD+ CD38dim %B cell	B cell	C	T	4318676	0.1665	0.763	0.0051	20.9885782680398
ebi-a-GCST90001393	rs62488766	IgD+ CD38dim %B cell	B cell	G	A	12518295	0.08066	-0.3635	0.0283	20.298073277223
ebi-a-GCST90001393	rs61912200	IgD+ CD38dim %B cell	B cell	A	T	1637126	0.2655	1.216	0.0022	20.9652729052779
ebi-a-GCST90001393	rs78269238	IgD+ CD38dim %B cell	B cell	T	C	65673804	0.05349	-0.2771	0.0582	26.8219455620515
ebi-a-GCST90001393	rs60521331	IgD+ CD38dim %B cell	B cell	A	G	8639905	0.02463	0.1107	0.5022	20.1896522680814
ebi-a-GCST90001393	rs34157595	IgD+ CD38dim %B cell	B cell	C	T	49200947	0.02673	0.1327	0.3154	24.6323784929725
ebi-a-GCST90001393	rs329966	IgD+ CD38dim %B cell	B cell	G	A	53070617	0.02461	-0.1265	0.5425	26.4070716962311
ebi-a-GCST90001393	rs4811007	IgD+ CD38dim %B cell	B cell	G	A	48839604	0.02461	0.1261	0.4837	26.2403344858896
ebi-a-GCST90001393	rs73909843	IgD+ CD38dim %B cell	B cell	C	T	49554764	0.0466	0.2092	0.0764	20.1425266985715
ebi-a-GCST90001393	rs78958229	IgD+ CD38dim %B cell	B cell	T	C	39363957	0.0591	0.2934	0.044	24.6324538735602
ebi-a-GCST90001394	rs72691696	IgD+ CD38dim AC	B cell	T	C	9.04899e-06	1	1.476	0.0014	19.7541753050005
ebi-a-GCST90001394	rs7690529	IgD+ CD38dim AC	B cell	G	A	7.71898e-06	4	0.5256	0.0115	20.066750219207
ebi-a-GCST90001394	rs147207149	IgD+ CD38dim AC	B cell	G	A	1.78398e-06	5	0.6732	0.0075	22.880334833974
ebi-a-GCST90001394	rs17056318	IgD+ CD38dim AC	B cell	C	T	5.37403e-07	5	-0.2225	0.081	25.2010645369197
ebi-a-GCST90001394	rs1510970	IgD+ CD38dim AC	B cell	A	G	3.57001e-06	5	-0.1966	0.087	21.5490275098121
ebi-a-GCST90001394	rs115150472	IgD+ CD38dim AC	B cell	T	C	9.63008e-06	5	2.534	4e-04	19.6285073534957
ebi-a-GCST90001394	rs141880653	IgD+ CD38dim AC	B cell	T	C	3.49004e-06	5	1.849	0.001	21.5818316250333
ebi-a-GCST90001394	rs115951641	IgD+ CD38dim AC	B cell	T	A	9.24996e-06	6	0.2476	0.049	19.6998240687127
ebi-a-GCST90001394	rs12197153	IgD+ CD38dim AC	B cell	A	G	5.95895e-07	6	2.216	7e-04	24.9976030853906
ebi-a-GCST90001394	rs143397127	IgD+ CD38dim AC	B cell	C	T	2.37602e-06	7	-0.4549	0.0157	22.3204278395028
ebi-a-GCST90001394	rs190448231	IgD+ CD38dim AC	B cell	G	T	8.89406e-06	7	0.327	0.028	19.7772095788998
ebi-a-GCST90001394	rs2395904	IgD+ CD38dim AC	B cell	G	T	3.02503e-06	8	-0.1253	0.2657	21.8471560054044
ebi-a-GCST90001394	rs283340	IgD+ CD38dim AC	B cell	C	T	1.128e-06	8	0.1175	0.5621	23.7774068614412
ebi-a-GCST90001394	rs150663332	IgD+ CD38dim AC	B cell	T	C	5.88098e-06	8	-0.1942	0.084	20.5765836022295
ebi-a-GCST90001394	rs139801247	IgD+ CD38dim AC	B cell	C	T	5.63002e-06	9	0.3801	0.0208	20.6607241969604
ebi-a-GCST90001394	rs116851238	IgD+ CD38dim AC	B cell	T	C	1.64399e-06	10	-0.4319	0.0176	23.0372094325876
ebi-a-GCST90001394	rs12799241	IgD+ CD38dim AC	B cell	A	G	1.99301e-06	11	0.13	0.2619	22.663332291341
ebi-a-GCST90001394	rs75474045	IgD+ CD38dim AC	B cell	A	G	2.08502e-07	13	0.5528	0.0126	27.0291193306357
ebi-a-GCST90001394	rs12906621	IgD+ CD38dim AC	B cell	A	G	3.91102e-06	15	0.1764	0.1091	21.345935738033
ebi-a-GCST90001394	rs117518951	IgD+ CD38dim AC	B cell	C	T	6.92708e-06	16	0.2458	0.049	20.2554001712813
ebi-a-GCST90001394	rs143176410	IgD+ CD38dim AC	B cell	C	G	1.185e-06	16	1.912	0.001	23.6686819711353
ebi-a-GCST90001394	rs8076302	IgD+ CD38dim AC	B cell	T	C	6.00703e-06	17	-0.1385	0.185	20.5284047986772
ebi-a-GCST90001394	rs12939566	IgD+ CD38dim AC	B cell	T	A	5.30603e-08	17	-0.1486	0.4148	29.7212425259461
ebi-a-GCST90001394	rs4792571	IgD+ CD38dim AC	B cell	T	G	4.41804e-06	17	0.1093	0.4699	21.1321807360621
ebi-a-GCST90001394	rs655580	IgD+ CD38dim AC	B cell	A	G	7.70495e-07	19	0.1183	0.4571	24.4870260536034
ebi-a-GCST90001394	rs34764986	IgD+ CD38dim AC	B cell	C	T	3.31497e-06	20	-0.2175	0.0699	21.6701114023994
ebi-a-GCST90001395	rs12122084	IgD+ CD38- %B cell	B cell	A	G	1	-0.1408	5.93895e-06	0.1916	20.5647912492397
ebi-a-GCST90001395	rs1512044	IgD+ CD38- %B cell	B cell	A	G	3	0.202	2.07e-07	0.1084	27.0616390904151
ebi-a-GCST90001395	rs76376526	IgD+ CD38- %B cell	B cell	T	C	4	0.4948	7.20593e-06	0.0133	20.1858557270804
ebi-a-GCST90001395	rs78009119	IgD+ CD38- %B cell	B cell	G	T	5	-0.4914	3.88401e-06	0.0137	21.3582760915993
ebi-a-GCST90001395	rs34843244	IgD+ CD38- %B cell	B cell	T	A	5	0.308	6.80597e-06	0.033	20.2948953460757
ebi-a-GCST90001395	rs115802369	IgD+ CD38- %B cell	B cell	G	A	6	-0.4129	7.76497e-06	0.0175	20.0442746366719
ebi-a-GCST90001395	rs2621369	IgD+ CD38- %B cell	B cell	T	C	6	0.1498	2.13098e-06	0.2901	22.5313555307881
ebi-a-GCST90001395	rs113398446	IgD+ CD38- %B cell	B cell	C	A	6	0.1793	3.91201e-08	0.1687	30.3077856904307
ebi-a-GCST90001395	rs80032720	IgD+ CD38- %B cell	B cell	A	G	6	0.2539	3.08901e-06	0.0734	21.8196889156653
ebi-a-GCST90001395	rs10254361	IgD+ CD38- %B cell	B cell	T	G	7	0.1333	4.40099e-06	0.2404	21.1313035691102
ebi-a-GCST90001395	rs2251199	IgD+ CD38- %B cell	B cell	G	A	8	0.1168	5.73799e-06	0.628	20.6113376567589
ebi-a-GCST90001395	rs62502412	IgD+ CD38- %B cell	B cell	T	A	8	0.1209	8.58401e-06	0.2759	19.8625796739857
ebi-a-GCST90001395	rs10111625	IgD+ CD38- %B cell	B cell	G	A	8	-0.1169	7.72094e-06	0.5384	20.0344626981639
ebi-a-GCST90001395	rs7012048	IgD+ CD38- %B cell	B cell	C	T	8	0.1407	6.25403e-06	0.1874	20.4564297015292
ebi-a-GCST90001395	rs148952274	IgD+ CD38- %B cell	B cell	T	C	9	-2.911	7.01003e-06	4e-04	20.2382301097623
ebi-a-GCST90001395	rs79870102	IgD+ CD38- %B cell	B cell	G	A	12	0.9733	6.83502e-06	0.0033	20.2930985945153
ebi-a-GCST90001395	rs1959342	IgD+ CD38- %B cell	B cell	T	A	14	0.112	9.81002e-06	0.3589	19.6020190808695
ebi-a-GCST90001395	rs77762131	IgD+ CD38- %B cell	B cell	C	G	14	0.3388	4.101e-09	0.045	34.7228772745265
ebi-a-GCST90001395	rs10444793	IgD+ CD38- %B cell	B cell	A	G	15	-0.4608	4.34901e-07	0.018	25.6161406672307
ebi-a-GCST90001395	rs147135384	IgD+ CD38- %B cell	B cell	C	T	15	-2.756	8.78294e-06	4e-04	19.799715595834
ebi-a-GCST90001395	rs11150426	IgD+ CD38- %B cell	B cell	C	G	16	-0.1169	1.78098e-06	0.5386	22.8659389767635
ebi-a-GCST90001395	rs181771926	IgD+ CD38- %B cell	B cell	A	G	16	-0.5276	1.73002e-06	0.0126	22.9507750749108
ebi-a-GCST90001395	rs329966	IgD+ CD38- %B cell	B cell	G	A	19	0.1246	3.62702e-07	0.5425	25.956180087
ebi-a-GCST90001395	rs73909843	IgD+ CD38- %B cell	B cell	C	T	20	-0.2138	4.00904e-06	0.0764	21.3207982748108
ebi-a-GCST90001395	rs35050775	IgD+ CD38- %B cell	B cell	T	G	20	0.3463	7.53894e-06	0.0268	20.0901358671964
ebi-a-GCST90001396	rs10493766	IgD+ CD38- AC	B cell	G	A	0.02933	85945660	1	0.233	20.7372491829831
ebi-a-GCST90001396	rs149701635	IgD+ CD38- AC	B cell	G	C	0.07768	44741083	3	0.0263	20.5924745578182
ebi-a-GCST90001396	rs79207264	IgD+ CD38- AC	B cell	A	G	0.03946	96406408	3	0.1184	22.0631569150905
ebi-a-GCST90001396	rs71615254	IgD+ CD38- AC	B cell	C	A	0.0622	178658413	4	0.0406	19.9650856847676
ebi-a-GCST90001396	rs146127735	IgD+ CD38- AC	B cell	A	G	0.06424	502938	5	0.0383	22.1616478378596
ebi-a-GCST90001396	rs1158784	IgD+ CD38- AC	B cell	T	A	0.03801	32758761	6	0.1554	20.9442644746083
ebi-a-GCST90001396	rs12216018	IgD+ CD38- AC	B cell	T	C	0.03603	130514590	6	0.1415	21.8851220165807
ebi-a-GCST90001396	rs7809268	IgD+ CD38- AC	B cell	C	T	0.04918	96302607	7	0.0687	20.863705891156
ebi-a-GCST90001396	rs144625305	IgD+ CD38- AC	B cell	T	C	0.1364	7871676	7	0.0086	19.8190662991504
ebi-a-GCST90001396	rs10866982	IgD+ CD38- AC	B cell	A	G	0.02467	5127400	8	0.4751	20.3795428913696
ebi-a-GCST90001396	rs12763172	IgD+ CD38- AC	B cell	C	T	0.02784	85447519	10	0.7213	20.4072824902852
ebi-a-GCST90001396	rs7909504	IgD+ CD38- AC	B cell	A	G	0.03707	32174610	10	0.1358	19.8009064675071
ebi-a-GCST90001396	rs146687492	IgD+ CD38- AC	B cell	T	G	0.07361	125619694	11	0.0291	20.9731591496029
ebi-a-GCST90001396	rs12874404	IgD+ CD38- AC	B cell	G	A	0.02669	108993494	13	0.3256	26.0649514335465
ebi-a-GCST90001396	rs77762131	IgD+ CD38- AC	B cell	C	G	0.05806	96205838	14	0.045	30.9132298481616
ebi-a-GCST90001396	rs10444793	IgD+ CD38- AC	B cell	A	G	0.09229	44517689	15	0.0181	19.7925827658867
ebi-a-GCST90001396	rs1529727	IgD+ CD38- AC	B cell	G	T	0.02521	11164067	19	0.5581	21.7486001141019
ebi-a-GCST90001396	rs62235484	IgD+ CD38- AC	B cell	A	G	0.09388	41083050	21	0.0175	24.2886230394945
ebi-a-GCST90001397	rs7412746	Unsw mem %B cell	B cell	T	C	150860471	7.80998e-06	3657	0.5153	20.0349289536652
ebi-a-GCST90001397	rs146430312	Unsw mem %B cell	B cell	T	G	236060214	4.87203e-06	3657	0.0027	20.9370850675688
ebi-a-GCST90001397	rs75766272	Unsw mem %B cell	B cell	T	C	8009985	4.15002e-07	3657	0.0201	25.6982438571989
ebi-a-GCST90001397	rs72686460	Unsw mem %B cell	B cell	A	T	45867753	5.44804e-06	3657	0.2961	20.706861923625
ebi-a-GCST90001397	rs77201712	Unsw mem %B cell	B cell	C	T	157311822	4.38995e-06	3657	0.0392	21.1321410837709
ebi-a-GCST90001397	rs17006489	Unsw mem %B cell	B cell	G	A	28304630	4.976e-06	3657	0.1354	20.8975856268549
ebi-a-GCST90001397	rs72844588	Unsw mem %B cell	B cell	A	G	138420154	2.31398e-06	3657	0.0913	22.3760656624851
ebi-a-GCST90001397	rs45608038	Unsw mem %B cell	B cell	G	A	73679013	2.80698e-06	3657	0.0421	22.0027163824046
ebi-a-GCST90001397	rs73041424	Unsw mem %B cell	B cell	G	A	16414269	8.18502e-06	3657	0.0488	19.9424445945011
ebi-a-GCST90001397	rs183471524	Unsw mem %B cell	B cell	G	A	27108645	7.52905e-06	3657	0.0905	20.0974464393907
ebi-a-GCST90001397	rs116525939	Unsw mem %B cell	B cell	C	T	97611924	5.22998e-06	3657	0.0036	20.8041977440386
ebi-a-GCST90001397	rs895377	Unsw mem %B cell	B cell	A	G	58050530	5.77604e-06	3657	0.3683	20.605608959989
ebi-a-GCST90001397	rs73032183	Unsw mem %B cell	B cell	C	T	169456830	1.852e-06	3657	0.1509	22.8122551373195
ebi-a-GCST90001397	rs4710879	Unsw mem %B cell	B cell	T	C	170426027	2.03301e-06	3657	0.5621	22.6346796588238
ebi-a-GCST90001397	rs12539793	Unsw mem %B cell	B cell	T	C	25971860	2.47002e-06	3657	0.0115	22.2629201330086
ebi-a-GCST90001397	rs11779181	Unsw mem %B cell	B cell	T	C	9063027	8.41008e-06	3657	0.4003	19.8870188864773
ebi-a-GCST90001397	rs1679013	Unsw mem %B cell	B cell	T	C	22206987	9.97103e-07	3657	0.5945	23.9987858159733
ebi-a-GCST90001397	rs1930922	Unsw mem %B cell	B cell	G	A	93297086	3.54797e-06	3657	0.2419	21.5555705856481
ebi-a-GCST90001397	rs12380223	Unsw mem %B cell	B cell	A	T	7639660	5.76196e-06	3657	0.0096	20.6272779073029
ebi-a-GCST90001397	rs143553941	Unsw mem %B cell	B cell	C	G	109368119	2.093e-06	3657	0.013	22.5501606508067
ebi-a-GCST90001397	rs11519226	Unsw mem %B cell	B cell	T	A	20322449	6.23706e-06	3657	0.299	20.4496985245012
ebi-a-GCST90001397	rs7322292	Unsw mem %B cell	B cell	T	C	51370899	2.61403e-06	3657	0.3275	22.1332175199859
ebi-a-GCST90001397	rs73192651	Unsw mem %B cell	B cell	T	C	50212885	7.31493e-10	3657	0.02	38.1137880695952
ebi-a-GCST90001397	rs2793491	Unsw mem %B cell	B cell	T	C	24826051	8.71806e-06	3657	0.2052	19.8313128792145
ebi-a-GCST90001397	rs73518104	Unsw mem %B cell	B cell	A	G	70177578	7.48204e-06	3657	0.0708	20.1064529070447
ebi-a-GCST90001397	rs117004076	Unsw mem %B cell	B cell	G	A	97702226	9.52708e-06	3657	0.0146	19.6523845172925
ebi-a-GCST90001397	rs77762131	Unsw mem %B cell	B cell	C	G	96205838	1.457e-07	3657	0.045	27.7361112564538
ebi-a-GCST90001397	rs143666202	Unsw mem %B cell	B cell	A	G	77579227	1.957e-06	3657	0.0503	22.6938768843464
ebi-a-GCST90001397	rs150839591	Unsw mem %B cell	B cell	G	T	260039	5.33998e-06	3657	0.0552	20.7556145292536
ebi-a-GCST90001397	rs1596383	Unsw mem %B cell	B cell	A	G	7993103	3.06302e-06	3657	0.6259	21.8260524574605
ebi-a-GCST90001397	rs1883832	Unsw mem %B cell	B cell	C	T	44746982	4.23701e-06	3657	0.6318	21.2266674203533
ebi-a-GCST90001397	rs138380722	Unsw mem %B cell	B cell	A	G	56790125	4.94197e-06	3657	7e-04	20.9103456904367
ebi-a-GCST90001397	rs146720368	Unsw mem %B cell	B cell	T	C	32003463	9.65895e-06	3657	0.0042	19.6192789461997
ebi-a-GCST90001398	rs75766272	Unsw mem AC	B cell	T	C	8.57808e-06	3656	0.08558	0.0201	19.8508528058011
ebi-a-GCST90001398	rs11737576	Unsw mem AC	B cell	T	C	7.42506e-06	3656	0.05231	0.0584	20.1195885518426
ebi-a-GCST90001398	rs79831025	Unsw mem AC	B cell	G	C	8.29392e-06	3656	0.06778	0.0334	19.9203550285223
ebi-a-GCST90001398	rs4076316	Unsw mem AC	B cell	A	T	9.72904e-07	3656	0.02714	0.3005	24.0380248750641
ebi-a-GCST90001398	rs144625305	Unsw mem AC	B cell	T	C	8.69901e-06	3656	0.1347	0.0086	19.8237078352992
ebi-a-GCST90001398	rs2436878	Unsw mem AC	B cell	G	A	6.40693e-06	3656	0.04549	0.077	20.4162842171919
ebi-a-GCST90001398	rs118092259	Unsw mem AC	B cell	G	T	4.00101e-06	3656	0.06306	0.0414	21.3126358405835
ebi-a-GCST90001398	rs11794578	Unsw mem AC	B cell	G	T	5.41701e-06	3656	0.02446	0.4521	20.7309799796943
ebi-a-GCST90001398	rs112839090	Unsw mem AC	B cell	A	G	2.18902e-06	3656	0.03096	0.1972	22.470491044173
ebi-a-GCST90001398	rs12874404	Unsw mem AC	B cell	G	A	8.62303e-09	3656	0.02639	0.3256	33.2876688344826
ebi-a-GCST90001398	rs557577736	Unsw mem AC	B cell	G	A	6.08793e-07	3656	0.3849	0.001	24.9733422570071
ebi-a-GCST90001398	rs145371905	Unsw mem AC	B cell	T	G	3.42997e-06	3656	0.08871	0.0194	21.6209934264129
ebi-a-GCST90001398	rs73192651	Unsw mem AC	B cell	T	C	2.09402e-08	3656	0.08845	0.02	31.5304272606875
ebi-a-GCST90001398	rs77762131	Unsw mem AC	B cell	C	G	8.86605e-08	3656	0.05723	0.045	28.7039996522774
ebi-a-GCST90001398	rs143666202	Unsw mem AC	B cell	A	G	2.711e-06	3656	0.05703	0.0502	22.0711621215918
ebi-a-GCST90001398	rs8014978	Unsw mem AC	B cell	C	T	6.71104e-07	3656	0.02471	0.5737	24.7643588193572
ebi-a-GCST90001398	rs880311	Unsw mem AC	B cell	T	C	6.62995e-06	3656	0.04019	0.1034	20.3386419911904
ebi-a-GCST90001398	rs11657118	Unsw mem AC	B cell	C	T	4.20998e-06	3656	0.02412	0.475	21.2430721188575
ebi-a-GCST90001398	rs12461001	Unsw mem AC	B cell	A	G	2.94802e-06	3656	0.02528	0.6291	21.9235874714293
ebi-a-GCST90001398	rs7254039	Unsw mem AC	B cell	A	G	7.42506e-06	3656	0.05799	0.0435	20.1219804590154
ebi-a-GCST90001398	rs6032660	Unsw mem AC	B cell	A	G	3.65797e-07	3656	0.02641	0.6359	25.9220964514941
ebi-a-GCST90001398	rs55712190	Unsw mem AC	B cell	T	C	5.75798e-06	3656	0.04712	0.074	20.6148101276969
ebi-a-GCST90001399	rs76625665	IgD- CD27- %B cell	B cell	T	G	3657	0.144	6.61302e-06	0.0068	20.3452565358283
ebi-a-GCST90001399	rs116473015	IgD- CD27- %B cell	B cell	T	C	3657	0.07401	3.14101e-06	0.029	21.7809950317132
ebi-a-GCST90001399	rs9842571	IgD- CD27- %B cell	B cell	A	G	3657	0.02519	6.97108e-06	0.554	20.2549975539681
ebi-a-GCST90001399	rs35574803	IgD- CD27- %B cell	B cell	C	T	3657	0.05371	5.92243e-11	0.0562	43.074151590806
ebi-a-GCST90001399	rs79430021	IgD- CD27- %B cell	B cell	A	G	3657	0.1642	3.80697e-06	0.006	21.4225835810537
ebi-a-GCST90001399	rs35661323	IgD- CD27- %B cell	B cell	T	C	3657	0.02527	4.73097e-06	0.5505	20.9879033649142
ebi-a-GCST90001399	rs2250246	IgD- CD27- %B cell	B cell	G	A	3657	0.02442	2.12501e-09	0.5339	36.0196129969558
ebi-a-GCST90001399	rs7224129	IgD- CD27- %B cell	B cell	A	G	3657	0.02756	2.61e-06	0.4751	22.1352252956982
ebi-a-GCST90001399	rs11658240	IgD- CD27- %B cell	B cell	G	A	3657	0.03574	2.76599e-06	0.1362	22.0311535611814
ebi-a-GCST90001399	rs7209088	IgD- CD27- %B cell	B cell	G	C	3657	0.02705	9.40503e-06	0.2786	19.66936656957
ebi-a-GCST90001399	rs72897237	IgD- CD27- %B cell	B cell	C	T	3657	0.09743	1.69699e-06	0.0161	22.9718911858925
ebi-a-GCST90001399	rs645554	IgD- CD27- %B cell	B cell	A	G	3657	0.02695	5.52205e-06	0.2811	20.683585327079
ebi-a-GCST90001399	rs4810485	IgD- CD27- %B cell	B cell	G	T	3657	0.02585	7.1978e-50	0.6314	227.261043076405
ebi-a-GCST90001399	rs6073079	IgD- CD27- %B cell	B cell	A	G	3657	0.03746	2.21299e-06	0.12	22.4653297570935
ebi-a-GCST90001399	rs11086984	IgD- CD27- %B cell	B cell	T	C	3657	0.03498	2.36799e-07	0.1514	26.7891979482271
ebi-a-GCST90001399	rs62223906	IgD- CD27- %B cell	B cell	T	C	3657	0.0497	8.39093e-06	0.0649	19.8875383314025
ebi-a-GCST90001400	rs71615254	IgD+ AC	B cell	C	A	4	178658413	3657	0.0406	24.5887919057253
ebi-a-GCST90001400	rs12197153	IgD+ AC	B cell	A	G	6	100821460	3657	7e-04	21.4389238040866
ebi-a-GCST90001400	rs9354413	IgD+ AC	B cell	C	T	6	67039330	3657	0.2963	21.1497769195016
ebi-a-GCST90001400	rs2390504	IgD+ AC	B cell	A	G	7	21321670	3657	0.0485	20.4664870220217
ebi-a-GCST90001400	rs146233710	IgD+ AC	B cell	G	C	7	106139682	3657	0.0221	20.6284365005819
ebi-a-GCST90001400	rs150663332	IgD+ AC	B cell	T	C	8	2044843	3657	0.0839	27.9725186956131
ebi-a-GCST90001400	rs3019260	IgD+ AC	B cell	A	C	8	102068804	3657	0.3173	20.8412804296757
ebi-a-GCST90001400	rs701839	IgD+ AC	B cell	G	A	10	102955294	3657	0.7123	22.0796057808121
ebi-a-GCST90001400	rs189761842	IgD+ AC	B cell	T	C	10	125485345	3657	0.0055	23.7303814998996
ebi-a-GCST90001400	rs116906133	IgD+ AC	B cell	G	A	13	100023905	3657	0.0037	19.8879122722192
ebi-a-GCST90001400	rs4145212	IgD+ AC	B cell	A	T	13	108960188	3657	0.5405	27.631289252669
ebi-a-GCST90001400	rs3811215	IgD+ AC	B cell	T	G	14	22954777	3657	0.3033	24.7073088107899
ebi-a-GCST90001400	rs11638959	IgD+ AC	B cell	A	G	15	25171150	3657	0.1557	21.5918397116856
ebi-a-GCST90001400	rs143176410	IgD+ AC	B cell	C	G	16	84305239	3657	0.001	20.6109525124764
ebi-a-GCST90001400	rs11653761	IgD+ AC	B cell	T	G	17	2716535	3657	0.5919	24.478798103921
ebi-a-GCST90001400	rs62067029	IgD+ AC	B cell	T	A	17	38038391	3657	0.4148	34.2756243375783
ebi-a-GCST90001400	rs67017503	IgD+ AC	B cell	A	C	17	74280991	3657	0.0759	19.7444545013869
ebi-a-GCST90001400	rs12461001	IgD+ AC	B cell	A	G	19	14885525	3657	0.6292	21.6086517484322
ebi-a-GCST90001400	rs77110486	IgD+ AC	B cell	T	C	20	56359017	3657	0.0107	19.9626292669962
ebi-a-GCST90001401	rs61786059	IgD- CD27- AC	B cell	T	G	0.02692	-0.1238	4.44601e-06	0.3135	21.13749579548
ebi-a-GCST90001401	rs7518494	IgD- CD27- AC	B cell	A	G	0.04884	0.2278	3.211e-06	0.9334	21.7429508881009
ebi-a-GCST90001401	rs185621536	IgD- CD27- AC	B cell	T	C	0.07004	-0.3205	4.89396e-06	0.0312	20.9279239681966
ebi-a-GCST90001401	rs12129123	IgD- CD27- AC	B cell	T	C	0.0309	-0.1387	7.36207e-06	0.2221	20.1371645663141
ebi-a-GCST90001401	rs72953104	IgD- CD27- AC	B cell	G	C	0.05018	0.2313	4.17503e-06	0.0643	21.2350020639765
ebi-a-GCST90001401	rs113442137	IgD- CD27- AC	B cell	A	G	0.05748	-0.2567	8.20994e-06	0.0472	19.9333629424877
ebi-a-GCST90001401	rs11688492	IgD- CD27- AC	B cell	C	T	0.02504	-0.1216	1.243e-06	0.5196	23.5700691548635
ebi-a-GCST90001401	rs7606024	IgD- CD27- AC	B cell	A	T	0.03037	-0.1375	6.15404e-06	0.7882	20.4869906131617
ebi-a-GCST90001401	rs114551034	IgD- CD27- AC	B cell	A	G	0.05695	-0.2787	1.033e-06	0.0509	23.9358490064739
ebi-a-GCST90001401	rs35574803	IgD- CD27- AC	B cell	C	T	0.05393	-0.2808	2.01999e-07	0.0562	27.0954097052615
ebi-a-GCST90001401	rs13099360	IgD- CD27- AC	B cell	G	A	0.05944	-0.263	9.95612e-06	0.0466	19.5666398551566
ebi-a-GCST90001401	rs59951351	IgD- CD27- AC	B cell	T	A	0.03878	0.173	8.37298e-06	0.1171	19.8901909621131
ebi-a-GCST90001401	rs74356874	IgD- CD27- AC	B cell	A	G	0.1462	0.6631	5.96499e-06	0.0066	20.5601210143622
ebi-a-GCST90001401	rs144306835	IgD- CD27- AC	B cell	A	G	0.07964	0.3826	1.617e-06	0.0234	23.0669293058908
ebi-a-GCST90001401	rs112432445	IgD- CD27- AC	B cell	A	G	0.05583	0.2796	5.767e-07	0.0528	25.0669465162805
ebi-a-GCST90001401	rs78763642	IgD- CD27- AC	B cell	A	G	0.07442	-0.3304	9.2841e-06	0.0279	19.69985828022
ebi-a-GCST90001401	rs117493606	IgD- CD27- AC	B cell	G	T	0.1428	0.6463	6.19099e-06	0.009	20.4726590090599
ebi-a-GCST90001401	rs117833074	IgD- CD27- AC	B cell	C	T	0.0403	-0.1795	8.64908e-06	0.1146	19.8281031486368
ebi-a-GCST90001401	rs1047792	IgD- CD27- AC	B cell	T	G	0.03249	-0.1467	6.49995e-06	0.176	20.3761984147643
ebi-a-GCST90001401	rs2250246	IgD- CD27- AC	B cell	G	A	0.02451	0.1359	3.12903e-08	0.5341	30.7266099137611
ebi-a-GCST90001401	rs11843493	IgD- CD27- AC	B cell	C	A	0.02482	-0.1109	8.19691e-06	0.4944	19.9536290392791
ebi-a-GCST90001401	rs421516	IgD- CD27- AC	B cell	A	C	0.0627	-0.2897	3.96798e-06	0.9583	21.3365532871424
ebi-a-GCST90001401	rs11661511	IgD- CD27- AC	B cell	C	T	0.02636	-0.1204	5.03999e-06	0.6704	20.8508861980413
ebi-a-GCST90001401	rs72977632	IgD- CD27- AC	B cell	A	T	0.05036	-0.2296	5.325e-06	0.0643	20.7746961504153
ebi-a-GCST90001401	rs406298	IgD- CD27- AC	B cell	G	C	0.0244	0.1135	3.38602e-06	0.5327	21.6259117463159
ebi-a-GCST90001401	rs77126700	IgD- CD27- AC	B cell	C	T	0.08026	0.3825	1.95101e-06	0.0239	22.7000557678893
ebi-a-GCST90001401	rs4239702	IgD- CD27- AC	B cell	C	T	0.02593	0.2841	1.6421e-27	0.6002	119.977494934709
ebi-a-GCST90001401	rs909692	IgD- CD27- AC	B cell	G	C	0.02495	-0.1107	9.356e-06	0.4683	19.6750795873967
ebi-a-GCST90001401	rs9615714	IgD- CD27- AC	B cell	G	A	0.03486	-0.1733	6.94592e-07	0.1421	24.7004414914826
ebi-a-GCST90001402	rs72757888	Sw mem %B cell	B cell	T	C	3657	2.36701e-06	-0.5733	0.01	22.3256803692205
ebi-a-GCST90001402	rs11204752	Sw mem %B cell	B cell	C	T	3657	3.58501e-06	0.1189	0.5387	21.5430392774232
ebi-a-GCST90001402	rs1519529	Sw mem %B cell	B cell	G	C	3657	7.13806e-06	0.1327	0.2363	20.2099783224745
ebi-a-GCST90001402	rs138919897	Sw mem %B cell	B cell	G	A	3657	8.49298e-06	-1.348	0.0019	19.8731134127927
ebi-a-GCST90001402	rs55658041	Sw mem %B cell	B cell	T	G	3657	1.75102e-06	1.008	0.0037	22.9181356073072
ebi-a-GCST90001402	rs17405603	Sw mem %B cell	B cell	T	A	3657	4.40301e-07	-0.1414	0.2841	25.5798277347951
ebi-a-GCST90001402	rs830682	Sw mem %B cell	B cell	C	T	3657	6.85394e-06	-0.1286	0.7383	20.2783275107392
ebi-a-GCST90001402	rs9265880	Sw mem %B cell	B cell	C	T	3657	1.096e-06	-0.1543	0.4717	23.8297841125292
ebi-a-GCST90001402	rs2450220	Sw mem %B cell	B cell	T	C	3657	2.24698e-06	0.1522	0.816	22.4409197464397
ebi-a-GCST90001402	rs140191306	Sw mem %B cell	B cell	T	C	3657	1.11199e-06	-0.4624	0.0179	23.7933893046633
ebi-a-GCST90001402	rs2105800	Sw mem %B cell	B cell	A	G	3657	6.11406e-06	-0.1181	0.4881	20.5106844806994
ebi-a-GCST90001402	rs11068290	Sw mem %B cell	B cell	T	C	3657	7.305e-07	-0.407	0.0231	24.6040055492913
ebi-a-GCST90001402	rs114917376	Sw mem %B cell	B cell	G	A	3657	3.74197e-06	0.1985	0.0958	21.4477525615941
ebi-a-GCST90001402	rs73426855	Sw mem %B cell	B cell	C	T	3657	5.427e-07	0.1769	0.1471	25.1852512224441
ebi-a-GCST90001403	rs142587763	Sw mem AC	B cell	T	C	3656	1	165680636	0.0435	20.694309005571
ebi-a-GCST90001403	rs115414430	Sw mem AC	B cell	G	C	3656	2	36720835	0.0286	22.4795554008001
ebi-a-GCST90001403	rs1519526	Sw mem AC	B cell	C	T	3656	2	136967396	0.1957	23.4112976813856
ebi-a-GCST90001403	rs7595246	Sw mem AC	B cell	C	T	3656	2	238554657	0.1893	21.8537103294491
ebi-a-GCST90001403	rs73185679	Sw mem AC	B cell	C	T	3656	3	186485863	0.1041	20.3272054091298
ebi-a-GCST90001403	rs141352577	Sw mem AC	B cell	T	C	3656	3	8492010	0.0235	20.5694042521385
ebi-a-GCST90001403	rs115218350	Sw mem AC	B cell	A	T	3656	3	104146883	8e-04	21.0393093914757
ebi-a-GCST90001403	rs80076964	Sw mem AC	B cell	C	G	3656	4	94935625	0.0141	22.7578612077125
ebi-a-GCST90001403	rs4697617	Sw mem AC	B cell	A	G	3656	4	25771115	0.7103	20.2138973792778
ebi-a-GCST90001403	rs452973	Sw mem AC	B cell	T	G	3656	5	11308990	0.2705	19.6529046164007
ebi-a-GCST90001403	rs4076316	Sw mem AC	B cell	A	T	3656	6	167859623	0.3005	21.0641511325753
ebi-a-GCST90001403	rs1161387	Sw mem AC	B cell	G	C	3656	6	50598963	0.286	19.7999098661323
ebi-a-GCST90001403	rs60508745	Sw mem AC	B cell	C	T	3656	7	40554169	0.5137	21.624079701778
ebi-a-GCST90001403	rs11777835	Sw mem AC	B cell	C	T	3656	8	144986103	0.5715	24.7259992711064
ebi-a-GCST90001403	rs62521107	Sw mem AC	B cell	T	C	3656	8	118851954	0.058	22.5222504496245
ebi-a-GCST90001403	rs2454536	Sw mem AC	B cell	C	T	3656	10	53764740	0.283	23.9336360976748
ebi-a-GCST90001403	rs192544457	Sw mem AC	B cell	A	G	3656	13	42337460	0.006	24.4553062955047
ebi-a-GCST90001403	rs73178168	Sw mem AC	B cell	T	C	3656	13	47809629	0.1703	22.880725121864
ebi-a-GCST90001403	rs9520836	Sw mem AC	B cell	G	A	3656	13	108957063	0.5044	29.0491164502
ebi-a-GCST90001403	rs11653761	Sw mem AC	B cell	T	G	3656	17	2716535	0.592	26.5691085650101
ebi-a-GCST90001403	rs421516	Sw mem AC	B cell	A	C	3656	17	63135589	0.9583	21.8465089974217
ebi-a-GCST90001403	rs117605782	Sw mem AC	B cell	A	G	3656	18	46442174	0.0034	20.1751309565687
ebi-a-GCST90001403	rs149462070	Sw mem AC	B cell	C	A	3656	21	14412199	0.0056	20.8809487457968
ebi-a-GCST90001403	rs77741094	Sw mem AC	B cell	G	C	3656	21	42362418	0.0126	24.192095753663
ebi-a-GCST90001403	rs5994482	Sw mem AC	B cell	G	C	3656	22	32570873	0.103	20.3713206722222
ebi-a-GCST90001404	rs187723151	PB/PC %B cell	B cell	A	G	-0.9069	2.52e-06	0.1924	0.004	22.2060418680088
ebi-a-GCST90001404	rs2792563	PB/PC %B cell	B cell	A	G	-0.1287	3.14702e-07	0.02511	0.5671	26.2558543358095
ebi-a-GCST90001404	rs150152228	PB/PC %B cell	B cell	G	A	-1.507	6.01395e-06	0.3325	0.0012	20.5307914396424
ebi-a-GCST90001404	rs79423067	PB/PC %B cell	B cell	T	A	0.4869	4.44795e-06	0.1059	0.0149	21.1275975110177
ebi-a-GCST90001404	rs78804535	PB/PC %B cell	B cell	T	C	0.3286	3.46897e-06	0.07069	0.0316	21.5964138288449
ebi-a-GCST90001404	rs140642786	PB/PC %B cell	B cell	A	G	0.1711	4.75499e-06	0.03733	0.1223	20.9964815734842
ebi-a-GCST90001404	rs2019885	PB/PC %B cell	B cell	C	T	-0.1749	3.15798e-06	0.03747	0.1211	21.7758300640699
ebi-a-GCST90001404	rs193552	PB/PC %B cell	B cell	T	A	0.1159	5.951e-06	0.02556	0.6506	20.5498028104152
ebi-a-GCST90001404	rs34629	PB/PC %B cell	B cell	A	G	-0.2427	1.31299e-06	0.05008	0.0633	23.4732594029155
ebi-a-GCST90001404	rs61294310	PB/PC %B cell	B cell	G	A	0.5	4.853e-06	0.1092	0.0124	20.9535309481836
ebi-a-GCST90001404	rs11754551	PB/PC %B cell	B cell	C	T	0.2127	8.67301e-06	0.04774	0.0681	19.8395874187431
ebi-a-GCST90001404	rs78370279	PB/PC %B cell	B cell	G	A	0.5592	3.54103e-06	0.1204	0.0104	21.5597558057554
ebi-a-GCST90001404	rs74326785	PB/PC %B cell	B cell	C	T	0.3429	4.69397e-06	0.07479	0.0279	21.0092422942515
ebi-a-GCST90001404	rs138542577	PB/PC %B cell	B cell	C	G	0.3534	3.708e-08	0.06406	0.0376	30.4173732916942
ebi-a-GCST90001404	rs4458909	PB/PC %B cell	B cell	A	G	-0.1199	3.09599e-06	0.02567	0.3324	21.8046497410159
ebi-a-GCST90001404	rs3138500	PB/PC %B cell	B cell	T	C	-0.2223	6.48993e-06	0.04922	0.0678	20.3872285970982
ebi-a-GCST90001404	rs12412378	PB/PC %B cell	B cell	A	C	-0.1669	3.77798e-07	0.0328	0.1607	25.8778071393561
ebi-a-GCST90001404	rs185836310	PB/PC %B cell	B cell	C	T	-0.257	4.23e-06	0.05578	0.051	21.2164008803519
ebi-a-GCST90001404	rs76195952	PB/PC %B cell	B cell	T	C	-0.4648	6.24698e-06	0.1027	0.0142	20.4716966475808
ebi-a-GCST90001404	rs55728331	PB/PC %B cell	B cell	A	G	1.708	7.60694e-07	0.3449	0.0015	24.5104807657829
ebi-a-GCST90001404	rs10849436	PB/PC %B cell	B cell	A	G	0.1576	3.01599e-06	0.0337	0.1595	21.8582359911638
ebi-a-GCST90001404	rs62012610	PB/PC %B cell	B cell	C	G	0.2879	4.51898e-06	0.06268	0.0381	21.0856911077362
ebi-a-GCST90001404	rs8191161	PB/PC %B cell	B cell	C	G	-0.2036	5.427e-06	0.0447	0.0832	20.7349497392208
ebi-a-GCST90001404	rs12709039	PB/PC %B cell	B cell	A	C	-0.1407	4.57499e-07	0.02784	0.7365	25.5277312414957
ebi-a-GCST90001404	rs80148662	PB/PC %B cell	B cell	A	G	0.4702	7.45504e-06	0.1048	0.0137	20.1189434627558
ebi-a-GCST90001404	rs186329	PB/PC %B cell	B cell	C	T	0.154	1.79999e-06	0.03221	0.1706	22.8466473380732
ebi-a-GCST90001404	rs8132059	PB/PC %B cell	B cell	T	C	-0.1288	7.73891e-06	0.02877	0.2243	20.0315468996965
ebi-a-GCST90001404	rs11089305	PB/PC %B cell	B cell	G	A	0.1338	6.51793e-07	0.02685	0.2881	24.8191059333168
ebi-a-GCST90001405	rs80297308	PB/PC AC	B cell	T	C	3657	102294391	0.3075	0.0015	22.7474337270434
ebi-a-GCST90001405	rs10800645	PB/PC AC	B cell	A	G	3657	199586940	0.02479	0.5844	20.5466957417754
ebi-a-GCST90001405	rs74458303	PB/PC AC	B cell	A	G	3657	121699864	0.5745	4e-04	21.9448423881946
ebi-a-GCST90001405	rs148362575	PB/PC AC	B cell	T	A	3657	187165335	0.5486	8e-04	21.8657369178815
ebi-a-GCST90001405	rs148389014	PB/PC AC	B cell	T	C	3657	188082431	0.1696	0.0051	20.2442293977224
ebi-a-GCST90001405	rs116540222	PB/PC AC	B cell	T	C	3657	117331256	0.3677	0.0011	20.6408729665683
ebi-a-GCST90001405	rs149048155	PB/PC AC	B cell	C	A	3657	957228	0.06467	0.036	20.1257241248772
ebi-a-GCST90001405	rs62353585	PB/PC AC	B cell	C	T	3657	168102710	0.07865	0.0227	21.5607722194577
ebi-a-GCST90001405	rs76709581	PB/PC AC	B cell	C	T	3657	179574693	0.03843	0.1061	21.2735086020561
ebi-a-GCST90001405	rs7449190	PB/PC AC	B cell	C	T	3657	1297918	0.02749	0.7401	20.2045825931956
ebi-a-GCST90001405	rs61294310	PB/PC AC	B cell	G	A	3657	5266557	0.1072	0.0124	22.9504910251154
ebi-a-GCST90001405	rs4506076	PB/PC AC	B cell	C	A	3657	8860293	0.03016	0.8043	19.847156032229
ebi-a-GCST90001405	rs149559870	PB/PC AC	B cell	T	C	3657	39638049	0.09807	0.0157	20.7265733569915
ebi-a-GCST90001405	rs74565954	PB/PC AC	B cell	T	C	3657	24520468	0.1035	0.0135	22.5753954480045
ebi-a-GCST90001405	rs62519719	PB/PC AC	B cell	A	G	3657	118376967	0.02639	0.2815	22.0305963482746
ebi-a-GCST90001405	rs12412378	PB/PC AC	B cell	A	C	3657	130483163	0.03222	0.1608	24.6462763691887
ebi-a-GCST90001405	rs1681588	PB/PC AC	B cell	C	T	3657	23098304	0.02407	0.5559	20.345571376811
ebi-a-GCST90001405	rs17765677	PB/PC AC	B cell	C	T	3657	65999760	0.07069	0.0304	23.4210557602842
ebi-a-GCST90001405	rs7185719	PB/PC AC	B cell	G	C	3657	59859266	0.02721	0.732	20.356451320804
ebi-a-GCST90001405	rs112471525	PB/PC AC	B cell	G	A	3657	52797903	0.0862	0.0189	20.0930972312215
ebi-a-GCST90001405	rs72883992	PB/PC AC	B cell	C	G	3657	24475181	0.04342	0.0807	19.7877778873891
ebi-a-GCST90001405	rs4806937	PB/PC AC	B cell	A	C	3657	3443405	0.02557	0.3229	20.0406562245567
ebi-a-GCST90001405	rs6014246	PB/PC AC	B cell	A	G	3657	53613034	0.02577	0.3112	21.1691276591452
ebi-a-GCST90001405	rs4820558	PB/PC AC	B cell	G	C	3657	21022887	0.02408	0.466	23.6758009001338
ebi-a-GCST90001405	rs28652751	PB/PC AC	B cell	A	T	3657	35861208	0.02564	0.3179	19.7923639389486
ebi-a-GCST90001406	rs75766272	Memory B cell %B cell	B cell	T	C	1	3657	6.601e-08	0.0201	29.2835459728582
ebi-a-GCST90001406	rs4658141	Memory B cell %B cell	B cell	C	T	1	3657	1.73201e-07	0.3805	27.3783261128442
ebi-a-GCST90001406	rs149876490	Memory B cell %B cell	B cell	T	C	1	3657	7.993e-06	0.0027	19.9987028432682
ebi-a-GCST90001406	rs7412746	Memory B cell %B cell	B cell	T	C	1	3657	6.03295e-08	0.5153	29.4557103999162
ebi-a-GCST90001406	rs72635970	Memory B cell %B cell	B cell	G	T	2	3657	5.44703e-09	0.0444	34.1700072641544
ebi-a-GCST90001406	rs116391651	Memory B cell %B cell	B cell	A	G	2	3657	9.69393e-06	0.0161	19.6151986095089
ebi-a-GCST90001406	rs72844588	Memory B cell %B cell	B cell	A	G	2	3657	4.671e-07	0.0913	25.4752168951092
ebi-a-GCST90001406	rs55710170	Memory B cell %B cell	B cell	A	G	3	3657	4.11604e-06	0.1181	21.2657449541529
ebi-a-GCST90001406	rs60515154	Memory B cell %B cell	B cell	T	C	4	3657	6.30304e-06	0.7517	20.4529146983529
ebi-a-GCST90001406	rs35698683	Memory B cell %B cell	B cell	G	A	4	3657	3.09899e-06	0.0447	21.8131247522851
ebi-a-GCST90001406	rs77312528	Memory B cell %B cell	B cell	G	T	4	3657	7.26993e-07	0.0107	24.6137279391653
ebi-a-GCST90001406	rs895377	Memory B cell %B cell	B cell	A	G	5	3657	2.13e-07	0.3683	27.0060184483762
ebi-a-GCST90001406	rs690488	Memory B cell %B cell	B cell	A	C	5	3657	2.43703e-06	0.8588	22.2886431586067
ebi-a-GCST90001406	rs115405874	Memory B cell %B cell	B cell	G	A	5	3657	8.60994e-07	0.0037	24.2768329675142
ebi-a-GCST90001406	rs62398379	Memory B cell %B cell	B cell	C	T	6	3657	1.28301e-06	0.4032	23.5040212772451
ebi-a-GCST90001406	rs9270558	Memory B cell %B cell	B cell	A	G	6	3657	4.79899e-06	0.5249	20.9637446292297
ebi-a-GCST90001406	rs9492229	Memory B cell %B cell	B cell	C	T	6	3657	2.74998e-07	0.9556	26.4908713634692
ebi-a-GCST90001406	rs633090	Memory B cell %B cell	B cell	T	A	8	3657	7.96196e-06	0.3414	19.9964981996291
ebi-a-GCST90001406	rs140191306	Memory B cell %B cell	B cell	T	C	9	3657	8.96396e-06	0.0179	19.7591033647387
ebi-a-GCST90001406	rs145123647	Memory B cell %B cell	B cell	T	C	10	3657	1.48898e-06	0.003	23.2365280538588
ebi-a-GCST90001406	rs10750504	Memory B cell %B cell	B cell	A	C	11	3657	6.93202e-06	0.1135	20.2640335514754
ebi-a-GCST90001406	rs61896866	Memory B cell %B cell	B cell	A	G	11	3657	6.71506e-06	0.2428	20.3173555226031
ebi-a-GCST90001406	rs112570989	Memory B cell %B cell	B cell	T	C	12	3657	3.63203e-06	0.0149	21.4898827893028
ebi-a-GCST90001406	rs9584780	Memory B cell %B cell	B cell	C	T	13	3657	1.754e-06	0.0257	22.9174925784044
ebi-a-GCST90001406	rs76477280	Memory B cell %B cell	B cell	G	A	13	3657	1.14301e-06	0.0206	23.7370013699581
ebi-a-GCST90001406	rs116844769	Memory B cell %B cell	B cell	A	G	14	3657	2.26199e-08	0.0662	31.3879415424175
ebi-a-GCST90001406	rs77762131	Memory B cell %B cell	B cell	C	G	14	3657	2.73401e-06	0.045	22.0467699264369
ebi-a-GCST90001406	rs72914692	Memory B cell %B cell	B cell	A	G	18	3657	6.44896e-06	0.018	20.3970838614272
ebi-a-GCST90001406	rs329966	Memory B cell %B cell	B cell	G	A	19	3657	8.72509e-06	0.5425	19.8220019354553
ebi-a-GCST90001407	rs16867231	Memory B cell AC	B cell	A	G	181050023	3656	0.1157	0.0108	21.6102698191617
ebi-a-GCST90001407	rs10018308	Memory B cell AC	B cell	G	A	120657899	3656	0.0268	0.3441	19.9713031502243
ebi-a-GCST90001407	rs17708396	Memory B cell AC	B cell	A	C	148410250	3656	0.522	5e-04	22.9979962608047
ebi-a-GCST90001407	rs12216018	Memory B cell AC	B cell	T	C	130514590	3656	0.03601	0.1415	20.7555035998139
ebi-a-GCST90001407	rs74565175	Memory B cell AC	B cell	A	G	81370578	3656	0.03052	0.2009	20.168249576154
ebi-a-GCST90001407	rs77643931	Memory B cell AC	B cell	G	T	129171041	3656	0.02777	0.2798	19.7671706544418
ebi-a-GCST90001407	rs12763172	Memory B cell AC	B cell	C	T	85447519	3656	0.02783	0.7213	20.4544310317878
ebi-a-GCST90001407	rs2879633	Memory B cell AC	B cell	A	G	53757050	3656	0.02775	0.2884	21.9680229783275
ebi-a-GCST90001407	rs36072728	Memory B cell AC	B cell	T	C	29448646	3656	0.06718	0.0356	20.6007027483336
ebi-a-GCST90001407	rs557577736	Memory B cell AC	B cell	G	A	46224092	3656	0.3891	0.001	22.0834694767611
ebi-a-GCST90001407	rs12874404	Memory B cell AC	B cell	G	A	108993494	3656	0.02661	0.3256	42.2439785187644
ebi-a-GCST90001407	rs61997631	Memory B cell AC	B cell	G	C	104600920	3656	0.06141	0.0432	23.4089412333189
ebi-a-GCST90001407	rs77762131	Memory B cell AC	B cell	C	G	96205838	3656	0.05795	0.045	21.9055954485602
ebi-a-GCST90001407	rs139196765	Memory B cell AC	B cell	G	A	24733764	3656	0.2523	0.0025	22.7604491855343
ebi-a-GCST90001407	rs11653761	Memory B cell AC	B cell	T	G	2716535	3656	0.02478	0.592	21.9393719660131
ebi-a-GCST90001407	rs144295598	Memory B cell AC	B cell	A	G	45164171	3656	0.1207	0.0103	25.5441950881813
ebi-a-GCST90001407	rs9614226	Memory B cell AC	B cell	G	T	44688150	3656	0.08713	0.9792	23.6120534265384
ebi-a-GCST90001408	rs4658141	Naive-mature B cell %B cell	B cell	C	T	0.0259	1.28499e-07	1	0.3805	28.0051435007393
ebi-a-GCST90001408	rs7412746	Naive-mature B cell %B cell	B cell	T	C	0.02547	2.74802e-07	1	0.5153	26.5199194788805
ebi-a-GCST90001408	rs75766272	Naive-mature B cell %B cell	B cell	T	C	0.0866	9.55103e-08	1	0.0201	28.5685776730275
ebi-a-GCST90001408	rs149876490	Naive-mature B cell %B cell	B cell	T	C	0.2243	6.30798e-06	1	0.0027	20.4258333271452
ebi-a-GCST90001408	rs72844588	Naive-mature B cell %B cell	B cell	A	G	0.04321	8.50492e-07	2	0.0913	24.3086470409693
ebi-a-GCST90001408	rs13421263	Naive-mature B cell %B cell	B cell	T	C	0.05638	3.61801e-06	2	0.0528	21.5172991197366
ebi-a-GCST90001408	rs72635970	Naive-mature B cell %B cell	B cell	G	T	0.06121	3.01301e-08	2	0.0444	30.8191027756945
ebi-a-GCST90001408	rs55710170	Naive-mature B cell %B cell	B cell	A	G	0.03789	9.81002e-06	3	0.1181	19.6018527933101
ebi-a-GCST90001408	rs35698683	Naive-mature B cell %B cell	B cell	G	A	0.05935	6.16595e-06	4	0.0447	20.4859593794098
ebi-a-GCST90001408	rs77312528	Naive-mature B cell %B cell	B cell	G	T	0.1258	1.68101e-06	4	0.0107	23.0014750521978
ebi-a-GCST90001408	rs115405874	Naive-mature B cell %B cell	B cell	G	A	0.2016	5.36896e-07	5	0.0037	25.2348226072849
ebi-a-GCST90001408	rs690488	Naive-mature B cell %B cell	B cell	A	C	0.03608	3.98502e-06	5	0.8588	21.3353888663307
ebi-a-GCST90001408	rs895377	Naive-mature B cell %B cell	B cell	A	G	0.02603	4.65297e-07	5	0.3683	25.4685849039841
ebi-a-GCST90001408	rs62398379	Naive-mature B cell %B cell	B cell	C	T	0.02593	1.46201e-06	6	0.4032	23.2633367185704
ebi-a-GCST90001408	rs9492229	Naive-mature B cell %B cell	B cell	C	T	0.06111	8.684e-07	6	0.9556	24.2799500289228
ebi-a-GCST90001408	rs9270578	Naive-mature B cell %B cell	B cell	A	G	0.03279	6.89001e-06	6	0.5261	20.2787218460896
ebi-a-GCST90001408	rs633090	Naive-mature B cell %B cell	B cell	T	A	0.02575	6.45996e-06	8	0.3414	20.3876600612009
ebi-a-GCST90001408	rs145123647	Naive-mature B cell %B cell	B cell	T	C	0.2247	1.71902e-06	10	0.003	22.9608352658591
ebi-a-GCST90001408	rs61896866	Naive-mature B cell %B cell	B cell	A	G	0.02874	5.65601e-06	11	0.2428	20.6383630199141
ebi-a-GCST90001408	rs2334904	Naive-mature B cell %B cell	B cell	A	G	0.03937	4.91405e-06	11	0.114	20.9150552908178
ebi-a-GCST90001408	rs112570989	Naive-mature B cell %B cell	B cell	T	C	0.1023	2.19099e-06	12	0.0149	22.482921178793
ebi-a-GCST90001408	rs76477280	Naive-mature B cell %B cell	B cell	G	A	0.08821	1.76498e-06	13	0.0206	22.8961907589902
ebi-a-GCST90001408	rs9584780	Naive-mature B cell %B cell	B cell	C	T	0.07717	5.199e-07	13	0.0257	25.2655566849901
ebi-a-GCST90001408	rs2476213	Naive-mature B cell %B cell	B cell	T	C	0.02521	9.30294e-06	13	0.5659	19.6914139821774
ebi-a-GCST90001408	rs77762131	Naive-mature B cell %B cell	B cell	C	G	0.05828	3.10099e-06	14	0.045	21.8021627113108
ebi-a-GCST90001408	rs974368	Naive-mature B cell %B cell	B cell	A	G	0.025	4.08e-06	14	0.5141	21.2958030298058
ebi-a-GCST90001408	rs116844769	Naive-mature B cell %B cell	B cell	A	G	0.05076	1.41599e-07	14	0.0662	27.7981527151864
ebi-a-GCST90001408	rs72914692	Naive-mature B cell %B cell	B cell	A	G	0.0933	5.72203e-06	18	0.018	20.6312701861555
ebi-a-GCST90001408	rs9614418	Naive-mature B cell %B cell	B cell	G	C	0.4823	6.418e-06	22	5e-04	20.4005726140801
ebi-a-GCST90001409	rs139077655	Naive-mature B cell AC	B cell	T	C	-0.1159	2	3656	0.382	21.157916209444
ebi-a-GCST90001409	rs76981518	Naive-mature B cell AC	B cell	T	C	-0.2134	4	3656	0.0744	20.5342231737247
ebi-a-GCST90001409	rs115150472	Naive-mature B cell AC	B cell	T	C	2.627	5	3656	4e-04	20.5743144941021
ebi-a-GCST90001409	rs10042327	Naive-mature B cell AC	B cell	A	G	0.233	5	3656	0.0613	20.1281949644883
ebi-a-GCST90001409	rs17056318	Naive-mature B cell AC	B cell	C	T	-0.2366	5	3656	0.081	26.7891809912018
ebi-a-GCST90001409	rs9354413	Naive-mature B cell AC	B cell	C	T	0.1232	6	3656	0.2964	20.1619324983817
ebi-a-GCST90001409	rs35607968	Naive-mature B cell AC	B cell	T	C	0.1584	7	3656	0.1536	21.4523319658643
ebi-a-GCST90001409	rs2390504	Naive-mature B cell AC	B cell	A	G	-0.2668	7	3656	0.0486	21.5703093654866
ebi-a-GCST90001409	rs143397127	Naive-mature B cell AC	B cell	C	T	-0.4624	7	3656	0.0157	21.6894962322374
ebi-a-GCST90001409	rs2395904	Naive-mature B cell AC	B cell	G	T	-0.1445	8	3656	0.2657	27.3757002463475
ebi-a-GCST90001409	rs283340	Naive-mature B cell AC	B cell	C	T	0.1251	8	3656	0.5621	25.4932357509563
ebi-a-GCST90001409	rs189761842	Naive-mature B cell AC	B cell	T	C	0.7902	10	3656	0.0055	21.3674295732071
ebi-a-GCST90001409	rs117344365	Naive-mature B cell AC	B cell	A	G	-0.4129	10	3656	0.0178	19.9532746824251
ebi-a-GCST90001409	rs12799241	Naive-mature B cell AC	B cell	A	G	0.138	11	3656	0.2619	24.1910543711958
ebi-a-GCST90001409	rs2286599	Naive-mature B cell AC	B cell	A	G	0.1183	12	3656	0.32	19.7682658037181
ebi-a-GCST90001409	rs58114937	Naive-mature B cell AC	B cell	G	A	0.1702	12	3656	0.1302	21.9719305382789
ebi-a-GCST90001409	rs9564767	Naive-mature B cell AC	B cell	G	A	-0.1163	13	3656	0.6075	21.5086482635846
ebi-a-GCST90001409	rs3811215	Naive-mature B cell AC	B cell	T	G	-0.1229	14	3656	0.3032	20.754115476024
ebi-a-GCST90001409	rs76263497	Naive-mature B cell AC	B cell	A	G	-0.1886	15	3656	0.0989	20.7617883814199
ebi-a-GCST90001409	rs143176410	Naive-mature B cell AC	B cell	C	G	1.819	16	3656	0.001	20.0818476818104
ebi-a-GCST90001409	rs77983244	Naive-mature B cell AC	B cell	A	G	-0.3088	17	3656	0.0325	21.1613057251682
ebi-a-GCST90001409	rs62067029	Naive-mature B cell AC	B cell	T	A	-0.1605	17	3656	0.4148	31.3007061514623
ebi-a-GCST90001409	rs62115322	Naive-mature B cell AC	B cell	G	C	0.1382	19	3656	0.2083	21.6695877296672
ebi-a-GCST90001409	rs34764986	Naive-mature B cell AC	B cell	C	T	-0.2347	20	3656	0.0699	23.8452429220575
ebi-a-GCST90001410	rs2792563	IgD- CD38br %B cell	B cell	A	G	3657	213100225	0.02479	0.567	32.1956770419179
ebi-a-GCST90001410	rs1250061	IgD- CD38br %B cell	B cell	A	T	3657	216542855	0.02407	0.5554	20.046924839367
ebi-a-GCST90001410	rs12636371	IgD- CD38br %B cell	B cell	A	G	3657	125894785	0.02414	0.4619	24.0837766037261
ebi-a-GCST90001410	rs12493961	IgD- CD38br %B cell	B cell	G	A	3657	11244825	0.08136	0.0219	22.7771291120297
ebi-a-GCST90001410	rs13075403	IgD- CD38br %B cell	B cell	G	A	3657	28830276	0.02799	0.7616	19.8376183607815
ebi-a-GCST90001410	rs11938966	IgD- CD38br %B cell	B cell	A	C	3657	55386841	0.06988	0.0294	20.5023695377347
ebi-a-GCST90001410	rs76912165	IgD- CD38br %B cell	B cell	G	A	3657	92965344	0.08778	0.0209	21.7403706761524
ebi-a-GCST90001410	rs139843122	IgD- CD38br %B cell	B cell	T	A	3657	107939307	0.1082	0.0123	21.6166884970868
ebi-a-GCST90001410	rs148377259	IgD- CD38br %B cell	B cell	C	T	3657	106306631	0.06603	0.034	27.0793908500785
ebi-a-GCST90001410	rs13235778	IgD- CD38br %B cell	B cell	A	G	3657	57550983	0.02712	0.2801	20.7260702460077
ebi-a-GCST90001410	rs10270812	IgD- CD38br %B cell	B cell	C	T	3657	68026886	0.0244	0.5103	23.3747396785804
ebi-a-GCST90001410	rs188550599	IgD- CD38br %B cell	B cell	G	A	3657	15730211	0.098	0.0142	20.1472429054661
ebi-a-GCST90001410	rs138542577	IgD- CD38br %B cell	B cell	C	G	3657	16074805	0.06331	0.0376	25.9666380729594
ebi-a-GCST90001410	rs137930158	IgD- CD38br %B cell	B cell	C	G	3657	109663198	0.1413	0.007	22.0440228213962
ebi-a-GCST90001410	rs113087021	IgD- CD38br %B cell	B cell	A	T	3657	97765784	0.04541	0.0766	19.8554819672749
ebi-a-GCST90001410	rs478251	IgD- CD38br %B cell	B cell	C	A	3657	127827727	0.03499	0.1333	24.8579550626667
ebi-a-GCST90001410	rs238926	IgD- CD38br %B cell	B cell	A	G	3657	113975210	0.02506	0.369	21.1205510867914
ebi-a-GCST90001410	rs7185719	IgD- CD38br %B cell	B cell	G	C	3657	59859266	0.02735	0.732	21.1114622481051
ebi-a-GCST90001410	rs11705673	IgD- CD38br %B cell	B cell	G	C	3657	45016637	0.0368	0.12	21.3538118023098
ebi-a-GCST90001411	rs75766272	IgD+ CD24+ %B cell	B cell	T	C	1	-0.4552	1.99402e-07	0.0201	27.129529145787
ebi-a-GCST90001411	rs11584183	IgD+ CD24+ %B cell	B cell	C	T	1	-0.1336	9.70197e-06	0.2311	19.6245950663379
ebi-a-GCST90001411	rs45608038	IgD+ CD24+ %B cell	B cell	G	A	2	0.2797	9.25295e-06	0.0421	19.7000012986894
ebi-a-GCST90001411	rs6781675	IgD+ CD24+ %B cell	B cell	C	G	3	0.3685	7.49307e-06	0.0235	20.1055771364511
ebi-a-GCST90001411	rs11134931	IgD+ CD24+ %B cell	B cell	A	G	5	-0.1214	8.45999e-06	0.6924	19.865729230665
ebi-a-GCST90001411	rs34418535	IgD+ CD24+ %B cell	B cell	G	A	6	0.4368	1.52398e-06	0.064	23.1850948299394
ebi-a-GCST90001411	rs45575344	IgD+ CD24+ %B cell	B cell	C	T	6	-0.1674	5.27898e-06	0.1333	20.7941513074348
ebi-a-GCST90001411	rs147867176	IgD+ CD24+ %B cell	B cell	T	A	6	-0.2834	7.04693e-06	0.0418	20.2310720181326
ebi-a-GCST90001411	rs9369326	IgD+ CD24+ %B cell	B cell	C	T	6	-0.1237	3.92103e-06	0.3121	21.3724469370448
ebi-a-GCST90001411	rs7457479	IgD+ CD24+ %B cell	B cell	C	T	7	-0.1289	7.625e-06	0.2762	20.0905838361627
ebi-a-GCST90001411	rs62562996	IgD+ CD24+ %B cell	B cell	A	G	9	-0.4312	2.51102e-06	0.0172	22.220432390716
ebi-a-GCST90001411	rs112570989	IgD+ CD24+ %B cell	B cell	T	C	12	-0.4808	3.23601e-06	0.0149	21.7357188750586
ebi-a-GCST90001411	rs12874404	IgD+ CD24+ %B cell	B cell	G	A	13	0.1313	1.20301e-06	0.3257	23.6354755503942
ebi-a-GCST90001411	rs7988851	IgD+ CD24+ %B cell	B cell	T	C	13	-0.1353	4.79204e-07	0.3266	25.4165540378761
ebi-a-GCST90001411	rs76477280	IgD+ CD24+ %B cell	B cell	G	A	13	0.4747	1.07999e-07	0.0206	28.3182198019861
ebi-a-GCST90001411	rs145371905	IgD+ CD24+ %B cell	B cell	T	G	13	0.4126	5.50402e-06	0.0194	20.7054775437542
ebi-a-GCST90001411	rs77762131	IgD+ CD24+ %B cell	B cell	C	G	14	0.2816	1.567e-06	0.045	23.1192596796431
ebi-a-GCST90001411	rs78269238	IgD+ CD24+ %B cell	B cell	T	C	14	0.2453	7.14595e-06	0.0582	20.1952674876106
ebi-a-GCST90001411	rs35130455	IgD+ CD24+ %B cell	B cell	A	T	14	-0.1204	9.00306e-06	0.704	19.771466501038
ebi-a-GCST90001411	rs17256322	IgD+ CD24+ %B cell	B cell	A	T	16	0.1207	4.73097e-06	0.3234	20.9867611524238
ebi-a-GCST90001411	rs144479315	IgD+ CD24+ %B cell	B cell	T	A	18	0.2862	6.54395e-06	0.0418	20.373243517628
ebi-a-GCST90001412	rs7586359	IgD+ CD24+ AC	B cell	G	T	1.16899e-06	237195419	3656	0.8907	23.6882240098619
ebi-a-GCST90001412	rs10513789	IgD+ CD24+ AC	B cell	G	T	7.519e-06	182760073	3656	0.2261	20.1019418512626
ebi-a-GCST90001412	rs13132141	IgD+ CD24+ AC	B cell	A	G	3.304e-06	156739300	3656	0.6385	21.6832522853008
ebi-a-GCST90001412	rs147556975	IgD+ CD24+ AC	B cell	T	C	1.508e-06	148456360	3656	0.039	23.2045576156226
ebi-a-GCST90001412	rs4702913	IgD+ CD24+ AC	B cell	C	A	3.07999e-06	4700587	3656	0.9123	21.8323080416094
ebi-a-GCST90001412	rs10942726	IgD+ CD24+ AC	B cell	G	A	7.85507e-06	74257985	3656	0.3155	20.013648945348
ebi-a-GCST90001412	rs144607178	IgD+ CD24+ AC	B cell	T	C	9.7089e-06	63248560	3656	0.0636	19.6118198063886
ebi-a-GCST90001412	rs10749417	IgD+ CD24+ AC	B cell	T	A	6.46606e-06	85446387	3656	0.2247	20.3903166879697
ebi-a-GCST90001412	rs11047113	IgD+ CD24+ AC	B cell	C	A	5.67296e-06	23968609	3656	0.1027	20.6416547483992
ebi-a-GCST90001412	rs183466766	IgD+ CD24+ AC	B cell	A	G	2.14299e-07	108710731	3656	0.0402	26.9975198901621
ebi-a-GCST90001412	rs139981802	IgD+ CD24+ AC	B cell	C	T	5.22998e-07	108488351	3656	0.0418	25.2545414411181
ebi-a-GCST90001412	rs557577736	IgD+ CD24+ AC	B cell	G	A	1.91898e-06	46224092	3656	0.001	22.7215874132032
ebi-a-GCST90001412	rs145371905	IgD+ CD24+ AC	B cell	T	G	1.02101e-06	70325772	3656	0.0194	23.9540951011785
ebi-a-GCST90001412	rs9314892	IgD+ CD24+ AC	B cell	G	A	3.926e-06	114873368	3656	0.8553	21.3636418894609
ebi-a-GCST90001412	rs12874404	IgD+ CD24+ AC	B cell	G	A	5.61824e-14	108993494	3656	0.3256	56.9275181932884
ebi-a-GCST90001412	rs73192651	IgD+ CD24+ AC	B cell	T	C	4.05005e-07	50212885	3656	0.02	25.7481639940569
ebi-a-GCST90001412	rs8014978	IgD+ CD24+ AC	B cell	C	T	3.565e-06	94936964	3656	0.5737	21.5578831357035
ebi-a-GCST90001412	rs77762131	IgD+ CD24+ AC	B cell	C	G	3.22404e-07	96205838	3656	0.045	26.1870993508509
ebi-a-GCST90001412	rs12595433	IgD+ CD24+ AC	B cell	A	G	5.79696e-06	63290645	3656	0.4579	20.6096143779546
ebi-a-GCST90001412	rs880312	IgD+ CD24+ AC	B cell	A	G	4.67897e-06	8963501	3656	0.1034	21.0175685910889
ebi-a-GCST90001412	rs11653761	IgD+ CD24+ AC	B cell	T	G	2.83302e-07	2716535	3656	0.592	26.4683794688921
ebi-a-GCST90001412	rs7254039	IgD+ CD24+ AC	B cell	A	G	8.81089e-06	14993354	3656	0.0435	19.8005401037742
ebi-a-GCST90001412	rs9614226	IgD+ CD24+ AC	B cell	G	T	1.46501e-06	44688150	3656	0.9792	23.2515845138583
ebi-a-GCST90001413	rs111237501	IgD- CD24- %B cell	B cell	C	T	1.055	0.2248	3657	0.003	22.0127715477304
ebi-a-GCST90001413	rs11887461	IgD- CD24- %B cell	B cell	G	A	0.1136	0.0249	3657	0.4754	20.802732737068
ebi-a-GCST90001413	rs13020544	IgD- CD24- %B cell	B cell	A	G	-2.752	0.5674	3657	4e-04	23.5115151469975
ebi-a-GCST90001413	rs145137909	IgD- CD24- %B cell	B cell	A	G	-2.77	0.5672	3657	4e-04	23.8368857402087
ebi-a-GCST90001413	rs114209430	IgD- CD24- %B cell	B cell	C	T	-0.6384	0.136	3657	0.0085	22.0226897649954
ebi-a-GCST90001413	rs17044633	IgD- CD24- %B cell	B cell	G	A	0.3561	0.07517	3657	0.0286	22.4293799467217
ebi-a-GCST90001413	rs183821560	IgD- CD24- %B cell	B cell	A	G	-1.841	0.3885	3657	0.0016	22.4433639235315
ebi-a-GCST90001413	rs9398107	IgD- CD24- %B cell	B cell	G	A	0.2678	0.0552	3657	0.0555	23.5236880123097
ebi-a-GCST90001413	rs73045003	IgD- CD24- %B cell	B cell	T	C	-0.1605	0.03611	3657	0.1396	19.7450172543198
ebi-a-GCST90001413	rs76377003	IgD- CD24- %B cell	B cell	G	A	-0.3971	0.08574	3657	0.0219	21.4385415242862
ebi-a-GCST90001413	rs112898282	IgD- CD24- %B cell	B cell	C	T	0.4712	0.1007	3657	0.0152	21.8833619387973
ebi-a-GCST90001413	rs7966251	IgD- CD24- %B cell	B cell	A	G	0.1908	0.03619	3657	0.1349	27.7806239342882
ebi-a-GCST90001413	rs142305616	IgD- CD24- %B cell	B cell	C	A	0.466	0.1047	3657	0.0148	19.7988921978716
ebi-a-GCST90001413	rs7198605	IgD- CD24- %B cell	B cell	T	C	0.146	0.03204	3657	0.182	20.7531066397996
ebi-a-GCST90001413	rs35192093	IgD- CD24- %B cell	B cell	T	C	0.1597	0.03505	3657	0.1593	20.7489540362627
ebi-a-GCST90001413	rs8109503	IgD- CD24- %B cell	B cell	A	T	-0.2029	0.04406	3657	0.0919	21.1952005087226
ebi-a-GCST90001413	rs6073000	IgD- CD24- %B cell	B cell	C	T	-0.3098	0.06272	3657	0.959	24.384460335531
ebi-a-GCST90001413	rs115218594	IgD- CD24- %B cell	B cell	A	G	-0.2776	0.06207	3657	0.0421	19.9911534949871
ebi-a-GCST90001414	rs72953104	IgD- CD24- AC	B cell	G	C	0.2344	1	4.19701e-06	0.0643	21.2204258666378
ebi-a-GCST90001414	rs111237501	IgD- CD24- AC	B cell	C	T	1.052	1	3.34703e-06	0.003	21.6367840678437
ebi-a-GCST90001414	rs114114265	IgD- CD24- AC	B cell	A	G	0.2343	2	5.50896e-06	0.0647	20.6947959912397
ebi-a-GCST90001414	rs7615875	IgD- CD24- AC	B cell	C	T	0.1425	3	8.8481e-06	0.1956	19.8070928008186
ebi-a-GCST90001414	rs76499400	IgD- CD24- AC	B cell	T	G	0.2069	3	6.76893e-06	0.0792	20.3164218481282
ebi-a-GCST90001414	rs4697616	IgD- CD24- AC	B cell	A	G	0.1246	4	3.53403e-06	0.6779	21.5715272308249
ebi-a-GCST90001414	rs17044633	IgD- CD24- AC	B cell	G	A	0.3458	4	5.62406e-06	0.0286	20.6639763946615
ebi-a-GCST90001414	rs76225955	IgD- CD24- AC	B cell	C	T	-0.1924	4	8.65506e-06	0.0909	19.8246257631629
ebi-a-GCST90001414	rs74356874	IgD- CD24- AC	B cell	A	G	0.6821	5	4.73598e-06	0.0066	21.0016101561664
ebi-a-GCST90001414	rs145638783	IgD- CD24- AC	B cell	A	G	-0.9851	6	4.469e-06	0.0033	21.0995616143245
ebi-a-GCST90001414	rs112898282	IgD- CD24- AC	B cell	C	T	0.4601	10	6.27798e-06	0.0152	20.4561979043467
ebi-a-GCST90001414	rs75453701	IgD- CD24- AC	B cell	G	A	0.2658	13	9.47305e-06	0.0464	19.6534515275028
ebi-a-GCST90001414	rs7982713	IgD- CD24- AC	B cell	G	A	-0.1482	13	1.068e-06	0.2157	23.8623901763188
ebi-a-GCST90001414	rs191543445	IgD- CD24- AC	B cell	G	A	0.3337	14	4.14295e-06	0.031	21.2558096824261
ebi-a-GCST90001414	rs496760	IgD- CD24- AC	B cell	A	G	0.1331	15	5.69102e-07	0.6422	25.0993413799183
ebi-a-GCST90001414	rs421516	IgD- CD24- AC	B cell	A	C	-0.2921	17	4.54496e-06	0.9583	21.075344323675
ebi-a-GCST90001414	rs72977632	IgD- CD24- AC	B cell	A	T	-0.2323	19	5.75294e-06	0.0643	20.6143430714893
ebi-a-GCST90001414	rs451367	IgD- CD24- AC	B cell	C	T	-0.146	19	8.51805e-07	0.7674	24.3155806798874
ebi-a-GCST90001415	rs11184230	IgD+ CD24- %B cell	B cell	T	C	3657	1	1.083e-06	0.1095	23.8576399447343
ebi-a-GCST90001415	rs7412746	IgD+ CD24- %B cell	B cell	T	C	3657	1	1.11199e-06	0.5153	23.8034867841367
ebi-a-GCST90001415	rs75766272	IgD+ CD24- %B cell	B cell	T	C	3657	1	3.86002e-08	0.0201	30.3288260466815
ebi-a-GCST90001415	rs45608038	IgD+ CD24- %B cell	B cell	G	A	3657	2	3.85496e-06	0.0421	21.3968326844667
ebi-a-GCST90001415	rs12465275	IgD+ CD24- %B cell	B cell	C	T	3657	2	8.84199e-06	0.009	19.7851300864378
ebi-a-GCST90001415	rs56335940	IgD+ CD24- %B cell	B cell	A	G	3657	3	4.83905e-06	0.1326	20.9641030987328
ebi-a-GCST90001415	rs1972883	IgD+ CD24- %B cell	B cell	A	G	3657	4	6.88906e-06	0.7849	20.2893291279191
ebi-a-GCST90001415	rs35698683	IgD+ CD24- %B cell	B cell	G	A	3657	4	5.36402e-06	0.0447	20.7462876706242
ebi-a-GCST90001415	rs6910508	IgD+ CD24- %B cell	B cell	A	G	3657	6	5.71202e-06	0.4199	20.6466184468501
ebi-a-GCST90001415	rs533239981	IgD+ CD24- %B cell	B cell	C	G	3657	8	4.42802e-06	0.0387	21.1213635810249
ebi-a-GCST90001415	rs2450220	IgD+ CD24- %B cell	B cell	T	C	3657	8	8.69201e-06	0.816	19.8248583434946
ebi-a-GCST90001415	rs7870388	IgD+ CD24- %B cell	B cell	G	C	3657	9	2.97303e-06	0.7737	21.8931350883501
ebi-a-GCST90001415	rs140191306	IgD+ CD24- %B cell	B cell	T	C	3657	9	3.804e-06	0.0179	21.4201273267535
ebi-a-GCST90001415	rs145123647	IgD+ CD24- %B cell	B cell	T	C	3657	10	7.67892e-06	0.003	20.0392214716056
ebi-a-GCST90001415	rs116844769	IgD+ CD24- %B cell	B cell	A	G	3657	14	7.29693e-08	0.0662	29.0894776020668
ebi-a-GCST90001415	rs182854545	IgD+ CD24- %B cell	B cell	T	C	3657	14	5.84602e-06	0.0018	20.5893894416201
ebi-a-GCST90001415	rs73426855	IgD+ CD24- %B cell	B cell	C	T	3657	17	4.13904e-06	0.1471	21.2540454289701
ebi-a-GCST90001415	rs2159343	IgD+ CD24- %B cell	B cell	G	A	3657	17	2.37197e-06	0.6266	22.3160100063344
ebi-a-GCST90001415	rs78958229	IgD+ CD24- %B cell	B cell	T	C	3657	21	6.74295e-06	0.044	20.3067317645382
ebi-a-GCST90001415	rs58706313	IgD+ CD24- %B cell	B cell	T	C	3657	22	7.53095e-06	0.0343	20.0969789118345
ebi-a-GCST90001416	rs71615254	IgD+ CD24- AC	B cell	C	A	4	3656	-0.2989	0.0406	23.6313079545007
ebi-a-GCST90001416	rs17056318	IgD+ CD24- AC	B cell	C	T	5	3656	-0.2103	0.081	21.3228671313368
ebi-a-GCST90001416	rs141108367	IgD+ CD24- AC	B cell	A	G	5	3656	1.503	0.0012	20.7702834257495
ebi-a-GCST90001416	rs115150472	IgD+ CD24- AC	B cell	T	C	5	3656	2.619	4e-04	20.62693640179
ebi-a-GCST90001416	rs12197153	IgD+ CD24- AC	B cell	A	G	6	3656	2.118	7e-04	22.1307555759312
ebi-a-GCST90001416	rs9354413	IgD+ CD24- AC	B cell	C	T	6	3656	0.138	0.2964	25.5572109358003
ebi-a-GCST90001416	rs143397127	IgD+ CD24- AC	B cell	C	T	7	3656	-0.4464	0.0157	20.382496692123
ebi-a-GCST90001416	rs190448231	IgD+ CD24- AC	B cell	G	T	7	3656	0.3363	0.028	19.8404860660929
ebi-a-GCST90001416	rs34910780	IgD+ CD24- AC	B cell	T	A	7	3656	-0.2677	0.048	21.9217216033213
ebi-a-GCST90001416	rs2395904	IgD+ CD24- AC	B cell	G	T	8	3656	-0.1335	0.2657	23.5537195507894
ebi-a-GCST90001416	rs150663332	IgD+ CD24- AC	B cell	T	C	8	3656	-0.2005	0.084	20.8764111301418
ebi-a-GCST90001416	rs117190494	IgD+ CD24- AC	B cell	A	G	8	3656	0.4148	0.022	25.9595855405086
ebi-a-GCST90001416	rs701839	IgD+ CD24- AC	B cell	G	A	10	3656	0.1269	0.7124	20.6616940864962
ebi-a-GCST90001416	rs189761842	IgD+ CD24- AC	B cell	T	C	10	3656	0.7675	0.0055	20.3235707063032
ebi-a-GCST90001416	rs12799241	IgD+ CD24- AC	B cell	A	G	11	3656	0.132	0.2619	22.3078345500236
ebi-a-GCST90001416	rs34771848	IgD+ CD24- AC	B cell	T	C	12	3656	-0.3693	0.023	21.1234785153934
ebi-a-GCST90001416	rs76578043	IgD+ CD24- AC	B cell	A	G	13	3656	0.3166	0.0298	20.6214225225695
ebi-a-GCST90001416	rs75474045	IgD+ CD24- AC	B cell	A	G	13	3656	0.4915	0.0126	20.471503962923
ebi-a-GCST90001416	rs3811215	IgD+ CD24- AC	B cell	T	G	14	3656	-0.1264	0.3032	22.1497038429359
ebi-a-GCST90001416	rs143176410	IgD+ CD24- AC	B cell	C	G	16	3656	1.816	0.001	20.1944167313583
ebi-a-GCST90001416	rs73426855	IgD+ CD24- AC	B cell	C	T	17	3656	-0.1616	0.1469	21.8270523951363
ebi-a-GCST90001416	rs77983244	IgD+ CD24- AC	B cell	A	G	17	3656	-0.3049	0.0325	20.8096253836158
ebi-a-GCST90001416	rs62067029	IgD+ CD24- AC	B cell	T	A	17	3656	-0.1593	0.4148	31.0940649469016
ebi-a-GCST90001416	rs34764986	IgD+ CD24- AC	B cell	C	T	20	3656	-0.2158	0.0699	20.3198196067748
ebi-a-GCST90001417	rs145208372	CD24+ CD27+ %B cell	B cell	A	G	5.91003e-06	0.1234	83678678	0.0097	20.5829754274828
ebi-a-GCST90001417	rs7412746	CD24+ CD27+ %B cell	B cell	T	C	3.41099e-07	0.02547	150860471	0.5153	26.0770898959607
ebi-a-GCST90001417	rs72758947	CD24+ CD27+ %B cell	B cell	G	A	3.67401e-06	0.05101	207087053	0.0641	21.4839465905328
ebi-a-GCST90001417	rs4658141	CD24+ CD27+ %B cell	B cell	C	T	1.009e-06	0.02592	89814066	0.3805	23.9560753682056
ebi-a-GCST90001417	rs75766272	CD24+ CD27+ %B cell	B cell	T	C	2.04899e-08	0.08656	8009985	0.0201	31.5713835704251
ebi-a-GCST90001417	rs72944931	CD24+ CD27+ %B cell	B cell	G	A	9.91791e-06	0.1052	178116262	0.0138	19.5858947863538
ebi-a-GCST90001417	rs45608038	CD24+ CD27+ %B cell	B cell	G	A	1.71002e-08	0.0624	73679013	0.0421	31.9303854306672
ebi-a-GCST90001417	rs72844588	CD24+ CD27+ %B cell	B cell	A	G	1.826e-06	0.04322	138420154	0.0913	22.8377613434307
ebi-a-GCST90001417	rs62233948	CD24+ CD27+ %B cell	B cell	T	C	7.48101e-06	0.1643	7831627	0.006	20.1104722796886
ebi-a-GCST90001417	rs145442262	CD24+ CD27+ %B cell	B cell	A	G	1.15001e-06	0.04276	186702869	0.0906	23.7173175175399
ebi-a-GCST90001417	rs55710170	CD24+ CD27+ %B cell	B cell	A	G	6.70595e-06	0.03788	16416145	0.1181	20.3197431039391
ebi-a-GCST90001417	rs35698683	CD24+ CD27+ %B cell	B cell	G	A	8.17504e-07	0.05931	11590243	0.0447	24.3916856057671
ebi-a-GCST90001417	rs115405874	CD24+ CD27+ %B cell	B cell	G	A	3.925e-06	0.2017	119742816	0.0037	21.3623145467131
ebi-a-GCST90001417	rs681014	CD24+ CD27+ %B cell	B cell	C	T	3.52298e-06	0.207	140636323	0.9966	21.5590671703515
ebi-a-GCST90001417	rs9492229	CD24+ CD27+ %B cell	B cell	C	T	9.27705e-06	0.06115	129409652	0.9556	19.7019478899069
ebi-a-GCST90001417	rs148702078	CD24+ CD27+ %B cell	B cell	C	G	7.59906e-06	0.2067	100574892	0.0034	20.0760634905272
ebi-a-GCST90001417	rs62459310	CD24+ CD27+ %B cell	B cell	C	G	6.15205e-06	0.08119	56242182	0.022	20.4884141148452
ebi-a-GCST90001417	rs10505439	CD24+ CD27+ %B cell	B cell	T	C	9.38102e-06	0.04175	124662104	0.0941	19.6666969656939
ebi-a-GCST90001417	rs10743163	CD24+ CD27+ %B cell	B cell	A	G	2.20699e-06	0.02541	11033950	0.4035	22.476422372552
ebi-a-GCST90001417	rs265612	CD24+ CD27+ %B cell	B cell	T	C	9.29608e-06	0.02575	130112732	0.3411	19.6924800873714
ebi-a-GCST90001417	rs112294465	CD24+ CD27+ %B cell	B cell	A	C	7.44098e-06	0.2784	123744082	0.0021	20.1163339093698
ebi-a-GCST90001417	rs76477280	CD24+ CD27+ %B cell	B cell	G	A	3.02803e-08	0.08811	50147180	0.0206	30.809518791447
ebi-a-GCST90001417	rs117004076	CD24+ CD27+ %B cell	B cell	G	A	8.56091e-06	0.1022	97702226	0.0146	19.8360835999875
ebi-a-GCST90001417	rs77762131	CD24+ CD27+ %B cell	B cell	C	G	4.59896e-06	0.05828	96205838	0.045	21.0557593083384
ebi-a-GCST90001417	rs116844769	CD24+ CD27+ %B cell	B cell	A	G	1.064e-06	0.05078	65713895	0.0662	23.8770452357506
ebi-a-GCST90001417	rs7221794	CD24+ CD27+ %B cell	B cell	A	G	4.29903e-06	0.03395	76979729	0.1574	21.1836513380687
ebi-a-GCST90001418	rs75766272	CD24+ CD27+ AC	B cell	T	C	3656	0.08609	1	0.0201	22.1737250171628
ebi-a-GCST90001418	rs16867231	CD24+ CD27+ AC	B cell	A	G	3656	0.1154	2	0.0108	19.7431359678294
ebi-a-GCST90001418	rs79207264	CD24+ CD27+ AC	B cell	A	G	3656	0.0393	3	0.1184	19.8630281857609
ebi-a-GCST90001418	rs7640784	CD24+ CD27+ AC	B cell	A	C	3656	0.02476	3	0.4714	20.1228362505196
ebi-a-GCST90001418	rs149085540	CD24+ CD27+ AC	B cell	T	C	3656	0.09574	4	0.0167	20.3301594885881
ebi-a-GCST90001418	rs17708396	CD24+ CD27+ AC	B cell	A	C	3656	0.5201	5	5e-04	23.818480386976
ebi-a-GCST90001418	rs10942726	CD24+ CD27+ AC	B cell	G	A	3656	0.02672	5	0.3155	19.7570604950949
ebi-a-GCST90001418	rs35057381	CD24+ CD27+ AC	B cell	C	T	3656	0.02969	5	0.2211	20.4804973181787
ebi-a-GCST90001418	rs56033406	CD24+ CD27+ AC	B cell	T	C	3656	0.06692	6	0.0349	21.7249947120091
ebi-a-GCST90001418	rs4076316	CD24+ CD27+ AC	B cell	A	T	3656	0.02729	6	0.3005	26.4538873724137
ebi-a-GCST90001418	rs144625305	CD24+ CD27+ AC	B cell	T	C	3656	0.1357	7	0.0086	20.6084841511922
ebi-a-GCST90001418	rs184496770	CD24+ CD27+ AC	B cell	T	C	3656	0.2608	8	0.0021	19.8408118143704
ebi-a-GCST90001418	rs118092259	CD24+ CD27+ AC	B cell	G	T	3656	0.06345	8	0.0414	20.8926996372398
ebi-a-GCST90001418	rs10759006	CD24+ CD27+ AC	B cell	C	T	3656	0.02556	9	0.6198	19.6381456490283
ebi-a-GCST90001418	rs10762541	CD24+ CD27+ AC	B cell	T	C	3656	0.02978	10	0.772	24.9527739068816
ebi-a-GCST90001418	rs138329462	CD24+ CD27+ AC	B cell	A	G	3656	0.09365	12	0.0174	21.8024023457321
ebi-a-GCST90001418	rs557577736	CD24+ CD27+ AC	B cell	G	A	3656	0.3878	13	0.001	21.9651667324211
ebi-a-GCST90001418	rs12874404	CD24+ CD27+ AC	B cell	G	A	3656	0.02653	13	0.3256	40.6045845374222
ebi-a-GCST90001418	rs73192651	CD24+ CD27+ AC	B cell	T	C	3656	0.08893	13	0.02	24.5889445100467
ebi-a-GCST90001418	rs76552872	CD24+ CD27+ AC	B cell	T	G	3656	0.06219	13	0.042	20.6963668302286
ebi-a-GCST90001418	rs77762131	CD24+ CD27+ AC	B cell	C	G	3656	0.05774	14	0.045	23.75557764346
ebi-a-GCST90001418	rs11653761	CD24+ CD27+ AC	B cell	T	G	3656	0.0247	17	0.592	22.8103770462822
ebi-a-GCST90001418	rs11649808	CD24+ CD27+ AC	B cell	A	G	3656	0.03472	17	0.8487	19.8162695965164
ebi-a-GCST90001418	rs7254039	CD24+ CD27+ AC	B cell	A	G	3656	0.0585	19	0.0435	19.8335039282287
ebi-a-GCST90001418	rs728776	CD24+ CD27+ AC	B cell	G	A	3656	0.03808	22	0.121	20.2011455244989
ebi-a-GCST90001418	rs144295598	CD24+ CD27+ AC	B cell	A	G	3656	0.1203	22	0.0103	22.1552977321943
ebi-a-GCST90001419	rs529500582	CD20- %B cell	B cell	A	G	-0.4047	1.009e-06	3658	0.0254	23.9805154280686
ebi-a-GCST90001419	rs187723151	CD20- %B cell	B cell	A	G	-0.9447	1.07999e-06	3658	0.004	23.8471990726283
ebi-a-GCST90001419	rs112180455	CD20- %B cell	B cell	T	C	0.3316	6.19598e-06	3658	0.0299	20.4765931337873
ebi-a-GCST90001419	rs58352426	CD20- %B cell	B cell	A	G	0.1401	2.07998e-06	3658	0.2246	22.5880367055153
ebi-a-GCST90001419	rs75951284	CD20- %B cell	B cell	T	C	0.3083	5.11105e-06	3658	0.0316	20.8374546733842
ebi-a-GCST90001419	rs74786971	CD20- %B cell	B cell	C	G	0.2235	6.60602e-06	3658	0.0645	20.3589918648558
ebi-a-GCST90001419	rs316122	CD20- %B cell	B cell	C	G	0.2993	3.971e-06	3658	0.0372	21.3284826363558
ebi-a-GCST90001419	rs9270911	CD20- %B cell	B cell	T	C	0.1364	2.10499e-06	3658	0.6083	22.5592595827116
ebi-a-GCST90001419	rs9477367	CD20- %B cell	B cell	C	T	-0.1917	7.45899e-06	3658	0.9097	20.1159675349112
ebi-a-GCST90001419	rs111761453	CD20- %B cell	B cell	T	G	0.2453	8.59904e-06	3658	0.0524	19.8374190804369
ebi-a-GCST90001419	rs75368642	CD20- %B cell	B cell	T	C	0.2118	6.41904e-06	3658	0.073	20.4091299252827
ebi-a-GCST90001419	rs7875273	CD20- %B cell	B cell	C	T	0.1137	5.83002e-06	3658	0.3779	20.5741206358284
ebi-a-GCST90001419	rs118084343	CD20- %B cell	B cell	G	A	-0.2663	1.02901e-06	3658	0.0547	23.9500828116339
ebi-a-GCST90001419	rs3885787	CD20- %B cell	B cell	C	A	0.2407	5.84494e-06	3658	0.9422	20.5907142766786
ebi-a-GCST90001419	rs4244568	CD20- %B cell	B cell	G	T	-0.1233	2.67399e-06	3658	0.3414	22.1015770850639
ebi-a-GCST90001419	rs140134875	CD20- %B cell	B cell	A	C	-1.694	1.639e-06	3658	0.0011	23.0426352344392
ebi-a-GCST90001419	rs4889373	CD20- %B cell	B cell	G	A	-0.1372	7.06399e-06	3658	0.7989	20.2109297891899
ebi-a-GCST90001419	rs2107459	CD20- %B cell	B cell	A	C	0.2021	4.17503e-06	3658	0.0853	21.2496691020499
ebi-a-GCST90001419	rs7265879	CD20- %B cell	B cell	G	C	-0.2182	2.35798e-06	3658	0.0778	22.3326560919379
ebi-a-GCST90001419	rs57840701	CD20- %B cell	B cell	C	A	0.4562	5.65002e-06	3658	0.015	20.6350545921108
ebi-a-GCST90001420	rs115156019	IgD- CD38br AC	B cell	T	C	1	168227395	6.33199e-07	0.0081	24.8818207210829
ebi-a-GCST90001420	rs2792563	IgD- CD38br AC	B cell	A	G	1	213100225	9.59909e-06	0.5671	19.6290286344608
ebi-a-GCST90001420	rs138158989	IgD- CD38br AC	B cell	A	G	2	204476635	2.33099e-06	0.0018	22.3427698506294
ebi-a-GCST90001420	rs114044800	IgD- CD38br AC	B cell	C	G	2	237823477	7.81592e-06	0.0086	20.0358128033844
ebi-a-GCST90001420	rs148362575	IgD- CD38br AC	B cell	T	A	2	187165335	1.64101e-06	8e-04	23.042628338717
ebi-a-GCST90001420	rs66491584	IgD- CD38br AC	B cell	A	G	3	20980398	7.43293e-07	0.1991	24.565615358983
ebi-a-GCST90001420	rs141490841	IgD- CD38br AC	B cell	A	G	3	149265655	6.98506e-06	0.02	20.2420949373043
ebi-a-GCST90001420	rs62353585	IgD- CD38br AC	B cell	C	T	4	168102710	8.48301e-06	0.0227	19.8782436416319
ebi-a-GCST90001420	rs3105149	IgD- CD38br AC	B cell	T	A	5	36474634	8.27409e-06	0.0239	19.9234658477393
ebi-a-GCST90001420	rs78678130	IgD- CD38br AC	B cell	A	G	7	105792831	8.03193e-06	0.1076	19.9677937177045
ebi-a-GCST90001420	rs138058221	IgD- CD38br AC	B cell	T	C	7	132571443	4.47497e-06	0.0068	21.1014921500293
ebi-a-GCST90001420	rs10815908	IgD- CD38br AC	B cell	T	G	9	8537763	2.75797e-06	0.0511	22.0325364389107
ebi-a-GCST90001420	rs912755	IgD- CD38br AC	B cell	C	G	10	7484185	2.16202e-06	0.9996	22.5117788395476
ebi-a-GCST90001420	rs11605946	IgD- CD38br AC	B cell	A	G	11	19547027	5.15905e-06	0.1637	20.8366478076231
ebi-a-GCST90001420	rs79801395	IgD- CD38br AC	B cell	C	G	11	97756814	6.68606e-06	0.0799	20.3356926333772
ebi-a-GCST90001420	rs478251	IgD- CD38br AC	B cell	C	A	11	127827727	8.85503e-07	0.1332	24.2203390854195
ebi-a-GCST90001420	rs147319637	IgD- CD38br AC	B cell	A	G	11	111211623	3.92401e-06	0.0094	21.3487217973467
ebi-a-GCST90001420	rs11609248	IgD- CD38br AC	B cell	G	A	12	14317207	7.11295e-06	0.1916	20.2001433033395
ebi-a-GCST90001420	rs17037450	IgD- CD38br AC	B cell	A	G	12	106098314	4.90501e-06	0.0264	20.9258737633916
ebi-a-GCST90001420	rs2075365	IgD- CD38br AC	B cell	A	G	12	31092966	4.14801e-06	0.6518	21.2443061122071
ebi-a-GCST90001420	rs74011406	IgD- CD38br AC	B cell	A	G	15	47631034	2.869e-06	0.093	21.9613481128724
ebi-a-GCST90001420	rs72834736	IgD- CD38br AC	B cell	C	G	16	81821361	8.30501e-06	0.0248	19.9168914792782
ebi-a-GCST90001421	rs6712095	CD20- AC	B cell	T	G	2	3657	0.07943	0.0246	20.4392968815103
ebi-a-GCST90001421	rs57641238	CD20- AC	B cell	C	G	2	3657	0.02937	0.2252	27.693223268622
ebi-a-GCST90001421	rs34625183	CD20- AC	B cell	T	C	3	3657	0.03789	0.1154	19.977448620791
ebi-a-GCST90001421	rs36123742	CD20- AC	B cell	T	A	3	3657	0.02587	0.6555	21.2544783669479
ebi-a-GCST90001421	rs74786971	CD20- AC	B cell	C	G	4	3657	0.04935	0.0645	22.6247762081232
ebi-a-GCST90001421	rs116699251	CD20- AC	B cell	A	G	5	3657	0.05861	0.0446	21.7160267629862
ebi-a-GCST90001421	rs41494	CD20- AC	B cell	T	A	5	3657	0.3819	0.999	20.4621177968566
ebi-a-GCST90001421	rs7773849	CD20- AC	B cell	G	A	6	3657	0.2808	0.0018	28.8251049437106
ebi-a-GCST90001421	rs9273241	CD20- AC	B cell	T	C	6	3657	0.03455	0.5975	26.2308793722382
ebi-a-GCST90001421	rs2102662	CD20- AC	B cell	A	G	7	3657	0.02877	0.7447	19.5984422332732
ebi-a-GCST90001421	rs111761453	CD20- AC	B cell	T	G	7	3657	0.05482	0.0524	20.6197337279436
ebi-a-GCST90001421	rs38182	CD20- AC	B cell	T	C	7	3657	0.03305	0.1693	21.7282510622972
ebi-a-GCST90001421	rs6586822	CD20- AC	B cell	C	T	8	3657	0.02568	0.6508	21.1742158152693
ebi-a-GCST90001421	rs6482467	CD20- AC	B cell	G	A	10	3657	0.02546	0.3646	19.6184106828369
ebi-a-GCST90001421	rs16936840	CD20- AC	B cell	T	C	11	3657	0.04049	0.102	21.5697175677044
ebi-a-GCST90001421	rs2212443	CD20- AC	B cell	G	T	11	3657	0.03117	0.8048	20.5096481439182
ebi-a-GCST90001421	rs12146943	CD20- AC	B cell	A	G	13	3657	0.02495	0.3704	20.3924381198338
ebi-a-GCST90001421	rs77553819	CD20- AC	B cell	C	G	13	3657	0.0269	0.2863	21.5467978762953
ebi-a-GCST90001421	rs71431666	CD20- AC	B cell	C	G	14	3657	0.04158	0.0946	21.5778264186879
ebi-a-GCST90001421	rs252298	CD20- AC	B cell	A	G	16	3657	0.02419	0.5643	20.3301313897264
ebi-a-GCST90001421	rs56736306	CD20- AC	B cell	G	C	16	3657	0.03231	0.1719	20.5477254532439
ebi-a-GCST90001421	rs2637364	CD20- AC	B cell	C	T	17	3657	0.02513	0.6221	21.4428942805041
ebi-a-GCST90001421	rs6029245	CD20- AC	B cell	C	T	20	3657	0.06585	0.0358	21.7375450590381
ebi-a-GCST90001421	rs6052993	CD20- AC	B cell	G	C	20	3657	0.0246	0.4371	20.8281990405257
ebi-a-GCST90001421	rs6008703	CD20- AC	B cell	C	G	22	3657	0.02589	0.3131	19.6166641114014
ebi-a-GCST90001422	rs75839951	CD20- CD38- %B cell	B cell	G	T	-0.2476	1.92801e-06	0.05192	0.0585	22.7297397906073
ebi-a-GCST90001422	rs4832496	CD20- CD38- %B cell	B cell	A	G	0.127	6.54305e-06	0.02814	0.236	20.3573763960625
ebi-a-GCST90001422	rs141595421	CD20- CD38- %B cell	B cell	G	T	-0.4902	8.62303e-06	0.11	0.0127	19.8483218844511
ebi-a-GCST90001422	rs396692	CD20- CD38- %B cell	B cell	A	G	0.1157	5.99998e-06	0.02552	0.6682	20.5431921655828
ebi-a-GCST90001422	rs182720746	CD20- CD38- %B cell	B cell	T	C	0.6255	2.014e-06	0.1314	0.0089	22.6478222825997
ebi-a-GCST90001422	rs2215848	CD20- CD38- %B cell	B cell	A	G	0.524	3.06902e-06	0.1121	0.0118	21.8380521934099
ebi-a-GCST90001422	rs62311900	CD20- CD38- %B cell	B cell	T	C	-0.1398	9.85598e-06	0.03159	0.1735	19.5739124671856
ebi-a-GCST90001422	rs2339996	CD20- CD38- %B cell	B cell	A	G	-0.1471	3.11602e-07	0.0287	0.7803	26.2557303119903
ebi-a-GCST90001422	rs13176237	CD20- CD38- %B cell	B cell	G	A	0.2113	9.12494e-06	0.04756	0.0696	19.7277635082109
ebi-a-GCST90001422	rs72492305	CD20- CD38- %B cell	B cell	T	C	0.2125	4.18803e-07	0.04192	0.6663	25.6825339965965
ebi-a-GCST90001422	rs56284619	CD20- CD38- %B cell	B cell	T	C	0.1557	5.72005e-06	0.03428	0.1469	20.6185513878815
ebi-a-GCST90001422	rs10988372	CD20- CD38- %B cell	B cell	C	G	0.1351	6.77002e-06	0.02998	0.2044	20.2959783932267
ebi-a-GCST90001422	rs118073973	CD20- CD38- %B cell	B cell	A	T	0.2799	5.45306e-06	0.06148	0.0402	20.7157485148913
ebi-a-GCST90001422	rs72652459	CD20- CD38- %B cell	B cell	T	C	-1.505	9.20005e-06	0.3389	0.0012	19.71026271842
ebi-a-GCST90001422	rs55767134	CD20- CD38- %B cell	B cell	C	G	-0.1463	2.90202e-06	0.03122	0.1838	21.9475175841143
ebi-a-GCST90001422	rs34666228	CD20- CD38- %B cell	B cell	T	G	0.1355	1.45902e-06	0.02809	0.2346	23.2561415894894
ebi-a-GCST90001422	rs78301150	CD20- CD38- %B cell	B cell	A	G	-1.069	1.42099e-06	0.2213	0.0033	23.3214276843987
ebi-a-GCST90001422	rs55897487	CD20- CD38- %B cell	B cell	T	C	-1.342	3.73104e-06	0.2897	0.0016	21.4471995264439
ebi-a-GCST90001422	rs117308259	CD20- CD38- %B cell	B cell	C	T	-0.8348	2.48199e-08	0.1494	0.0066	31.2051472802345
ebi-a-GCST90001422	rs17099538	CD20- CD38- %B cell	B cell	C	T	-0.2409	3.093e-06	0.05156	0.0559	21.8177687097924
ebi-a-GCST90001422	rs77911577	CD20- CD38- %B cell	B cell	C	A	-0.2551	8.78598e-06	0.05732	0.05	19.7957109887473
ebi-a-GCST90001422	rs2113943	CD20- CD38- %B cell	B cell	G	A	0.1278	9.10395e-06	0.02875	0.2288	19.7491569138634
ebi-a-GCST90001422	rs35639639	CD20- CD38- %B cell	B cell	C	T	0.1332	8.60399e-06	0.0299	0.2062	19.8348364528316
ebi-a-GCST90001422	rs16955339	CD20- CD38- %B cell	B cell	T	G	0.293	2.56803e-06	0.06221	0.0377	22.1705970568306
ebi-a-GCST90001422	rs36071180	CD20- CD38- %B cell	B cell	A	G	0.1488	8.077e-06	0.03329	0.1596	19.9682875925344
ebi-a-GCST90001422	rs6125184	CD20- CD38- %B cell	B cell	A	G	-0.1186	1.547e-06	0.02463	0.5914	23.1741121952845
ebi-a-GCST90001423	rs182720746	CD20- CD38- AC	B cell	T	C	113092883	0.6026	0.1323	0.0089	20.7348573659904
ebi-a-GCST90001423	rs62311900	CD20- CD38- AC	B cell	T	C	74145187	-0.1537	0.03175	0.1736	23.4219344750554
ebi-a-GCST90001423	rs2339996	CD20- CD38- AC	B cell	A	G	173070505	-0.1438	0.02887	0.7802	24.7962890488492
ebi-a-GCST90001423	rs72492305	CD20- CD38- AC	B cell	T	C	32509333	0.2112	0.04169	0.6662	25.6499500309054
ebi-a-GCST90001423	rs6906886	CD20- CD38- AC	B cell	A	T	85038851	0.1893	0.04063	0.903	21.6955202697853
ebi-a-GCST90001423	rs11203884	CD20- CD38- AC	B cell	T	C	17516564	-0.1548	0.03269	0.1643	22.4116874614426
ebi-a-GCST90001423	rs10988372	CD20- CD38- AC	B cell	C	G	132193568	0.139	0.03012	0.2045	21.2854164395883
ebi-a-GCST90001423	rs118073973	CD20- CD38- AC	B cell	A	T	19948908	0.2899	0.06184	0.0402	21.9644308830731
ebi-a-GCST90001423	rs75609575	CD20- CD38- AC	B cell	A	G	97639659	-0.3072	0.06608	0.0349	21.6005515210225
ebi-a-GCST90001423	rs308820	CD20- CD38- AC	B cell	C	T	88142031	-0.1305	0.02844	0.7571	21.0438077304802
ebi-a-GCST90001423	rs61906277	CD20- CD38- AC	B cell	G	A	123384801	0.1435	0.02825	0.2347	25.7886960633413
ebi-a-GCST90001423	rs117308259	CD20- CD38- AC	B cell	C	T	31993501	-0.6917	0.1504	0.0066	21.1398725549924
ebi-a-GCST90001423	rs16955339	CD20- CD38- AC	B cell	T	G	52971060	0.3095	0.06249	0.0377	24.5167412369483
ebi-a-GCST90001423	rs77510701	CD20- CD38- AC	B cell	A	C	34838106	-0.2548	0.05651	0.0484	20.3193924619198
ebi-a-GCST90001423	rs80339814	CD20- CD38- AC	B cell	C	T	53396009	-0.2131	0.04766	0.0794	19.9811881514366
ebi-a-GCST90001423	rs6125184	CD20- CD38- AC	B cell	A	G	46576714	-0.1099	0.02479	0.5914	19.6428643379755
ebi-a-GCST90001423	rs36071180	CD20- CD38- AC	B cell	A	G	765164	0.1498	0.03344	0.1597	20.0564273678388
ebi-a-GCST90001424	rs143109147	IgD+ %Lymphocyte	B cell	C	T	1	3657	2.746	4e-04	21.7089096127426
ebi-a-GCST90001424	rs16837671	IgD+ %Lymphocyte	B cell	G	T	2	3657	-0.2827	0.0494	24.5674234775181
ebi-a-GCST90001424	rs141070091	IgD+ %Lymphocyte	B cell	T	G	4	3657	0.614	0.0081	20.2521167612659
ebi-a-GCST90001424	rs76845048	IgD+ %Lymphocyte	B cell	C	A	5	3657	-0.3021	0.0357	20.9780920095665
ebi-a-GCST90001424	rs4361609	IgD+ %Lymphocyte	B cell	C	G	6	3657	-0.2101	0.1131	24.7384430341346
ebi-a-GCST90001424	rs73078428	IgD+ %Lymphocyte	B cell	A	T	7	3657	-0.1651	0.1318	20.9510176493487
ebi-a-GCST90001424	rs111830700	IgD+ %Lymphocyte	B cell	A	G	7	3657	0.2879	0.0377	20.8125213279254
ebi-a-GCST90001424	rs34910780	IgD+ %Lymphocyte	B cell	T	A	7	3657	-0.2739	0.0481	23.5548488544771
ebi-a-GCST90001424	rs2395904	IgD+ %Lymphocyte	B cell	G	T	8	3657	-0.1285	0.2657	22.4382667094784
ebi-a-GCST90001424	rs533239981	IgD+ %Lymphocyte	B cell	C	G	8	3657	0.2839	0.0387	19.9462884958792
ebi-a-GCST90001424	rs1977295	IgD+ %Lymphocyte	B cell	A	G	10	3657	0.1101	0.5273	21.8081032096903
ebi-a-GCST90001424	rs75319860	IgD+ %Lymphocyte	B cell	C	T	12	3657	0.3546	0.0249	20.2903911265981
ebi-a-GCST90001424	rs116906133	IgD+ %Lymphocyte	B cell	G	A	13	3657	-1.032	0.0037	22.4391325865666
ebi-a-GCST90001424	rs12874404	IgD+ %Lymphocyte	B cell	G	A	13	3657	0.1898	0.3257	53.3018494305582
ebi-a-GCST90001424	rs2402519	IgD+ %Lymphocyte	B cell	C	G	14	3657	0.1596	0.1523	22.5635893601419
ebi-a-GCST90001424	rs11657531	IgD+ %Lymphocyte	B cell	T	C	17	3657	-0.1468	0.4882	38.6714562125094
ebi-a-GCST90001424	rs12939565	IgD+ %Lymphocyte	B cell	T	A	17	3657	-0.142	0.4267	26.70679611134
ebi-a-GCST90001424	rs75956343	IgD+ %Lymphocyte	B cell	G	A	17	3657	-0.2576	0.0469	19.8105840606681
ebi-a-GCST90001424	rs55658072	IgD+ %Lymphocyte	B cell	G	A	19	3657	0.1165	0.6218	21.7210972197369
ebi-a-GCST90001424	rs6131010	IgD+ %Lymphocyte	B cell	G	A	20	3657	-0.1212	0.6172	22.2626891217565
ebi-a-GCST90001425	rs970081	IgD- CD38br %lymphocyte	B cell	A	G	213101844	-0.1191	1.64801e-06	0.6517	23.0134815264775
ebi-a-GCST90001425	rs78196740	IgD- CD38br %lymphocyte	B cell	C	T	63802723	0.192	2.59998e-06	0.0929	22.1440678122349
ebi-a-GCST90001425	rs148362575	IgD- CD38br %lymphocyte	B cell	T	A	187165335	2.567	1.93299e-06	8e-04	22.7197731553874
ebi-a-GCST90001425	rs62160934	IgD- CD38br %lymphocyte	B cell	A	T	136941539	0.1297	6.13098e-06	0.2133	20.4829759707655
ebi-a-GCST90001425	rs138158989	IgD- CD38br %lymphocyte	B cell	A	G	204476635	-1.324	2.49799e-06	0.0018	22.2200033072922
ebi-a-GCST90001425	rs66491584	IgD- CD38br %lymphocyte	B cell	A	G	20980398	-0.1404	1.97702e-06	0.1991	22.6694828666004
ebi-a-GCST90001425	rs116540222	IgD- CD38br %lymphocyte	B cell	T	C	117331256	1.619	7.48204e-06	0.0011	20.1021102085295
ebi-a-GCST90001425	rs79812543	IgD- CD38br %lymphocyte	B cell	A	G	157649504	0.3801	4.16198e-06	0.0197	21.2462422472528
ebi-a-GCST90001425	rs151009998	IgD- CD38br %lymphocyte	B cell	A	G	11712287	0.2925	2.32498e-06	0.0379	22.3674051201106
ebi-a-GCST90001425	rs11938966	IgD- CD38br %lymphocyte	B cell	A	C	55386841	0.3028	9.29309e-06	0.0294	19.6959983202296
ebi-a-GCST90001425	rs114428590	IgD- CD38br %lymphocyte	B cell	A	T	61089291	-0.6902	8.88608e-06	0.0059	19.791953878293
ebi-a-GCST90001425	rs79264549	IgD- CD38br %lymphocyte	B cell	A	C	89585751	1.582	8.95901e-06	0.001	19.7700416342358
ebi-a-GCST90001425	rs6554754	IgD- CD38br %lymphocyte	B cell	C	T	1297258	0.1238	5.91902e-06	0.7503	20.5531480806687
ebi-a-GCST90001425	rs139101653	IgD- CD38br %lymphocyte	B cell	T	C	31274174	-0.4998	8.62303e-06	0.0129	19.8321201873519
ebi-a-GCST90001425	rs76624801	IgD- CD38br %lymphocyte	B cell	C	A	41935797	-2.09	3.53199e-06	7e-04	21.5590639435935
ebi-a-GCST90001425	rs187459109	IgD- CD38br %lymphocyte	B cell	A	G	40333488	-1.987	8.31706e-07	8e-04	24.3450431739847
ebi-a-GCST90001425	rs75346886	IgD- CD38br %lymphocyte	B cell	T	G	127285830	0.3296	2.48199e-06	0.0294	22.2474172156112
ebi-a-GCST90001425	rs138058221	IgD- CD38br %lymphocyte	B cell	T	C	132571443	-0.6459	8.25791e-06	0.0068	19.9138789471447
ebi-a-GCST90001425	rs148377259	IgD- CD38br %lymphocyte	B cell	C	T	106306631	-0.311	1.47001e-06	0.0341	23.2433317089265
ebi-a-GCST90001425	rs12340211	IgD- CD38br %lymphocyte	B cell	G	C	8531036	0.2558	1.907e-06	0.0518	22.7547370790057
ebi-a-GCST90001425	rs113087021	IgD- CD38br %lymphocyte	B cell	A	T	97765784	0.1975	8.62204e-06	0.0766	19.8470997504408
ebi-a-GCST90001425	rs478251	IgD- CD38br %lymphocyte	B cell	C	A	127827727	0.1561	5.11399e-06	0.1332	20.8338705075506
ebi-a-GCST90001425	rs6488283	IgD- CD38br %lymphocyte	B cell	G	A	10496783	-0.1069	6.50504e-06	0.4229	20.3854944870402
ebi-a-GCST90001425	rs7294591	IgD- CD38br %lymphocyte	B cell	T	C	52932031	0.1168	1.086e-06	0.5412	23.8500277823409
ebi-a-GCST90001425	rs11609248	IgD- CD38br %lymphocyte	B cell	G	A	14317207	-0.1438	1.64801e-06	0.1916	23.0248341169481
ebi-a-GCST90001425	rs17037450	IgD- CD38br %lymphocyte	B cell	A	G	106098314	-0.3233	7.68104e-06	0.0264	20.0622998058924
ebi-a-GCST90001425	rs72686093	IgD- CD38br %lymphocyte	B cell	T	C	22129890	0.2941	1.64101e-06	0.0382	23.035541197251
ebi-a-GCST90001425	rs2627305	IgD- CD38br %lymphocyte	B cell	A	G	74539114	-0.1167	7.14908e-06	0.2986	20.212933336833
ebi-a-GCST90001425	rs4785074	IgD- CD38br %lymphocyte	B cell	T	C	59885737	-0.1289	1.91898e-07	0.635	27.1971063718007
ebi-a-GCST90001425	rs72834736	IgD- CD38br %lymphocyte	B cell	C	G	81821361	0.3562	4.11604e-06	0.0248	21.2607272744956
ebi-a-GCST90001425	rs76348547	IgD- CD38br %lymphocyte	B cell	T	G	31013921	0.3941	1.74699e-06	0.0207	22.9179387951683
ebi-a-GCST90001426	rs500586	IgD- CD38dim %lymphocyte	B cell	T	C	-0.1164	0.02625	3656	0.7061	19.6521332916536
ebi-a-GCST90001426	rs72691171	IgD- CD38dim %lymphocyte	B cell	T	A	0.556	0.1242	3656	0.0105	20.029437248803
ebi-a-GCST90001426	rs143785715	IgD- CD38dim %lymphocyte	B cell	T	C	1.034	0.2251	3656	0.0027	21.0888279386227
ebi-a-GCST90001426	rs10922490	IgD- CD38dim %lymphocyte	B cell	C	T	0.516	0.1044	3656	0.0164	24.4152267411152
ebi-a-GCST90001426	rs11687597	IgD- CD38dim %lymphocyte	B cell	G	A	0.1644	0.03007	3656	0.2069	29.8743954961121
ebi-a-GCST90001426	rs7595246	IgD- CD38dim %lymphocyte	B cell	C	T	0.1571	0.03041	3656	0.1893	26.6736154519379
ebi-a-GCST90001426	rs71612685	IgD- CD38dim %lymphocyte	B cell	G	A	0.5092	0.1088	3656	0.0126	21.891794119954
ebi-a-GCST90001426	rs1867929	IgD- CD38dim %lymphocyte	B cell	A	C	0.1691	0.03822	3656	0.1104	19.5644753302066
ebi-a-GCST90001426	rs114839471	IgD- CD38dim %lymphocyte	B cell	G	A	2.925	0.6491	3656	5e-04	20.2950851849123
ebi-a-GCST90001426	rs17405603	IgD- CD38dim %lymphocyte	B cell	T	A	-0.1275	0.02694	3656	0.2842	22.3865692413412
ebi-a-GCST90001426	rs146936090	IgD- CD38dim %lymphocyte	B cell	T	C	1.843	0.3841	3656	8e-04	23.0104129170634
ebi-a-GCST90001426	rs6972846	IgD- CD38dim %lymphocyte	B cell	T	G	-0.1185	0.02475	3656	0.3885	22.911242924571
ebi-a-GCST90001426	rs78027513	IgD- CD38dim %lymphocyte	B cell	T	G	0.2746	0.05995	3656	0.0414	20.9693537810485
ebi-a-GCST90001426	rs7840395	IgD- CD38dim %lymphocyte	B cell	G	A	-0.1408	0.02438	3656	0.5715	33.3349849204335
ebi-a-GCST90001426	rs2137277	IgD- CD38dim %lymphocyte	B cell	G	A	0.1383	0.03071	3656	0.1882	20.2696889052373
ebi-a-GCST90001426	rs72816858	IgD- CD38dim %lymphocyte	B cell	C	G	0.4384	0.09254	3656	0.0172	22.4307841696856
ebi-a-GCST90001426	rs12298227	IgD- CD38dim %lymphocyte	B cell	C	T	-0.2055	0.04122	3656	0.1013	24.8410548342814
ebi-a-GCST90001426	rs593370	IgD- CD38dim %lymphocyte	B cell	T	C	-0.1218	0.02694	3656	0.7001	20.4296887333742
ebi-a-GCST90001426	rs9520836	IgD- CD38dim %lymphocyte	B cell	G	A	0.1281	0.02404	3656	0.5044	28.3786471889576
ebi-a-GCST90001426	rs118086652	IgD- CD38dim %lymphocyte	B cell	G	A	0.38	0.08281	3656	0.0213	21.0457292953548
ebi-a-GCST90001426	rs11653761	IgD- CD38dim %lymphocyte	B cell	T	G	-0.1257	0.02411	3656	0.592	27.1668003158964
ebi-a-GCST90001426	rs145744014	IgD- CD38dim %lymphocyte	B cell	T	C	0.4981	0.1104	3656	0.0116	20.3449811886706
ebi-a-GCST90001426	rs652344	IgD- CD38dim %lymphocyte	B cell	C	T	-0.1194	0.02653	3656	0.2946	20.2440084342552
ebi-a-GCST90001426	rs2328245	IgD- CD38dim %lymphocyte	B cell	T	C	0.1091	0.02407	3656	0.5678	20.5333436940583
ebi-a-GCST90001426	rs134927	IgD- CD38dim %lymphocyte	B cell	T	C	0.3766	0.08299	3656	0.0215	20.5812362609246
ebi-a-GCST90001427	rs61790670	IgD- CD38- %lymphocyte	B cell	A	C	3656	1	1.83802e-07	0.23	27.2734635181702
ebi-a-GCST90001427	rs116661843	IgD- CD38- %lymphocyte	B cell	A	G	3656	1	9.94695e-06	0.0387	19.5637115501864
ebi-a-GCST90001427	rs12128328	IgD- CD38- %lymphocyte	B cell	C	T	3656	1	3.17497e-06	0.2113	21.7658643326039
ebi-a-GCST90001427	rs12624265	IgD- CD38- %lymphocyte	B cell	G	A	3656	2	7.36902e-06	0.2082	20.1557202602858
ebi-a-GCST90001427	rs12992631	IgD- CD38- %lymphocyte	B cell	T	C	3656	2	6.93905e-06	0.2408	20.2529844502437
ebi-a-GCST90001427	rs2084194	IgD- CD38- %lymphocyte	B cell	A	G	3656	2	7.21905e-06	0.677	20.1644834807423
ebi-a-GCST90001427	rs6723786	IgD- CD38- %lymphocyte	B cell	G	A	3656	2	2.84302e-07	0.2924	26.4162171922536
ebi-a-GCST90001427	rs114551034	IgD- CD38- %lymphocyte	B cell	A	G	3656	2	1.86698e-06	0.0509	22.7850977175691
ebi-a-GCST90001427	rs75524570	IgD- CD38- %lymphocyte	B cell	C	T	3656	3	6.07198e-06	0.0673	20.5177560810934
ebi-a-GCST90001427	rs150378941	IgD- CD38- %lymphocyte	B cell	C	G	3656	4	6.27004e-06	0.0045	20.4445257864224
ebi-a-GCST90001427	rs72942964	IgD- CD38- %lymphocyte	B cell	T	C	3656	4	4.85601e-06	0.0021	20.9457954179029
ebi-a-GCST90001427	rs7676571	IgD- CD38- %lymphocyte	B cell	T	C	3656	4	6.40796e-06	0.8835	20.4154493714228
ebi-a-GCST90001427	rs4697617	IgD- CD38- %lymphocyte	B cell	A	G	3656	4	8.36508e-06	0.7103	19.8989864180821
ebi-a-GCST90001427	rs72711540	IgD- CD38- %lymphocyte	B cell	C	G	3656	4	7.97003e-06	0.1325	20.0054543683041
ebi-a-GCST90001427	rs17405603	IgD- CD38- %lymphocyte	B cell	T	A	3656	5	1.88599e-06	0.2842	22.7648990152702
ebi-a-GCST90001427	rs144625305	IgD- CD38- %lymphocyte	B cell	T	C	3656	7	6.49696e-06	0.0086	20.3906601025765
ebi-a-GCST90001427	rs11777835	IgD- CD38- %lymphocyte	B cell	C	T	3656	8	6.83392e-07	0.5715	24.7276576970929
ebi-a-GCST90001427	rs190799514	IgD- CD38- %lymphocyte	B cell	C	T	3656	8	3.59104e-07	0.0272	25.9799550426531
ebi-a-GCST90001427	rs75116337	IgD- CD38- %lymphocyte	B cell	C	T	3656	8	5.99805e-06	0.0208	20.5325859081907
ebi-a-GCST90001427	rs814418	IgD- CD38- %lymphocyte	B cell	T	C	3656	8	4.40099e-06	0.0907	21.1368183871384
ebi-a-GCST90001427	rs4756916	IgD- CD38- %lymphocyte	B cell	C	T	3656	11	8.39499e-06	0.5685	19.8960775342488
ebi-a-GCST90001427	rs17234595	IgD- CD38- %lymphocyte	B cell	A	G	3656	11	9.0261e-06	0.0207	19.7526073844279
ebi-a-GCST90001427	rs12426629	IgD- CD38- %lymphocyte	B cell	G	C	3656	12	4.95199e-06	0.0989	20.9061066280693
ebi-a-GCST90001427	rs9514859	IgD- CD38- %lymphocyte	B cell	C	G	3656	13	1.43999e-06	0.4402	23.2968325864333
ebi-a-GCST90001427	rs12874404	IgD- CD38- %lymphocyte	B cell	G	A	3656	13	1.378e-07	0.3256	27.8353069683406
ebi-a-GCST90001427	rs4474666	IgD- CD38- %lymphocyte	B cell	A	G	3656	16	5.63404e-06	0.5167	20.6364039395806
ebi-a-GCST90001427	rs11653761	IgD- CD38- %lymphocyte	B cell	T	G	3656	17	2.77997e-06	0.592	22.0288935394103
ebi-a-GCST90001427	rs34157595	IgD- CD38- %lymphocyte	B cell	C	T	3656	17	9.61192e-06	0.3155	19.6362426793485
ebi-a-GCST90001427	rs7236090	IgD- CD38- %lymphocyte	B cell	C	T	3656	18	3.33096e-06	0.5922	21.6812691465872
ebi-a-GCST90001427	rs77741094	IgD- CD38- %lymphocyte	B cell	G	C	3656	21	1.24e-06	0.0126	23.5863684778604
ebi-a-GCST90001428	rs112904733	IgD- CD38dim %B cell	B cell	T	G	0.04221	214958496	1	0.0956	21.3961780484523
ebi-a-GCST90001428	rs143109147	IgD- CD38dim %B cell	B cell	C	T	0.5937	40387371	1	4e-04	19.702400137745
ebi-a-GCST90001428	rs12118242	IgD- CD38dim %B cell	B cell	T	C	0.1635	232094153	1	0.0055	20.170214057714
ebi-a-GCST90001428	rs9424499	IgD- CD38dim %B cell	B cell	C	G	0.1138	233050029	1	0.0109	26.4745352448275
ebi-a-GCST90001428	rs16832731	IgD- CD38dim %B cell	B cell	A	G	0.03147	136864703	2	0.1987	22.2247424570467
ebi-a-GCST90001428	rs138919897	IgD- CD38dim %B cell	B cell	G	A	0.296	106834795	3	0.0019	20.5133483229227
ebi-a-GCST90001428	rs73205209	IgD- CD38dim %B cell	B cell	C	T	0.07083	106275239	3	0.0334	21.9982746487157
ebi-a-GCST90001428	rs111854570	IgD- CD38dim %B cell	B cell	A	G	0.06245	8695105	3	0.0388	21.1381223186104
ebi-a-GCST90001428	rs114839471	IgD- CD38dim %B cell	B cell	G	A	0.6695	89545035	5	5e-04	20.4713514966463
ebi-a-GCST90001428	rs17405749	IgD- CD38dim %B cell	B cell	T	C	0.02884	144609363	5	0.2374	23.1833611306362
ebi-a-GCST90001428	rs80088375	IgD- CD38dim %B cell	B cell	T	C	0.07955	11638274	5	0.0247	20.3890263624031
ebi-a-GCST90001428	rs75273600	IgD- CD38dim %B cell	B cell	A	G	0.1253	125594743	6	0.0093	26.0584602529827
ebi-a-GCST90001428	rs849133	IgD- CD38dim %B cell	B cell	T	C	0.02601	28192280	7	0.5576	19.6740302226477
ebi-a-GCST90001428	rs146267894	IgD- CD38dim %B cell	B cell	T	C	0.1023	75147206	9	0.0148	19.9018164844327
ebi-a-GCST90001428	rs2397752	IgD- CD38dim %B cell	B cell	T	C	0.02815	132983821	10	0.248	23.3283186745295
ebi-a-GCST90001428	rs117987395	IgD- CD38dim %B cell	B cell	G	T	0.05509	10573290	10	0.0524	19.9290726528715
ebi-a-GCST90001428	rs80216562	IgD- CD38dim %B cell	B cell	A	G	0.07231	128322602	11	0.029	26.139634548906
ebi-a-GCST90001428	rs10743163	IgD- CD38dim %B cell	B cell	A	G	0.02529	11033950	11	0.4035	21.2817077200465
ebi-a-GCST90001428	rs61946381	IgD- CD38dim %B cell	B cell	C	A	0.07254	121343559	12	0.0305	19.5711967651259
ebi-a-GCST90001428	rs1846398	IgD- CD38dim %B cell	B cell	C	A	0.02904	57302799	12	0.7518	19.8137302763522
ebi-a-GCST90001428	rs4038038	IgD- CD38dim %B cell	B cell	A	G	0.02529	19499423	13	0.359	21.6479954490449
ebi-a-GCST90001428	rs117227598	IgD- CD38dim %B cell	B cell	G	C	0.1451	77402748	15	0.0078	20.1182209362684
ebi-a-GCST90001428	rs11548656	IgD- CD38dim %B cell	B cell	G	A	0.0366	81916912	16	0.1288	21.5878244312759
ebi-a-GCST90001428	rs75659776	IgD- CD38dim %B cell	B cell	T	C	0.05581	49605668	17	0.0515	22.0430871563941
ebi-a-GCST90001428	rs117541917	IgD- CD38dim %B cell	B cell	C	A	0.05299	41946947	17	0.0593	19.7907468415368
ebi-a-GCST90001428	rs113530462	IgD- CD38dim %B cell	B cell	C	G	0.196	6688542	20	0.0038	20.4690420370489
ebi-a-GCST90001429	rs1919856	IgD+ CD38br %lymphocyte	B cell	G	A	0.1734	5.72506e-06	247700906	0.108	20.6260574156168
ebi-a-GCST90001429	rs11682311	IgD+ CD38br %lymphocyte	B cell	C	T	-0.1278	9.105e-07	16464977	0.3243	24.1663746807576
ebi-a-GCST90001429	rs4907205	IgD+ CD38br %lymphocyte	B cell	C	T	-0.1658	9.60395e-06	97558150	0.1232	19.6316133530916
ebi-a-GCST90001429	rs140380950	IgD+ CD38br %lymphocyte	B cell	C	T	-0.3597	2.067e-08	105587803	0.0368	31.5509101579497
ebi-a-GCST90001429	rs2686423	IgD+ CD38br %lymphocyte	B cell	G	A	0.3352	6.66807e-06	183195708	0.9739	20.3310109329273
ebi-a-GCST90001429	rs76112278	IgD+ CD38br %lymphocyte	B cell	A	G	-0.4243	1.25901e-06	15915069	0.0194	23.5497433801862
ebi-a-GCST90001429	rs7667070	IgD+ CD38br %lymphocyte	B cell	C	T	-0.283	8.55697e-06	38379833	0.0361	19.8575000746745
ebi-a-GCST90001429	rs78658073	IgD+ CD38br %lymphocyte	B cell	A	G	1.792	1.011e-06	498773	0.001	23.9725121621547
ebi-a-GCST90001429	rs80330977	IgD+ CD38br %lymphocyte	B cell	A	G	-0.2327	2.46598e-07	158276610	0.0814	26.7138877430873
ebi-a-GCST90001429	rs76660971	IgD+ CD38br %lymphocyte	B cell	A	G	-0.1368	2.02502e-06	18919526	0.2299	22.644410703945
ebi-a-GCST90001429	rs2857599	IgD+ CD38br %lymphocyte	B cell	A	G	-0.1653	6.07393e-06	31562150	0.1722	20.5097485702073
ebi-a-GCST90001429	rs117772462	IgD+ CD38br %lymphocyte	B cell	A	T	-0.4644	1.58599e-06	48791017	0.0159	23.1037483738246
ebi-a-GCST90001429	rs11185560	IgD+ CD38br %lymphocyte	B cell	A	G	-0.2347	2.95597e-06	190115	0.9375	21.8987777468217
ebi-a-GCST90001429	rs10103048	IgD+ CD38br %lymphocyte	B cell	C	A	0.126	2.988e-06	130602281	0.7321	21.895422762823
ebi-a-GCST90001429	rs1695681	IgD+ CD38br %lymphocyte	B cell	A	C	-0.1213	7.75908e-07	118255950	0.5309	24.4792064579151
ebi-a-GCST90001429	rs13300113	IgD+ CD38br %lymphocyte	B cell	T	A	0.1232	7.74908e-06	115678594	0.2789	20.0302750289056
ebi-a-GCST90001429	rs10821937	IgD+ CD38br %lymphocyte	B cell	T	C	-0.116	5.66304e-06	63723909	0.6458	20.6336806581349
ebi-a-GCST90001429	rs10832409	IgD+ CD38br %lymphocyte	B cell	A	G	0.1495	3.73603e-06	15377699	0.1722	21.4509638242852
ebi-a-GCST90001429	rs11068290	IgD+ CD38br %lymphocyte	B cell	T	C	0.3875	1.08901e-06	110228055	0.0231	23.8228112073792
ebi-a-GCST90001429	rs59879144	IgD+ CD38br %lymphocyte	B cell	A	C	-0.4624	1.88599e-06	75564449	0.0161	22.7682549857942
ebi-a-GCST90001429	rs10877626	IgD+ CD38br %lymphocyte	B cell	G	C	0.1102	6.485e-06	61758121	0.4739	20.3699510866591
ebi-a-GCST90001429	rs17408660	IgD+ CD38br %lymphocyte	B cell	G	A	-0.4731	7.92501e-06	27184482	0.0129	19.9846670252231
ebi-a-GCST90001429	rs75589249	IgD+ CD38br %lymphocyte	B cell	T	C	-0.5382	7.06708e-06	43915569	0.0107	20.2051203674278
ebi-a-GCST90001429	rs3811315	IgD+ CD38br %lymphocyte	B cell	A	T	0.1771	2.503e-06	22499870	0.1157	22.2202177803955
ebi-a-GCST90001429	rs2216762	IgD+ CD38br %lymphocyte	B cell	C	T	-0.1525	8.88403e-07	84759446	0.8141	24.2336947184528
ebi-a-GCST90001429	rs60521331	IgD+ CD38br %lymphocyte	B cell	A	G	0.1158	1.86299e-06	8639905	0.5022	22.7906120705233
ebi-a-GCST90001429	rs55708924	IgD+ CD38br %lymphocyte	B cell	G	A	-0.3886	8.58796e-06	16767346	0.0185	19.8488330386609
ebi-a-GCST90001430	rs143109147	IgD+ CD38dim %lymphocyte	B cell	C	T	40387371	1	3656	4e-04	25.6318830967542
ebi-a-GCST90001430	rs55877424	IgD+ CD38dim %lymphocyte	B cell	A	G	12243809	2	3656	0.1607	19.6247268914179
ebi-a-GCST90001430	rs149290264	IgD+ CD38dim %lymphocyte	B cell	T	C	41659628	3	3656	0.007	19.7782674766136
ebi-a-GCST90001430	rs182174914	IgD+ CD38dim %lymphocyte	B cell	A	T	80085882	3	3656	4e-04	19.6401492820172
ebi-a-GCST90001430	rs10933716	IgD+ CD38dim %lymphocyte	B cell	T	C	193840329	3	3656	0.2486	20.6706955675292
ebi-a-GCST90001430	rs28399382	IgD+ CD38dim %lymphocyte	B cell	T	C	115393238	3	3656	0.1982	20.9756269472769
ebi-a-GCST90001430	rs28654727	IgD+ CD38dim %lymphocyte	B cell	A	C	61631854	4	3656	0.2433	20.0211228922479
ebi-a-GCST90001430	rs6831487	IgD+ CD38dim %lymphocyte	B cell	G	T	170331972	4	3656	0.4702	22.2882467797955
ebi-a-GCST90001430	rs75512885	IgD+ CD38dim %lymphocyte	B cell	A	T	158317602	5	3656	0.0788	20.7694780831053
ebi-a-GCST90001430	rs1510971	IgD+ CD38dim %lymphocyte	B cell	A	T	118216796	5	3656	0.0826	20.7754506875724
ebi-a-GCST90001430	rs12516105	IgD+ CD38dim %lymphocyte	B cell	C	T	160198880	5	3656	0.1737	21.439187571955
ebi-a-GCST90001430	rs4361609	IgD+ CD38dim %lymphocyte	B cell	C	G	31240635	6	3656	0.1131	19.992444253172
ebi-a-GCST90001430	rs9459562	IgD+ CD38dim %lymphocyte	B cell	C	G	166502048	6	3656	0.4346	20.2023734830133
ebi-a-GCST90001430	rs34910780	IgD+ CD38dim %lymphocyte	B cell	T	A	77469688	7	3656	0.048	20.1698861422506
ebi-a-GCST90001430	rs62474511	IgD+ CD38dim %lymphocyte	B cell	T	A	123275484	7	3656	0.0927	23.3055811747186
ebi-a-GCST90001430	rs4716961	IgD+ CD38dim %lymphocyte	B cell	C	T	155224134	7	3656	0.0265	20.5503904569137
ebi-a-GCST90001430	rs7840067	IgD+ CD38dim %lymphocyte	B cell	C	T	130582787	8	3656	0.1978	25.7853032650904
ebi-a-GCST90001430	rs533239981	IgD+ CD38dim %lymphocyte	B cell	C	G	75515052	8	3656	0.0387	22.3659346181596
ebi-a-GCST90001430	rs60953943	IgD+ CD38dim %lymphocyte	B cell	A	G	60077245	8	3656	0.0204	22.7442078016591
ebi-a-GCST90001430	rs76400856	IgD+ CD38dim %lymphocyte	B cell	C	A	56638876	10	3656	0.0639	21.186358893773
ebi-a-GCST90001430	rs74151247	IgD+ CD38dim %lymphocyte	B cell	A	C	97801073	10	3656	0.0302	23.8290827955818
ebi-a-GCST90001430	rs75319860	IgD+ CD38dim %lymphocyte	B cell	C	T	110312229	12	3656	0.0249	21.3683870982663
ebi-a-GCST90001430	rs139695291	IgD+ CD38dim %lymphocyte	B cell	G	A	104519594	13	3656	0.0011	20.3236764460625
ebi-a-GCST90001430	rs75474045	IgD+ CD38dim %lymphocyte	B cell	A	G	72428296	13	3656	0.0126	21.8005233467536
ebi-a-GCST90001430	rs12874404	IgD+ CD38dim %lymphocyte	B cell	G	A	108993494	13	3656	0.3256	27.2305434853861
ebi-a-GCST90001430	rs116844769	IgD+ CD38dim %lymphocyte	B cell	A	G	65713895	14	3656	0.0662	22.2972108989819
ebi-a-GCST90001430	rs16974449	IgD+ CD38dim %lymphocyte	B cell	A	C	84754964	16	3656	0.4851	25.4173800219452
ebi-a-GCST90001430	rs60521331	IgD+ CD38dim %lymphocyte	B cell	A	G	8639905	17	3656	0.5022	24.8837317860432
ebi-a-GCST90001430	rs11657531	IgD+ CD38dim %lymphocyte	B cell	T	C	2731370	17	3656	0.4884	24.2330108090881
ebi-a-GCST90001430	rs2291516	IgD+ CD38dim %lymphocyte	B cell	A	G	11508177	19	3656	0.0793	19.6371228418506
ebi-a-GCST90001430	rs655580	IgD+ CD38dim %lymphocyte	B cell	A	G	53039110	19	3656	0.4571	26.9411921821954
ebi-a-GCST90001430	rs6131010	IgD+ CD38dim %lymphocyte	B cell	G	A	44724305	20	3656	0.6172	20.9188216263582
ebi-a-GCST90001430	rs55708924	IgD+ CD38dim %lymphocyte	B cell	G	A	16767346	21	3656	0.0185	23.3439080112521
ebi-a-GCST90001430	rs143518319	IgD+ CD38dim %lymphocyte	B cell	A	C	36295623	21	3656	0.015	20.1831689776475
ebi-a-GCST90001430	rs142838362	IgD+ CD38dim %lymphocyte	B cell	T	C	47606966	21	3656	0.0577	22.0562392587538
ebi-a-GCST90001431	rs149701635	IgD+ CD38- %lymphocyte	B cell	G	C	3	-0.3548	5.08101e-06	0.0263	20.8556134113537
ebi-a-GCST90001431	rs35088452	IgD+ CD38- %lymphocyte	B cell	A	C	3	-0.1352	2.15899e-06	0.7471	22.5076856327562
ebi-a-GCST90001431	rs6895553	IgD+ CD38- %lymphocyte	B cell	C	T	5	-0.199	3.304e-06	0.0946	21.6873266482099
ebi-a-GCST90001431	rs78009119	IgD+ CD38- %lymphocyte	B cell	G	T	5	-0.5085	2.49902e-06	0.0137	22.2385644322936
ebi-a-GCST90001431	rs77055472	IgD+ CD38- %lymphocyte	B cell	A	T	5	-0.2682	3.36001e-06	0.0495	21.6537637963727
ebi-a-GCST90001431	rs12197754	IgD+ CD38- %lymphocyte	B cell	C	T	6	-0.1427	4.74996e-06	0.2014	20.9746247712889
ebi-a-GCST90001431	rs144625305	IgD+ CD38- %lymphocyte	B cell	T	C	7	0.6141	6.89795e-06	0.0086	20.2587110470337
ebi-a-GCST90001431	rs12763172	IgD+ CD38- %lymphocyte	B cell	C	T	10	0.1272	5.05196e-06	0.7213	20.8640260695691
ebi-a-GCST90001431	rs12146653	IgD+ CD38- %lymphocyte	B cell	C	T	11	0.1892	4.66305e-06	0.0964	21.015811906171
ebi-a-GCST90001431	rs12829274	IgD+ CD38- %lymphocyte	B cell	G	A	12	-0.2515	1.33999e-06	0.0618	23.4333535053596
ebi-a-GCST90001431	rs3730631	IgD+ CD38- %lymphocyte	B cell	C	T	12	-0.1789	1.66399e-06	0.1288	23.0037304673984
ebi-a-GCST90001431	rs12874404	IgD+ CD38- %lymphocyte	B cell	G	A	13	0.1714	1.385e-10	0.3256	41.403938826384
ebi-a-GCST90001431	rs112782756	IgD+ CD38- %lymphocyte	B cell	G	A	13	3.09	6.25101e-06	3e-04	20.4568098080492
ebi-a-GCST90001431	rs2003291	IgD+ CD38- %lymphocyte	B cell	T	C	13	-0.1589	8.76597e-06	0.1413	19.8003888001333
ebi-a-GCST90001431	rs77762131	IgD+ CD38- %lymphocyte	B cell	C	G	14	0.3532	1.24701e-09	0.045	37.0636135214668
ebi-a-GCST90001431	rs72706301	IgD+ CD38- %lymphocyte	B cell	A	G	14	0.448	1.98299e-06	0.0179	22.6729711353751
ebi-a-GCST90001431	rs149731447	IgD+ CD38- %lymphocyte	B cell	T	C	14	-0.9621	8.35699e-06	0.0036	19.9023918311631
ebi-a-GCST90001431	rs10444793	IgD+ CD38- %lymphocyte	B cell	A	G	15	-0.4323	2.88602e-06	0.0181	21.9482590465975
ebi-a-GCST90001431	rs28594458	IgD+ CD38- %lymphocyte	B cell	G	C	17	-0.1135	2.76599e-06	0.4918	22.0212255910945
ebi-a-GCST90001431	rs62235484	IgD+ CD38- %lymphocyte	B cell	A	G	21	0.4662	7.13608e-07	0.0175	24.6573156362824
ebi-a-GCST90001431	rs78007261	IgD+ CD38- %lymphocyte	B cell	T	C	22	-0.3003	4.80895e-06	0.0379	20.9698406637803
ebi-a-GCST90001432	rs75766272	Unsw Mem %lymphocyte	B cell	T	C	3656	8009985	-0.3961	0.0201	21.566492306759
ebi-a-GCST90001432	rs56326639	Unsw Mem %lymphocyte	B cell	G	A	3656	32512523	0.1461	0.1761	20.448325191728
ebi-a-GCST90001432	rs6557137	Unsw Mem %lymphocyte	B cell	T	C	3656	150197022	-0.1494	0.1838	21.5021605992978
ebi-a-GCST90001432	rs144625305	Unsw Mem %lymphocyte	B cell	T	C	3656	7871676	0.5993	0.0086	19.9020991727258
ebi-a-GCST90001432	rs2956955	Unsw Mem %lymphocyte	B cell	C	T	3656	1552537	-0.3254	0.9661	23.2543807738886
ebi-a-GCST90001432	rs141247883	Unsw Mem %lymphocyte	B cell	G	A	3656	144986071	-0.3185	0.0319	21.6578374374649
ebi-a-GCST90001432	rs57757402	Unsw Mem %lymphocyte	B cell	G	A	3656	37390411	-0.1601	0.1435	20.6404771826996
ebi-a-GCST90001432	rs11794578	Unsw Mem %lymphocyte	B cell	G	T	3656	808529	0.1189	0.4521	23.7911265347553
ebi-a-GCST90001432	rs10119513	Unsw Mem %lymphocyte	B cell	A	G	3656	16899526	0.3622	0.9784	19.5713994267638
ebi-a-GCST90001432	rs10840410	Unsw Mem %lymphocyte	B cell	C	T	3656	10437096	-0.1182	0.3087	20.0046833995813
ebi-a-GCST90001432	rs10894530	Unsw Mem %lymphocyte	B cell	A	C	3656	132159459	-0.1638	0.1296	19.7583606224612
ebi-a-GCST90001432	rs143553941	Unsw Mem %lymphocyte	B cell	C	G	3656	109368119	0.501	0.013	21.9114063166248
ebi-a-GCST90001432	rs12829274	Unsw Mem %lymphocyte	B cell	G	A	3656	129349167	-0.2536	0.0618	24.6160890374883
ebi-a-GCST90001432	rs73192651	Unsw Mem %lymphocyte	B cell	T	C	3656	50212885	0.5455	0.02	38.3438637800414
ebi-a-GCST90001432	rs12874404	Unsw Mem %lymphocyte	B cell	G	A	3656	108993494	0.1827	0.3256	48.4151002188184
ebi-a-GCST90001432	rs557577736	Unsw Mem %lymphocyte	B cell	G	A	3656	46224092	1.799	0.001	21.9591103849628
ebi-a-GCST90001432	rs77762131	Unsw Mem %lymphocyte	B cell	C	G	3656	96205838	0.3287	0.045	33.2245939603531
ebi-a-GCST90001432	rs8014978	Unsw Mem %lymphocyte	B cell	C	T	3656	94936964	-0.1203	0.5737	23.8432134638538
ebi-a-GCST90001432	rs112135308	Unsw Mem %lymphocyte	B cell	G	C	3656	86794463	0.416	0.0174	22.1683084878597
ebi-a-GCST90001432	rs11657759	Unsw Mem %lymphocyte	B cell	C	A	3656	2715961	-0.1271	0.4903	28.1711881964114
ebi-a-GCST90001432	rs7254039	Unsw Mem %lymphocyte	B cell	A	G	3656	14993354	-0.2695	0.0435	21.7432680565949
ebi-a-GCST90001432	rs6032660	Unsw Mem %lymphocyte	B cell	A	G	3656	44730245	-0.1525	0.6359	33.6295356812978
ebi-a-GCST90001432	rs76762356	Unsw Mem %lymphocyte	B cell	G	A	3656	10454080	-0.3702	0.0228	20.008021788741
ebi-a-GCST90001432	rs55712190	Unsw Mem %lymphocyte	B cell	T	C	3656	22613458	0.2264	0.074	23.2503251335945
ebi-a-GCST90001433	rs2789568	IgD- CD27- %lymphocyte	B cell	C	T	-0.2462	3656	3.32897e-07	0.0706	26.1195383449711
ebi-a-GCST90001433	rs113442137	IgD- CD27- %lymphocyte	B cell	A	G	-0.2734	3656	1.97301e-06	0.0472	22.674388923591
ebi-a-GCST90001433	rs185621536	IgD- CD27- %lymphocyte	B cell	T	C	-0.3248	3656	3.79997e-06	0.0312	21.41979136575
ebi-a-GCST90001433	rs7606024	IgD- CD27- %lymphocyte	B cell	A	T	-0.1469	3656	1.42498e-06	0.7882	23.3223928914793
ebi-a-GCST90001433	rs35574803	IgD- CD27- %lymphocyte	B cell	C	T	-0.3044	3656	1.83101e-08	0.0562	31.7941205102726
ebi-a-GCST90001433	rs78756830	IgD- CD27- %lymphocyte	B cell	C	T	0.4221	3656	1.45301e-06	0.0194	23.2795249789614
ebi-a-GCST90001433	rs12654363	IgD- CD27- %lymphocyte	B cell	T	C	-0.2241	3656	3.31398e-06	0.9301	21.6767830826398
ebi-a-GCST90001433	rs191610741	IgD- CD27- %lymphocyte	B cell	T	C	-0.3731	3656	4.87304e-06	0.0257	20.9355566170907
ebi-a-GCST90001433	rs807894	IgD- CD27- %lymphocyte	B cell	G	T	0.114	3656	7.13198e-06	0.5868	20.1963812438576
ebi-a-GCST90001433	rs1978170	IgD- CD27- %lymphocyte	B cell	G	A	-0.113	3656	9.38793e-06	0.6033	19.6571429345279
ebi-a-GCST90001433	rs78763642	IgD- CD27- %lymphocyte	B cell	A	G	-0.3442	3656	3.96798e-06	0.0279	21.3396916321605
ebi-a-GCST90001433	rs2250246	IgD- CD27- %lymphocyte	B cell	G	A	0.1325	3656	7.13296e-08	0.5341	29.1370108521783
ebi-a-GCST90001433	rs77114347	IgD- CD27- %lymphocyte	B cell	T	A	-0.239	3656	8.41608e-06	0.0543	19.886242877874
ebi-a-GCST90001433	rs4941188	IgD- CD27- %lymphocyte	B cell	A	G	-0.1285	3656	1.20401e-06	0.6726	23.6430219124957
ebi-a-GCST90001433	rs111407982	IgD- CD27- %lymphocyte	B cell	T	C	-0.1612	3656	1.87499e-06	0.1551	22.7735277023267
ebi-a-GCST90001433	rs7260348	IgD- CD27- %lymphocyte	B cell	C	T	-0.2227	3656	2.49799e-06	0.0722	22.2305815799692
ebi-a-GCST90001433	rs77126700	IgD- CD27- %lymphocyte	B cell	C	T	0.3695	3656	4.22698e-06	0.0239	21.2096845206951
ebi-a-GCST90001433	rs4810485	IgD- CD27- %lymphocyte	B cell	G	T	0.317	3656	4.97966e-33	0.6313	146.088323671125
ebi-a-GCST90001434	rs7595246	Sw mem %lymphocyte	B cell	C	T	8.91908e-08	2	238554657	0.1893	28.6917982413549
ebi-a-GCST90001434	rs1519526	Sw mem %lymphocyte	B cell	C	T	1.341e-07	2	136967396	0.1957	27.9063423281326
ebi-a-GCST90001434	rs7640978	Sw mem %lymphocyte	B cell	T	C	3.535e-06	3	32533010	0.1493	21.5648757952839
ebi-a-GCST90001434	rs17029267	Sw mem %lymphocyte	B cell	T	C	7.56397e-06	4	100572746	0.03	20.0919793873805
ebi-a-GCST90001434	rs62382785	Sw mem %lymphocyte	B cell	A	G	6.22702e-06	5	165581566	0.2492	20.4595930862745
ebi-a-GCST90001434	rs17405603	Sw mem %lymphocyte	B cell	T	A	1.44202e-06	5	144608340	0.2842	23.3083968372219
ebi-a-GCST90001434	rs190799514	Sw mem %lymphocyte	B cell	C	T	2.20298e-06	8	55620993	0.0272	22.4674262007593
ebi-a-GCST90001434	rs7840395	Sw mem %lymphocyte	B cell	G	A	1.21099e-08	8	144984956	0.5715	32.602778893426
ebi-a-GCST90001434	rs814418	Sw mem %lymphocyte	B cell	T	C	9.6801e-06	8	9936753	0.0907	19.6237679016017
ebi-a-GCST90001434	rs118076634	Sw mem %lymphocyte	B cell	T	C	1.083e-06	11	94589940	0.0025	23.83967155581
ebi-a-GCST90001434	rs12426629	Sw mem %lymphocyte	B cell	G	C	4.52397e-07	12	54797571	0.0989	25.5451805424602
ebi-a-GCST90001434	rs726449	Sw mem %lymphocyte	B cell	T	C	6.35902e-06	13	109151489	0.4387	20.445922735433
ebi-a-GCST90001434	rs9520836	Sw mem %lymphocyte	B cell	G	A	2.91199e-10	13	108957063	0.5044	39.9344121061892
ebi-a-GCST90001434	rs11653761	Sw mem %lymphocyte	B cell	T	G	2.298e-09	17	2716535	0.592	35.8647534493401
ebi-a-GCST90001434	rs145744014	Sw mem %lymphocyte	B cell	T	C	6.92293e-06	18	61418402	0.0116	20.2743514983748
ebi-a-GCST90001434	rs138728953	Sw mem %lymphocyte	B cell	A	C	8.77708e-06	19	14698416	0.0319	19.8073315598704
ebi-a-GCST90001434	rs117231919	Sw mem %lymphocyte	B cell	T	C	6.95296e-06	19	652628	0.1219	20.2579841713212
ebi-a-GCST90001434	rs377621503	Sw mem %lymphocyte	B cell	T	C	8.80299e-06	19	645485	0.0049	19.8085273745609
ebi-a-GCST90001435	rs141365416	PB/PC %lymphocyte	B cell	T	C	0.4961	102236814	1	5e-04	22.0084733861864
ebi-a-GCST90001435	rs148362575	PB/PC %lymphocyte	B cell	T	A	0.5526	187165335	2	8e-04	22.2615722637759
ebi-a-GCST90001435	rs116540222	PB/PC %lymphocyte	B cell	T	C	0.3749	117331256	3	0.0011	21.9270679907884
ebi-a-GCST90001435	rs7449190	PB/PC %lymphocyte	B cell	C	T	0.028	1297918	5	0.7401	21.4780942196403
ebi-a-GCST90001435	rs61294310	PB/PC %lymphocyte	B cell	G	A	0.1088	5266557	6	0.0124	23.0326910340601
ebi-a-GCST90001435	rs13244540	PB/PC %lymphocyte	B cell	T	G	0.05848	151002534	7	0.0447	21.005901323175
ebi-a-GCST90001435	rs62519719	PB/PC %lymphocyte	B cell	A	G	0.02685	118376967	8	0.2815	20.5668801586824
ebi-a-GCST90001435	rs74326785	PB/PC %lymphocyte	B cell	C	T	0.07464	24549984	8	0.0279	22.1020925130094
ebi-a-GCST90001435	rs3138500	PB/PC %lymphocyte	B cell	T	C	0.04918	92219945	9	0.0678	22.1264673583802
ebi-a-GCST90001435	rs12412378	PB/PC %lymphocyte	B cell	A	C	0.03276	130483163	10	0.1608	28.6832842242722
ebi-a-GCST90001435	rs1938685	PB/PC %lymphocyte	B cell	A	G	0.03558	69277078	11	0.1359	19.7090053490765
ebi-a-GCST90001435	rs897989	PB/PC %lymphocyte	B cell	G	T	0.02654	91973528	11	0.3001	19.8577515697062
ebi-a-GCST90001435	rs55728331	PB/PC %lymphocyte	B cell	A	G	0.3466	117526440	11	0.0015	21.9420577628174
ebi-a-GCST90001435	rs10849436	PB/PC %lymphocyte	B cell	A	G	0.03371	6409619	12	0.1596	20.2135837637958
ebi-a-GCST90001435	rs1838357	PB/PC %lymphocyte	B cell	A	G	0.02638	93740906	13	0.3142	19.559355966982
ebi-a-GCST90001435	rs4785074	PB/PC %lymphocyte	B cell	T	C	0.02562	59885737	16	0.6349	29.9722614412641
ebi-a-GCST90001435	rs7255292	PB/PC %lymphocyte	B cell	C	T	0.035	49529379	19	0.853	20.912646487307
ebi-a-GCST90001435	rs8132059	PB/PC %lymphocyte	B cell	T	C	0.02876	16916284	21	0.2244	20.232670562205
ebi-a-GCST90001435	rs11089305	PB/PC %lymphocyte	B cell	G	A	0.02684	19729361	22	0.2882	23.2668148992235
ebi-a-GCST90001436	rs75414548	Memory B cell %lymphocyte	B cell	A	G	39385714	0.2864	3656	0.0354	19.9398256159012
ebi-a-GCST90001436	rs75766272	Memory B cell %lymphocyte	B cell	T	C	8009985	-0.3971	3656	0.0201	21.5944087348048
ebi-a-GCST90001436	rs878471	Memory B cell %lymphocyte	B cell	A	G	150547747	-0.1135	3656	0.5429	20.3229920802139
ebi-a-GCST90001436	rs12636848	Memory B cell %lymphocyte	B cell	G	T	147613080	0.1242	3656	0.3031	21.8713956413591
ebi-a-GCST90001436	rs143003356	Memory B cell %lymphocyte	B cell	A	G	142016471	-0.5299	3656	0.0115	20.9644501862343
ebi-a-GCST90001436	rs17708396	Memory B cell %lymphocyte	B cell	A	C	148410250	2.518	3656	5e-04	23.3273278657314
ebi-a-GCST90001436	rs6895553	Memory B cell %lymphocyte	B cell	C	T	114821667	-0.1889	3656	0.0946	20.0168422923122
ebi-a-GCST90001436	rs1770731	Memory B cell %lymphocyte	B cell	T	A	107001456	-0.1473	3656	0.8254	20.4048144316113
ebi-a-GCST90001436	rs74505387	Memory B cell %lymphocyte	B cell	C	T	101891742	-0.2033	3656	0.1057	26.2887430517052
ebi-a-GCST90001436	rs410173	Memory B cell %lymphocyte	B cell	G	A	1163541	-0.144	3656	0.8222	20.1381059266794
ebi-a-GCST90001436	rs144625305	Memory B cell %lymphocyte	B cell	T	C	7871676	0.6141	3656	0.0086	20.7732936003745
ebi-a-GCST90001436	rs6558507	Memory B cell %lymphocyte	B cell	T	C	1626220	-0.2635	3656	0.9547	20.8002821424804
ebi-a-GCST90001436	rs34173062	Memory B cell %lymphocyte	B cell	A	G	145158607	0.1453	3656	0.2153	23.5863510699603
ebi-a-GCST90001436	rs12763172	Memory B cell %lymphocyte	B cell	C	T	85447519	0.132	3656	0.7213	23.0441523976704
ebi-a-GCST90001436	rs10791220	Memory B cell %lymphocyte	B cell	G	A	132145598	-0.1793	3656	0.1134	21.190004098523
ebi-a-GCST90001436	rs11225155	Memory B cell %lymphocyte	B cell	A	G	102043400	0.1112	3656	0.5364	20.5892137211246
ebi-a-GCST90001436	rs74839056	Memory B cell %lymphocyte	B cell	T	C	107914821	1.357	3656	0.0015	19.7584554783383
ebi-a-GCST90001436	rs557577736	Memory B cell %lymphocyte	B cell	G	A	46224092	1.799	3656	0.001	21.8111038409685
ebi-a-GCST90001436	rs12874404	Memory B cell %lymphocyte	B cell	G	A	108993494	0.2221	3656	0.3256	71.821900083034
ebi-a-GCST90001436	rs9514859	Memory B cell %lymphocyte	B cell	C	G	109144845	0.112	3656	0.4402	20.5663025986877
ebi-a-GCST90001436	rs73192651	Memory B cell %lymphocyte	B cell	T	C	50212885	0.442	3656	0.02	25.1739231442794
ebi-a-GCST90001436	rs77762131	Memory B cell %lymphocyte	B cell	C	G	96205838	0.3049	3656	0.045	28.2297807344716
ebi-a-GCST90001436	rs974368	Memory B cell %lymphocyte	B cell	A	G	63009549	0.1136	3656	0.5141	21.2440645191292
ebi-a-GCST90001436	rs139196765	Memory B cell %lymphocyte	B cell	G	A	24733764	1.237	3656	0.0025	24.56748249594
ebi-a-GCST90001436	rs11653761	Memory B cell %lymphocyte	B cell	T	G	2716535	-0.1359	3656	0.592	30.7266099137611
ebi-a-GCST90001436	rs7254039	Memory B cell %lymphocyte	B cell	A	G	14993354	-0.2668	3656	0.0435	21.0105437511471
ebi-a-GCST90001436	rs551529415	Memory B cell %lymphocyte	B cell	T	C	1157330	-0.5751	3656	0.01	21.4983792934711
ebi-a-GCST90001436	rs3810559	Memory B cell %lymphocyte	B cell	G	T	3207749	-0.1132	3656	0.5444	21.2150908891076
ebi-a-GCST90001436	rs4640493	Memory B cell %lymphocyte	B cell	T	A	45387786	0.1493	3656	0.83	21.3010955391641
ebi-a-GCST90001436	rs9614226	Memory B cell %lymphocyte	B cell	G	T	44688150	-0.3841	3656	0.9792	19.7937799143107
ebi-a-GCST90001437	rs11937214	Naive-mature B cell %lymphocyte	B cell	G	A	3656	9.17698e-06	0.06102	0.0465	19.7131729027405
ebi-a-GCST90001437	rs76845048	Naive-mature B cell %lymphocyte	B cell	C	A	3656	6.33695e-06	0.06737	0.0357	20.4309734414176
ebi-a-GCST90001437	rs115204570	Naive-mature B cell %lymphocyte	B cell	T	G	3656	3.26701e-06	0.1028	0.0161	21.6993714164635
ebi-a-GCST90001437	rs17056318	Naive-mature B cell %lymphocyte	B cell	C	T	3656	8.38591e-07	0.04592	0.081	24.3376369433795
ebi-a-GCST90001437	rs4361609	Naive-mature B cell %lymphocyte	B cell	C	G	3656	9.11801e-06	0.04397	0.1131	19.7377908858014
ebi-a-GCST90001437	rs35607968	Naive-mature B cell %lymphocyte	B cell	T	C	3656	2.82703e-06	0.03434	0.1536	21.996463133857
ebi-a-GCST90001437	rs111830700	Naive-mature B cell %lymphocyte	B cell	A	G	3656	6.51493e-06	0.06457	0.0377	20.3833622347006
ebi-a-GCST90001437	rs140197720	Naive-mature B cell %lymphocyte	B cell	T	C	3656	4.93799e-06	0.1016	0.0153	20.9173748292792
ebi-a-GCST90001437	rs2395904	Naive-mature B cell %lymphocyte	B cell	G	T	3656	6.15106e-08	0.02772	0.2657	29.4219583656624
ebi-a-GCST90001437	rs4361743	Naive-mature B cell %lymphocyte	B cell	C	T	3656	6.96707e-06	0.07409	0.9725	20.25045766865
ebi-a-GCST90001437	rs533239981	Naive-mature B cell %lymphocyte	B cell	C	G	3656	2.50098e-07	0.06479	0.0387	26.6880777821421
ebi-a-GCST90001437	rs2978582	Naive-mature B cell %lymphocyte	B cell	C	T	3656	1.84599e-06	0.0316	0.1969	22.7911726091261
ebi-a-GCST90001437	rs74151247	Naive-mature B cell %lymphocyte	B cell	A	C	3656	4.39097e-06	0.07265	0.0302	21.1370351667986
ebi-a-GCST90001437	rs56097028	Naive-mature B cell %lymphocyte	B cell	C	G	3656	6.47903e-06	0.02559	0.3832	20.3956453840345
ebi-a-GCST90001437	rs74397782	Naive-mature B cell %lymphocyte	B cell	A	G	3656	1.679e-06	0.06621	0.0343	22.9972638368307
ebi-a-GCST90001437	rs78433555	Naive-mature B cell %lymphocyte	B cell	A	C	3656	1.42498e-06	0.05706	0.0501	23.3161718602791
ebi-a-GCST90001437	rs116844769	Naive-mature B cell %lymphocyte	B cell	A	G	3656	3.92202e-06	0.05066	0.0662	21.3602222188926
ebi-a-GCST90001437	rs112850074	Naive-mature B cell %lymphocyte	B cell	G	A	3656	1.46299e-06	0.07141	0.031	23.2606979746593
ebi-a-GCST90001437	rs12939565	Naive-mature B cell %lymphocyte	B cell	T	A	3656	5.41901e-06	0.02872	0.4267	20.7304616125367
ebi-a-GCST90001437	rs11653761	Naive-mature B cell %lymphocyte	B cell	T	G	3656	6.17206e-06	0.02478	0.592	20.4901654756195
ebi-a-GCST90001437	rs4805840	Naive-mature B cell %lymphocyte	B cell	G	A	3656	1.41501e-06	0.03309	0.823	23.3381135814861
ebi-a-GCST90001437	rs55658072	Naive-mature B cell %lymphocyte	B cell	G	A	3656	9.63407e-06	0.02554	0.6219	19.6342096416416
ebi-a-GCST90001437	rs7270264	Naive-mature B cell %lymphocyte	B cell	C	T	3656	5.87706e-06	0.02501	0.4132	20.5838541309372
ebi-a-GCST90001437	rs55708924	Naive-mature B cell %lymphocyte	B cell	G	A	3656	8.23797e-06	0.08899	0.0185	19.9313019226794
ebi-a-GCST90001438	rs77848220	IgD- CD38dim AC	B cell	T	C	1	0.405	3656	0.0219	24.1914376762756
ebi-a-GCST90001438	rs7595246	IgD- CD38dim AC	B cell	C	T	2	0.14	3656	0.1893	21.2667456275832
ebi-a-GCST90001438	rs115414430	IgD- CD38dim AC	B cell	G	C	2	0.3388	3656	0.0286	21.7000567683455
ebi-a-GCST90001438	rs1519524	IgD- CD38dim AC	B cell	A	T	2	0.141	3656	0.2246	23.757678667425
ebi-a-GCST90001438	rs141352577	IgD- CD38dim AC	B cell	T	C	3	0.3656	3656	0.0235	22.7023473715975
ebi-a-GCST90001438	rs73185679	IgD- CD38dim AC	B cell	C	T	3	0.1715	3656	0.1041	19.6276667051943
ebi-a-GCST90001438	rs7840395	IgD- CD38dim AC	B cell	G	A	8	-0.1267	3656	0.5715	27.2829985443892
ebi-a-GCST90001438	rs16925715	IgD- CD38dim AC	B cell	C	T	10	-0.1298	3656	0.2824	23.1327812050895
ebi-a-GCST90001438	rs149006488	IgD- CD38dim AC	B cell	G	C	11	-0.1579	3656	0.1496	21.3921305063647
ebi-a-GCST90001438	rs61910510	IgD- CD38dim AC	B cell	T	C	11	0.3355	3656	0.0295	22.8673522584748
ebi-a-GCST90001438	rs4936106	IgD- CD38dim AC	B cell	G	C	11	0.3309	3656	0.0289	21.5025358428494
ebi-a-GCST90001438	rs79407211	IgD- CD38dim AC	B cell	T	C	13	-0.1927	3656	0.0886	20.2032599512952
ebi-a-GCST90001438	rs73178168	IgD- CD38dim AC	B cell	T	C	13	0.1583	3656	0.1703	23.5951110527643
ebi-a-GCST90001438	rs192544457	IgD- CD38dim AC	B cell	A	G	13	0.8492	3656	0.006	29.5028771520296
ebi-a-GCST90001438	rs9520836	IgD- CD38dim AC	B cell	G	A	13	0.1117	3656	0.5044	21.7580720246622
ebi-a-GCST90001438	rs60035843	IgD- CD38dim AC	B cell	G	A	15	0.1277	3656	0.2382	20.0797939520997
ebi-a-GCST90001438	rs11653761	IgD- CD38dim AC	B cell	T	G	17	-0.1121	3656	0.592	21.7141793064174
ebi-a-GCST90001438	rs117605782	IgD- CD38dim AC	B cell	A	G	18	0.8913	3656	0.0034	20.1101094738521
ebi-a-GCST90001438	rs533086	IgD- CD38dim AC	B cell	G	A	19	-0.119	3656	0.7021	20.7131004939498
ebi-a-GCST90001438	rs78893742	IgD- CD38dim AC	B cell	A	G	20	0.6139	3656	0.0081	21.5849967442659
ebi-a-GCST90001439	rs61788860	IgD+ CD24+ %lymphocyte	B cell	A	G	-0.2606	0.05786	3656	0.0475	20.2746945522879
ebi-a-GCST90001439	rs75766272	IgD+ CD24+ %lymphocyte	B cell	T	C	-0.4103	0.08583	3656	0.0201	22.8395301177904
ebi-a-GCST90001439	rs2015983	IgD+ CD24+ %lymphocyte	B cell	C	A	-0.1746	0.03658	3656	0.8771	22.7700210662178
ebi-a-GCST90001439	rs6781675	IgD+ CD24+ %lymphocyte	B cell	C	G	0.3639	0.08068	3656	0.0235	20.3326829195021
ebi-a-GCST90001439	rs1382818	IgD+ CD24+ %lymphocyte	B cell	A	G	0.1127	0.02506	3656	0.3734	20.213804205457
ebi-a-GCST90001439	rs4937689	IgD+ CD24+ %lymphocyte	B cell	G	A	-0.1736	0.03911	3656	0.1134	19.6918339850413
ebi-a-GCST90001439	rs183466766	IgD+ CD24+ %lymphocyte	B cell	A	G	0.2998	0.06089	3656	0.0402	24.2288981811038
ebi-a-GCST90001439	rs12874404	IgD+ CD24+ %lymphocyte	B cell	G	A	0.2335	0.02632	3656	0.3256	78.6618861843179
ebi-a-GCST90001439	rs141107540	IgD+ CD24+ %lymphocyte	B cell	T	C	0.2109	0.04678	3656	0.0777	20.3139828042874
ebi-a-GCST90001439	rs73192651	IgD+ CD24+ %lymphocyte	B cell	T	C	0.4819	0.08877	3656	0.02	29.4539651615955
ebi-a-GCST90001439	rs77762131	IgD+ CD24+ %lymphocyte	B cell	C	G	0.3082	0.05742	3656	0.045	28.7939501474344
ebi-a-GCST90001439	rs8014978	IgD+ CD24+ %lymphocyte	B cell	C	T	-0.11	0.02481	3656	0.5737	19.6469073771343
ebi-a-GCST90001439	rs11657118	IgD+ CD24+ %lymphocyte	B cell	C	T	-0.1428	0.02416	3656	0.475	34.9160342584978
ebi-a-GCST90001439	rs7254039	IgD+ CD24+ %lymphocyte	B cell	A	G	-0.263	0.05818	3656	0.0435	20.4233236223649
ebi-a-GCST90001439	rs3810559	IgD+ CD24+ %lymphocyte	B cell	G	T	-0.1107	0.02469	3656	0.5444	20.0916413849324
ebi-a-GCST90001440	rs6687573	IgD- CD24- %lymphocyte	B cell	A	C	0.1339	0.02945	5.57301e-06	0.2311	20.6610748824654
ebi-a-GCST90001440	rs55756125	IgD- CD24- %lymphocyte	B cell	C	T	0.1417	0.0299	2.21702e-06	0.2289	22.4470709774026
ebi-a-GCST90001440	rs111237501	IgD- CD24- %lymphocyte	B cell	C	T	1.002	0.226	9.47109e-06	0.003	19.6463067522153
ebi-a-GCST90001440	rs11674994	IgD- CD24- %lymphocyte	B cell	C	T	0.2499	0.05599	8.30309e-06	0.0553	19.9101225513652
ebi-a-GCST90001440	rs72990172	IgD- CD24- %lymphocyte	B cell	A	G	0.1576	0.03306	1.92699e-06	0.1711	22.7127166942602
ebi-a-GCST90001440	rs76225955	IgD- CD24- %lymphocyte	B cell	C	T	-0.1917	0.04317	9.29994e-06	0.0909	19.7079968595427
ebi-a-GCST90001440	rs17044633	IgD- CD24- %lymphocyte	B cell	G	A	0.3433	0.076	6.45194e-06	0.0286	20.3930779015787
ebi-a-GCST90001440	rs183821560	IgD- CD24- %lymphocyte	B cell	A	G	-1.768	0.393	7.04807e-06	0.0016	20.2274798194522
ebi-a-GCST90001440	rs807894	IgD- CD24- %lymphocyte	B cell	G	T	0.1202	0.02568	2.99799e-06	0.5868	21.8968302941998
ebi-a-GCST90001440	rs9398107	IgD- CD24- %lymphocyte	B cell	G	A	0.2699	0.05578	1.36301e-06	0.0555	23.3997439503989
ebi-a-GCST90001440	rs75464772	IgD- CD24- %lymphocyte	B cell	T	C	-0.328	0.07098	3.94003e-06	0.0325	21.3421443684713
ebi-a-GCST90001440	rs6991364	IgD- CD24- %lymphocyte	B cell	A	G	-0.1156	0.02534	5.19505e-06	0.5149	20.8000703113407
ebi-a-GCST90001440	rs146221269	IgD- CD24- %lymphocyte	B cell	C	T	-1.07	0.2371	6.59903e-06	0.0029	20.3547983069306
ebi-a-GCST90001440	rs73277142	IgD- CD24- %lymphocyte	B cell	T	C	0.2673	0.05558	1.58099e-06	0.0555	23.1165590341502
ebi-a-GCST90001440	rs11066272	IgD- CD24- %lymphocyte	B cell	T	A	-0.1184	0.02664	9.09306e-06	0.557	19.7422805737904
ebi-a-GCST90001440	rs139509958	IgD- CD24- %lymphocyte	B cell	A	G	-0.2174	0.0478	5.57995e-06	0.0788	20.6740538061607
ebi-a-GCST90001440	rs191543445	IgD- CD24- %lymphocyte	B cell	G	A	0.3254	0.07232	7.01504e-06	0.031	20.2339474722449
ebi-a-GCST90001440	rs17102161	IgD- CD24- %lymphocyte	B cell	A	G	0.2573	0.05689	6.28102e-06	0.0506	20.4441971732757
ebi-a-GCST90001440	rs496760	IgD- CD24- %lymphocyte	B cell	A	G	0.1187	0.02657	8.15305e-06	0.6422	19.9471422617789
ebi-a-GCST90001440	rs75150138	IgD- CD24- %lymphocyte	B cell	A	T	-0.2581	0.05593	4.05303e-06	0.0517	21.2837782944942
ebi-a-GCST90001440	rs11862268	IgD- CD24- %lymphocyte	B cell	A	G	0.4267	0.09042	2.464e-06	0.0187	22.257615529038
ebi-a-GCST90001440	rs58904842	IgD- CD24- %lymphocyte	B cell	A	C	-0.1174	0.02499	2.72101e-06	0.4768	22.0579951819648
ebi-a-GCST90001440	rs30146	IgD- CD24- %lymphocyte	B cell	C	T	-0.4244	0.09112	3.30697e-06	0.0198	21.6813182489921
ebi-a-GCST90001440	rs8098848	IgD- CD24- %lymphocyte	B cell	T	C	-0.1264	0.02668	2.243e-06	0.6704	22.4328707114429
ebi-a-GCST90001440	rs451367	IgD- CD24- %lymphocyte	B cell	C	T	-0.1313	0.0296	9.51305e-06	0.7674	19.6656536447386
ebi-a-GCST90001441	rs16837671	IgD+ CD24- %lymphocyte	B cell	G	T	2	0.05732	3.95103e-06	0.0494	21.3458724048423
ebi-a-GCST90001441	rs520786	IgD+ CD24- %lymphocyte	B cell	A	T	3	0.02562	9.48506e-06	0.3489	19.6499191538877
ebi-a-GCST90001441	rs34712193	IgD+ CD24- %lymphocyte	B cell	T	A	3	0.03246	1.44501e-06	0.1644	23.2918142456455
ebi-a-GCST90001441	rs17056318	IgD+ CD24- %lymphocyte	B cell	C	T	5	0.04509	8.14292e-06	0.081	19.9596070191748
ebi-a-GCST90001441	rs76845048	IgD+ CD24- %lymphocyte	B cell	C	A	5	0.06626	6.99198e-06	0.0357	20.2429951518476
ebi-a-GCST90001441	rs115204570	IgD+ CD24- %lymphocyte	B cell	T	G	5	0.1008	5.08698e-06	0.0161	20.850281446459
ebi-a-GCST90001441	rs140523784	IgD+ CD24- %lymphocyte	B cell	T	C	6	0.03153	4.58205e-06	0.1864	21.0499697805671
ebi-a-GCST90001441	rs9354413	IgD+ CD24- %lymphocyte	B cell	C	T	6	0.02705	3.44096e-06	0.2964	21.6166852617046
ebi-a-GCST90001441	rs4361609	IgD+ CD24- %lymphocyte	B cell	C	G	6	0.04242	3.57298e-07	0.1131	25.9856788292734
ebi-a-GCST90001441	rs111830700	IgD+ CD24- %lymphocyte	B cell	A	G	7	0.0634	3.85896e-06	0.0377	21.3898611868379
ebi-a-GCST90001441	rs34910780	IgD+ CD24- %lymphocyte	B cell	T	A	7	0.05676	7.03105e-07	0.048	24.6703777281035
ebi-a-GCST90001441	rs12542190	IgD+ CD24- %lymphocyte	B cell	C	A	8	0.03051	2.72402e-07	0.1943	26.5327963761311
ebi-a-GCST90001441	rs2978582	IgD+ CD24- %lymphocyte	B cell	C	T	8	0.03106	6.34498e-06	0.1969	20.4217835478157
ebi-a-GCST90001441	rs533239981	IgD+ CD24- %lymphocyte	B cell	C	G	8	0.06378	8.19502e-08	0.0387	28.8718725970045
ebi-a-GCST90001441	rs71483382	IgD+ CD24- %lymphocyte	B cell	A	G	10	0.1399	6.90399e-06	0.0078	20.2549996293383
ebi-a-GCST90001441	rs75319860	IgD+ CD24- %lymphocyte	B cell	C	T	12	0.07909	8.61509e-06	0.0249	19.8422539831462
ebi-a-GCST90001441	rs76578043	IgD+ CD24- %lymphocyte	B cell	A	G	13	0.06938	2.89601e-06	0.0298	21.9446017624366
ebi-a-GCST90001441	rs2994690	IgD+ CD24- %lymphocyte	B cell	C	G	14	0.02819	3.38197e-06	0.2462	21.6491013852441
ebi-a-GCST90001441	rs116844769	IgD+ CD24- %lymphocyte	B cell	A	G	14	0.04979	3.28103e-06	0.0662	21.6997171606133
ebi-a-GCST90001441	rs9900847	IgD+ CD24- %lymphocyte	B cell	C	T	17	0.02454	4.05602e-06	0.6041	21.3045840221129
ebi-a-GCST90001441	rs12939565	IgD+ CD24- %lymphocyte	B cell	T	A	17	0.02761	1.87098e-06	0.4267	22.7751037055285
ebi-a-GCST90001441	rs73426855	IgD+ CD24- %lymphocyte	B cell	C	T	17	0.03435	6.67806e-06	0.1469	20.3241180450077
ebi-a-GCST90001441	rs4805840	IgD+ CD24- %lymphocyte	B cell	G	A	19	0.03242	2.85503e-06	0.823	21.9696688496718
ebi-a-GCST90001441	rs6131010	IgD+ CD24- %lymphocyte	B cell	G	A	20	0.0258	6.64003e-07	0.6172	24.7930067911805
ebi-a-GCST90001442	rs75766272	CD24+ CD27+ %lymphocyte	B cell	T	C	-0.4263	0.08511	3656	0.0201	25.0744745107499
ebi-a-GCST90001442	rs76720471	CD24+ CD27+ %lymphocyte	B cell	T	C	1.557	0.3419	3656	0.0011	20.7272353888931
ebi-a-GCST90001442	rs1519524	CD24+ CD27+ %lymphocyte	B cell	A	T	0.1322	0.02942	3656	0.2246	20.1808720758904
ebi-a-GCST90001442	rs112542522	CD24+ CD27+ %lymphocyte	B cell	A	G	0.6143	0.1326	3656	0.0082	21.4504465899193
ebi-a-GCST90001442	rs12636848	CD24+ CD27+ %lymphocyte	B cell	G	T	0.1237	0.02646	3656	0.3031	21.8434923840445
ebi-a-GCST90001442	rs4689417	CD24+ CD27+ %lymphocyte	B cell	A	C	-0.1241	0.02671	3656	0.2961	21.5753645681918
ebi-a-GCST90001442	rs17708396	CD24+ CD27+ %lymphocyte	B cell	A	C	2.517	0.5195	3656	5e-04	23.461603084326
ebi-a-GCST90001442	rs35057381	CD24+ CD27+ %lymphocyte	B cell	C	T	0.1315	0.02938	3656	0.2211	20.0221300855749
ebi-a-GCST90001442	rs4076316	CD24+ CD27+ %lymphocyte	B cell	A	T	-0.1287	0.027	3656	0.3005	22.708681619256
ebi-a-GCST90001442	rs74505387	CD24+ CD27+ %lymphocyte	B cell	C	T	-0.1838	0.03954	3656	0.1057	21.5963342301887
ebi-a-GCST90001442	rs144625305	CD24+ CD27+ %lymphocyte	B cell	T	C	0.6284	0.1342	3656	0.0086	21.914404669161
ebi-a-GCST90001442	rs6997704	CD24+ CD27+ %lymphocyte	B cell	G	A	0.1127	0.02386	3656	0.4707	22.2981744774142
ebi-a-GCST90001442	rs1332199	CD24+ CD27+ %lymphocyte	B cell	C	T	-0.1323	0.02906	3656	0.7592	20.7152807894212
ebi-a-GCST90001442	rs144440894	CD24+ CD27+ %lymphocyte	B cell	A	G	-0.1445	0.03179	3656	0.1885	20.6498544224822
ebi-a-GCST90001442	rs6486433	CD24+ CD27+ %lymphocyte	B cell	G	T	-0.1102	0.02464	3656	0.5003	19.9914427695154
ebi-a-GCST90001442	rs4763704	CD24+ CD27+ %lymphocyte	B cell	A	G	0.3787	0.08058	3656	0.9772	22.0748845075
ebi-a-GCST90001442	rs12829274	CD24+ CD27+ %lymphocyte	B cell	G	A	-0.2708	0.05111	3656	0.0618	28.0574316792711
ebi-a-GCST90001442	rs12874404	CD24+ CD27+ %lymphocyte	B cell	G	A	0.2114	0.02614	3656	0.3256	65.3673916072733
ebi-a-GCST90001442	rs557577736	CD24+ CD27+ %lymphocyte	B cell	G	A	1.814	0.3838	3656	0.001	22.3268256301728
ebi-a-GCST90001442	rs73192651	CD24+ CD27+ %lymphocyte	B cell	T	C	0.5056	0.08768	3656	0.02	33.2334481656691
ebi-a-GCST90001442	rs112782756	CD24+ CD27+ %lymphocyte	B cell	G	A	2.99	0.6726	3656	3e-04	19.7510872116083
ebi-a-GCST90001442	rs9578529	CD24+ CD27+ %lymphocyte	B cell	G	A	-0.1323	0.02804	3656	0.2676	22.2497956048895
ebi-a-GCST90001442	rs77762131	CD24+ CD27+ %lymphocyte	B cell	C	G	0.3074	0.05717	3656	0.045	28.8957318113012
ebi-a-GCST90001442	rs11657759	CD24+ CD27+ %lymphocyte	B cell	C	A	-0.1352	0.02397	3656	0.4903	31.7965258776992
ebi-a-GCST90001442	rs7254039	CD24+ CD27+ %lymphocyte	B cell	A	G	-0.2739	0.05798	3656	0.0435	22.304371929814
ebi-a-GCST90001443	rs6712095	CD20- %lymphocyte	B cell	T	G	3657	4.70901e-06	0.07946	0.0246	21.0079483987472
ebi-a-GCST90001443	rs34625183	CD20- %lymphocyte	B cell	T	C	3657	7.90606e-06	0.03789	0.1154	20.0010417083379
ebi-a-GCST90001443	rs75951284	CD20- %lymphocyte	B cell	T	C	3657	6.11801e-06	0.06772	0.0316	20.50010446008
ebi-a-GCST90001443	rs186229706	CD20- %lymphocyte	B cell	T	G	3657	3.96598e-06	0.1045	0.0142	21.3159393171027
ebi-a-GCST90001443	rs4647601	CD20- %lymphocyte	B cell	A	C	3657	7.83303e-06	0.02451	0.4584	20.0211515761064
ebi-a-GCST90001443	rs72791978	CD20- %lymphocyte	B cell	T	A	3657	7.85001e-06	0.1256	0.01	20.017521919529
ebi-a-GCST90001443	rs9273241	CD20- %lymphocyte	B cell	T	C	3657	1.60801e-07	0.0341	0.5975	27.5397329689534
ebi-a-GCST90001443	rs7773849	CD20- %lymphocyte	B cell	G	A	3657	5.81099e-08	0.2821	0.0018	29.5533670603318
ebi-a-GCST90001443	rs13244540	CD20- %lymphocyte	B cell	T	G	3657	6.37602e-06	0.0588	0.0447	20.4229146330311
ebi-a-GCST90001443	rs38201	CD20- %lymphocyte	B cell	A	T	3657	8.96706e-06	0.02794	0.2594	19.7493501177553
ebi-a-GCST90001443	rs34313582	CD20- %lymphocyte	B cell	A	C	3657	5.39598e-06	0.03507	0.138	20.7512584368068
ebi-a-GCST90001443	rs72825207	CD20- %lymphocyte	B cell	A	T	3657	1.37899e-06	0.1061	0.0149	23.365032173248
ebi-a-GCST90001443	rs147937648	CD20- %lymphocyte	B cell	T	C	3657	3.01703e-06	0.1583	0.0059	21.8582852903835
ebi-a-GCST90001443	rs77553819	CD20- %lymphocyte	B cell	C	G	3657	2.99999e-06	0.02688	0.2863	21.8561895038952
ebi-a-GCST90001443	rs12432015	CD20- %lymphocyte	B cell	C	T	3657	4.56899e-06	0.0373	0.118	21.0548561219145
ebi-a-GCST90001443	rs4244568	CD20- %lymphocyte	B cell	G	T	3657	1.98701e-06	0.02611	0.3414	22.6876460443886
ebi-a-GCST90001443	rs252294	CD20- %lymphocyte	B cell	C	G	3657	8.41395e-06	0.02418	0.5648	19.9018164844327
ebi-a-GCST90001443	rs4782702	CD20- %lymphocyte	B cell	G	A	3657	3.145e-06	0.0875	0.9802	21.7836392716233
ebi-a-GCST90001443	rs11662133	CD20- %lymphocyte	B cell	C	T	3657	6.52199e-06	0.03219	0.1705	20.3634658292583
ebi-a-GCST90001443	rs186355283	CD20- %lymphocyte	B cell	T	C	3657	8.27104e-06	0.1414	0.0077	19.9157920261238
ebi-a-GCST90001443	rs6052993	CD20- %lymphocyte	B cell	G	C	3657	4.25197e-06	0.02459	0.4371	21.1805979821783
ebi-a-GCST90001444	rs75839951	CD20- CD38- %lymphocyte	B cell	G	T	34491589	3658	0.05199	0.0585	22.3220030950063
ebi-a-GCST90001444	rs4619804	CD20- CD38- %lymphocyte	B cell	C	A	18674644	3658	0.02734	0.6963	19.8037129137792
ebi-a-GCST90001444	rs709082	CD20- CD38- %lymphocyte	B cell	C	A	191447446	3658	0.02504	0.3682	20.5345674880441
ebi-a-GCST90001444	rs2215848	CD20- CD38- %lymphocyte	B cell	A	G	25065221	3658	0.1124	0.0118	20.1430094193056
ebi-a-GCST90001444	rs182720746	CD20- CD38- %lymphocyte	B cell	T	C	113092883	3658	0.1319	0.0089	22.7648274956505
ebi-a-GCST90001444	rs62311900	CD20- CD38- %lymphocyte	B cell	T	C	74145187	3658	0.03168	0.1736	19.6582470462714
ebi-a-GCST90001444	rs2339996	CD20- CD38- %lymphocyte	B cell	A	G	173070505	3658	0.02879	0.7802	26.2695038960065
ebi-a-GCST90001444	rs72492305	CD20- CD38- %lymphocyte	B cell	T	C	32509333	3658	0.0416	0.6662	23.612291016933
ebi-a-GCST90001444	rs6906886	CD20- CD38- %lymphocyte	B cell	A	T	85038851	3658	0.04053	0.903	19.8666931317855
ebi-a-GCST90001444	rs10279688	CD20- CD38- %lymphocyte	B cell	T	C	9851008	3658	0.1101	0.0115	20.3493725279224
ebi-a-GCST90001444	rs11203884	CD20- CD38- %lymphocyte	B cell	T	C	17516564	3658	0.03262	0.1643	20.2692726268019
ebi-a-GCST90001444	rs118073973	CD20- CD38- %lymphocyte	B cell	A	T	19948908	3658	0.06168	0.0402	22.4609692048147
ebi-a-GCST90001444	rs55767134	CD20- CD38- %lymphocyte	B cell	C	G	17048435	3658	0.03132	0.1837	21.2154203641867
ebi-a-GCST90001444	rs308820	CD20- CD38- %lymphocyte	B cell	C	T	88142031	3658	0.02837	0.7571	19.7457660652753
ebi-a-GCST90001444	rs34666228	CD20- CD38- %lymphocyte	B cell	T	G	123385425	3658	0.02817	0.2346	28.7933617947825
ebi-a-GCST90001444	rs78301150	CD20- CD38- %lymphocyte	B cell	A	G	82233392	3658	0.2228	0.0033	21.4017577295773
ebi-a-GCST90001444	rs117308259	CD20- CD38- %lymphocyte	B cell	C	T	31993501	3658	0.1499	0.0066	25.7792857110462
ebi-a-GCST90001444	rs35639639	CD20- CD38- %lymphocyte	B cell	C	T	5488091	3658	0.03002	0.2063	20.3319221811327
ebi-a-GCST90001444	rs111737298	CD20- CD38- %lymphocyte	B cell	G	A	52847291	3658	0.05029	0.0596	20.2380340651746
ebi-a-GCST90001444	rs16955339	CD20- CD38- %lymphocyte	B cell	T	G	52971060	3658	0.06234	0.0377	24.3175115186318
ebi-a-GCST90001444	rs77510701	CD20- CD38- %lymphocyte	B cell	A	C	34838106	3658	0.05636	0.0484	21.3518727391901
ebi-a-GCST90001444	rs80339814	CD20- CD38- %lymphocyte	B cell	C	T	53396009	3658	0.04752	0.0794	22.5861435381199
ebi-a-GCST90001444	rs6125184	CD20- CD38- %lymphocyte	B cell	A	G	46576714	3658	0.02472	0.5914	22.1600896852436
ebi-a-GCST90001444	rs59902361	CD20- CD38- %lymphocyte	B cell	A	G	38334734	3658	0.05532	0.0496	20.6901945397818
ebi-a-GCST90001444	rs36071180	CD20- CD38- %lymphocyte	B cell	A	G	765164	3658	0.03334	0.1597	21.7696015521271
ebi-a-GCST90001445	rs61790670	IgD- CD38- %B cell	B cell	A	C	84127219	0.02908	1	0.2301	20.1277226725161
ebi-a-GCST90001445	rs115576360	IgD- CD38- %B cell	B cell	A	G	156996644	0.09082	4	0.0194	19.9930597531236
ebi-a-GCST90001445	rs4691920	IgD- CD38- %B cell	B cell	C	G	164351901	0.207	4	0.9962	22.2051821480846
ebi-a-GCST90001445	rs7726548	IgD- CD38- %B cell	B cell	G	T	116807553	0.04045	5	0.103	22.1209078007671
ebi-a-GCST90001445	rs17405603	IgD- CD38- %B cell	B cell	T	A	144608340	0.02769	5	0.2841	26.0624553558796
ebi-a-GCST90001445	rs62417843	IgD- CD38- %B cell	B cell	C	T	91779902	0.05605	6	0.0502	21.9883357257125
ebi-a-GCST90001445	rs9265864	IgD- CD38- %B cell	B cell	T	C	31312747	0.03125	6	0.4642	21.3401154222587
ebi-a-GCST90001445	rs2450220	IgD- CD38- %B cell	B cell	T	C	119323401	0.03177	8	0.816	27.5499036226102
ebi-a-GCST90001445	rs140191306	IgD- CD38- %B cell	B cell	T	C	2570753	0.09399	9	0.0179	22.5650634597116
ebi-a-GCST90001445	rs138977782	IgD- CD38- %B cell	B cell	G	A	4744416	0.1228	9	0.0096	19.8163059637987
ebi-a-GCST90001445	rs11068290	IgD- CD38- %B cell	B cell	T	C	110228055	0.0813	12	0.0231	21.2186073295932
ebi-a-GCST90001445	rs7994585	IgD- CD38- %B cell	B cell	C	G	111083495	0.02485	13	0.4839	20.9233184108356
ebi-a-GCST90001445	rs7215243	IgD- CD38- %B cell	B cell	G	A	78261805	0.03642	17	0.1328	22.8916613368989
ebi-a-GCST90001446	rs77146037	IgD- CD38- AC	B cell	G	A	1	-0.2726	3656	0.0472	20.9576360361672
ebi-a-GCST90001446	rs61790670	IgD- CD38- AC	B cell	A	C	1	0.142	3656	0.23	23.315481240949
ebi-a-GCST90001446	rs114551034	IgD- CD38- AC	B cell	A	G	2	-0.2926	3656	0.0509	25.7283003320232
ebi-a-GCST90001446	rs115218350	IgD- CD38- AC	B cell	A	T	3	-1.898	3656	8e-04	21.6289006600516
ebi-a-GCST90001446	rs112964950	IgD- CD38- AC	B cell	C	G	3	0.6003	3656	0.0083	19.6454379098613
ebi-a-GCST90001446	rs75524570	IgD- CD38- AC	B cell	C	T	3	0.2161	3656	0.0673	19.7931325749181
ebi-a-GCST90001446	rs56741207	IgD- CD38- AC	B cell	G	C	4	-1.445	3656	0.0018	24.6949406415575
ebi-a-GCST90001446	rs4697617	IgD- CD38- AC	B cell	A	G	4	0.1401	3656	0.7103	26.0917810589714
ebi-a-GCST90001446	rs144625305	IgD- CD38- AC	B cell	T	C	7	0.6143	3656	0.0086	19.7758896225001
ebi-a-GCST90001446	rs62521107	IgD- CD38- AC	B cell	T	C	8	-0.2685	3656	0.058	24.2137149888059
ebi-a-GCST90001446	rs118121266	IgD- CD38- AC	B cell	T	C	10	0.7592	3656	0.0055	20.5326560433406
ebi-a-GCST90001446	rs79416092	IgD- CD38- AC	B cell	C	T	12	-0.4181	3656	0.0197	20.4192236323851
ebi-a-GCST90001446	rs421516	IgD- CD38- AC	B cell	A	C	17	-0.3138	3656	0.9583	24.2848243097387
ebi-a-GCST90001446	rs77741094	IgD- CD38- AC	B cell	G	C	21	-0.627	3656	0.0126	30.7165353205727
ebi-a-GCST90001446	rs144295598	IgD- CD38- AC	B cell	A	G	22	0.5677	3656	0.0103	21.4298535956168
ebi-a-GCST90001447	rs74907325	IgD+ CD38br %B cell	B cell	T	A	3657	1.793e-06	0.04822	0.0666	22.8772173291972
ebi-a-GCST90001447	rs76084861	IgD+ CD38br %B cell	B cell	T	G	3657	9.3821e-06	0.06192	0.0368	19.6849348776443
ebi-a-GCST90001447	rs16867231	IgD+ CD38br %B cell	B cell	A	G	3657	1.60199e-06	0.1138	0.0108	23.091521499353
ebi-a-GCST90001447	rs140380950	IgD+ CD38br %B cell	B cell	C	T	3657	9.31001e-08	0.06356	0.0368	28.6159328316607
ebi-a-GCST90001447	rs76112278	IgD+ CD38br %B cell	B cell	A	G	3657	2.26699e-06	0.08735	0.0194	22.4077196621
ebi-a-GCST90001447	rs28393044	IgD+ CD38br %B cell	B cell	G	C	3657	4.24502e-06	0.06706	0.0334	21.2066046193275
ebi-a-GCST90001447	rs78658073	IgD+ CD38br %B cell	B cell	A	G	3657	4.15796e-06	0.3719	0.001	21.2291057002616
ebi-a-GCST90001447	rs139996875	IgD+ CD38br %B cell	B cell	T	A	3657	4.689e-06	0.1465	0.0063	20.9980616072583
ebi-a-GCST90001447	rs13196511	IgD+ CD38br %B cell	B cell	A	G	3657	6.72094e-07	0.04244	0.0913	24.7748289433596
ebi-a-GCST90001447	rs117772462	IgD+ CD38br %B cell	B cell	A	T	3657	8.29602e-06	0.0963	0.0159	19.9179545456095
ebi-a-GCST90001447	rs17739715	IgD+ CD38br %B cell	B cell	C	A	3657	9.46303e-06	0.196	0.0037	19.6602772280959
ebi-a-GCST90001447	rs17771512	IgD+ CD38br %B cell	B cell	A	C	3657	6.49995e-06	0.04163	0.0928	20.3828682687459
ebi-a-GCST90001447	rs57998613	IgD+ CD38br %B cell	B cell	A	T	3657	6.42407e-06	0.0961	0.0156	20.4030589261684
ebi-a-GCST90001447	rs28491938	IgD+ CD38br %B cell	B cell	T	C	3657	8.87892e-06	0.04053	0.1922	19.7788331524439
ebi-a-GCST90001447	rs11002952	IgD+ CD38br %B cell	B cell	A	G	3657	6.53296e-06	0.2589	0.0023	20.3763946010865
ebi-a-GCST90001447	rs2362966	IgD+ CD38br %B cell	B cell	C	G	3657	1.137e-06	0.05243	0.0556	23.7533246482325
ebi-a-GCST90001447	rs35060907	IgD+ CD38br %B cell	B cell	T	G	3657	1.277e-06	0.04025	0.1036	23.5307157777533
ebi-a-GCST90001447	rs61880664	IgD+ CD38br %B cell	B cell	G	A	3657	8.43898e-06	0.03506	0.1389	19.888960941814
ebi-a-GCST90001447	rs11068290	IgD+ CD38br %B cell	B cell	T	C	3657	7.12607e-06	0.07908	0.0231	20.2093620469335
ebi-a-GCST90001447	rs59879144	IgD+ CD38br %B cell	B cell	A	C	3657	1.39801e-06	0.09637	0.0161	23.349504637192
ebi-a-GCST90001447	rs4903967	IgD+ CD38br %B cell	B cell	A	G	3657	5.77697e-07	0.02733	0.6906	25.0412124235722
ebi-a-GCST90001447	rs17278914	IgD+ CD38br %B cell	B cell	C	T	3657	8.603e-06	0.1517	0.0057	19.8465330294265
ebi-a-GCST90001447	rs76840770	IgD+ CD38br %B cell	B cell	A	C	3657	5.42101e-06	0.07769	0.0246	20.7275434978024
ebi-a-GCST90001447	rs79487320	IgD+ CD38br %B cell	B cell	G	C	3657	8.87708e-07	0.1392	0.0074	24.2310453601499
ebi-a-GCST90001447	rs147226531	IgD+ CD38br %B cell	B cell	C	T	3657	7.20593e-06	0.115	0.0115	20.1998352074097
ebi-a-GCST90001447	rs2216762	IgD+ CD38br %B cell	B cell	C	T	3657	2.26199e-06	0.03092	0.8141	22.4060656387856
ebi-a-GCST90001447	rs8059803	IgD+ CD38br %B cell	B cell	A	G	3657	2.28802e-06	0.02577	0.6504	22.4002695925992
ebi-a-GCST90001447	rs72927038	IgD+ CD38br %B cell	B cell	T	C	3657	1.237e-06	0.06793	0.0335	23.5866939311155
ebi-a-GCST90001448	rs114693598	CD11c+ monocyte AC	cDC	T	G	1	161500712	3020	0.1422	21.3063307631236
ebi-a-GCST90001448	rs2404849	CD11c+ monocyte AC	cDC	G	T	1	224272792	3020	0.7464	26.3658338698266
ebi-a-GCST90001448	rs72724781	CD11c+ monocyte AC	cDC	G	A	1	89327063	3020	0.0041	22.7073192418409
ebi-a-GCST90001448	rs3040901	CD11c+ monocyte AC	cDC	T	C	2	79926958	3020	0.2225	21.3341683900422
ebi-a-GCST90001448	rs74610143	CD11c+ monocyte AC	cDC	T	C	3	172744541	3020	0.0124	20.0565334485723
ebi-a-GCST90001448	rs13104041	CD11c+ monocyte AC	cDC	A	G	4	173569449	3020	0.0073	19.7740540668236
ebi-a-GCST90001448	rs72835655	CD11c+ monocyte AC	cDC	T	G	5	167349999	3020	0.0594	19.7592357295322
ebi-a-GCST90001448	rs2295270	CD11c+ monocyte AC	cDC	A	G	6	47216562	3020	0.1901	19.6413413089124
ebi-a-GCST90001448	rs151194174	CD11c+ monocyte AC	cDC	A	G	7	20995778	3020	0.0305	20.5798848877248
ebi-a-GCST90001448	rs2587473	CD11c+ monocyte AC	cDC	T	C	10	72515785	3020	0.2432	21.0987133607685
ebi-a-GCST90001448	rs72830905	CD11c+ monocyte AC	cDC	G	C	10	85138481	3020	0.0058	20.6396003627088
ebi-a-GCST90001448	rs34936922	CD11c+ monocyte AC	cDC	G	T	12	115758242	3020	0.3124	19.6010401498687
ebi-a-GCST90001448	rs113800324	CD11c+ monocyte AC	cDC	T	C	12	69766606	3020	0.05	19.9794105937689
ebi-a-GCST90001448	rs9894233	CD11c+ monocyte AC	cDC	A	T	17	45778747	3020	0.0268	21.6525370151001
ebi-a-GCST90001448	rs113451095	CD11c+ monocyte AC	cDC	C	T	17	9975038	3020	0.0472	22.5200952216823
ebi-a-GCST90001448	rs73445777	CD11c+ monocyte AC	cDC	G	T	18	46954097	3020	0.0151	20.5753788694664
ebi-a-GCST90001448	rs8175830	CD11c+ monocyte AC	cDC	A	G	19	27851156	3020	0.0919	19.8405569195673
ebi-a-GCST90001448	rs150248455	CD11c+ monocyte AC	cDC	A	G	21	46373171	3020	0.0674	23.0897165892377
ebi-a-GCST90001449	rs191730825	CD11c+ monocyte %monocyte	cDC	G	A	46613239	7.006e-08	0.4346	0.0292	29.1854083544458
ebi-a-GCST90001449	rs115058278	CD11c+ monocyte %monocyte	cDC	A	T	101915678	3.10699e-06	0.4772	0.0168	21.8305085865252
ebi-a-GCST90001449	rs74610143	CD11c+ monocyte %monocyte	cDC	T	C	172744541	3.36597e-07	0.6366	0.0125	26.1281724307045
ebi-a-GCST90001449	rs11921245	CD11c+ monocyte %monocyte	cDC	C	T	65576520	8.53395e-06	0.1661	0.1456	19.8594872622309
ebi-a-GCST90001449	rs35237330	CD11c+ monocyte %monocyte	cDC	A	G	182768743	1.76901e-06	-0.2147	0.0971	22.9111742747328
ebi-a-GCST90001449	rs13186506	CD11c+ monocyte %monocyte	cDC	T	A	59111915	6.99697e-06	-0.1934	0.104	20.2534429924296
ebi-a-GCST90001449	rs75256410	CD11c+ monocyte %monocyte	cDC	T	C	176914227	6.05494e-06	0.545	0.0122	20.5446400664491
ebi-a-GCST90001449	rs13241407	CD11c+ monocyte %monocyte	cDC	G	A	153684820	4.94698e-06	-0.28	0.0483	20.9115281785542
ebi-a-GCST90001449	rs11766273	CD11c+ monocyte %monocyte	cDC	A	G	22775663	4.23399e-06	0.591	0.0115	21.2048945355589
ebi-a-GCST90001449	rs10227905	CD11c+ monocyte %monocyte	cDC	G	T	122075261	7.70602e-06	0.1214	0.3971	20.0545656141637
ebi-a-GCST90001449	rs73073066	CD11c+ monocyte %monocyte	cDC	T	C	23486970	2.377e-06	0.4148	0.023	22.3304622346033
ebi-a-GCST90001449	rs17689291	CD11c+ monocyte %monocyte	cDC	C	G	94037230	9.29694e-06	-0.575	0.0107	19.7020138635619
ebi-a-GCST90001449	rs4922033	CD11c+ monocyte %monocyte	cDC	T	C	19326303	7.22404e-06	0.1211	0.3899	20.1933127362058
ebi-a-GCST90001449	rs703009	CD11c+ monocyte %monocyte	cDC	T	C	26889823	6.72992e-06	-0.1616	0.1687	20.3284171613236
ebi-a-GCST90001449	rs11610005	CD11c+ monocyte %monocyte	cDC	G	C	27966210	4.532e-06	-0.124	0.4358	21.109305610025
ebi-a-GCST90001449	rs57566659	CD11c+ monocyte %monocyte	cDC	C	G	42973243	4.66702e-07	0.3158	0.0462	25.489532004762
ebi-a-GCST90001449	rs76968110	CD11c+ monocyte %monocyte	cDC	A	G	31160823	6.82402e-07	-0.4763	0.0189	24.7543630041888
ebi-a-GCST90001449	rs117909439	CD11c+ monocyte %monocyte	cDC	T	C	29918210	1.81201e-06	-0.6761	0.0089	22.8474386976007
ebi-a-GCST90001449	rs62002392	CD11c+ monocyte %monocyte	cDC	G	A	37200279	5.50605e-06	0.1924	0.1119	20.723885141376
ebi-a-GCST90001449	rs16952634	CD11c+ monocyte %monocyte	cDC	A	G	53934556	9.61789e-06	-0.1936	0.1032	19.6317906577086
ebi-a-GCST90001449	rs8065103	CD11c+ monocyte %monocyte	cDC	G	A	45062476	8.10793e-07	0.1465	0.7212	24.4301657887488
ebi-a-GCST90001449	rs1381984	CD11c+ monocyte %monocyte	cDC	A	G	52655304	7.19598e-06	-0.1569	0.1661	20.1980527014425
ebi-a-GCST90001449	rs35149557	CD11c+ monocyte %monocyte	cDC	C	T	5421681	1.79602e-06	0.1579	0.198	22.8658673193591
ebi-a-GCST90001450	rs4656708	CD62L- monocyte AC	cDC	C	A	-0.3696	1.21801e-08	0.0647	0.0459	32.6112586454694
ebi-a-GCST90001450	rs4987369	CD62L- monocyte AC	cDC	T	G	0.2378	3.6116e-15	0.03006	0.2774	62.5400098366818
ebi-a-GCST90001450	rs62167331	CD62L- monocyte AC	cDC	A	G	-0.347	3.47896e-06	0.07464	0.0341	21.5987135763862
ebi-a-GCST90001450	rs13068785	CD62L- monocyte AC	cDC	T	C	0.269	4.61604e-06	0.05861	0.0581	21.051028266059
ebi-a-GCST90001450	rs1907980	CD62L- monocyte AC	cDC	T	G	0.1274	5.45205e-06	0.02798	0.3596	20.7183722978859
ebi-a-GCST90001450	rs11935230	CD62L- monocyte AC	cDC	C	G	0.1842	3.498e-07	0.03607	0.1686	26.0614853468058
ebi-a-GCST90001450	rs278949	CD62L- monocyte AC	cDC	A	G	0.1235	6.86894e-06	0.02741	0.5561	20.2874770369607
ebi-a-GCST90001450	rs17082777	CD62L- monocyte AC	cDC	A	G	-0.2033	6.95505e-06	0.04515	0.1014	20.261493058464
ebi-a-GCST90001450	rs11249570	CD62L- monocyte AC	cDC	A	G	-0.1525	7.66302e-09	0.02632	0.4581	33.5490413296679
ebi-a-GCST90001450	rs79930588	CD62L- monocyte AC	cDC	G	T	1.724	1.048e-06	0.3525	0.0015	23.9038842677362
ebi-a-GCST90001450	rs528135834	CD62L- monocyte AC	cDC	G	T	0.859	2.75201e-06	0.1829	0.0056	22.0430209728861
ebi-a-GCST90001450	rs4484736	CD62L- monocyte AC	cDC	A	G	-0.1386	4.36797e-06	0.03012	0.7173	21.1606362931015
ebi-a-GCST90001450	rs530377	CD62L- monocyte AC	cDC	C	T	0.1627	6.12506e-07	0.03256	0.2211	24.9527554663732
ebi-a-GCST90001450	rs143153359	CD62L- monocyte AC	cDC	T	C	2.05	4.11898e-07	0.4039	0.0013	25.7437739256382
ebi-a-GCST90001450	rs77287889	CD62L- monocyte AC	cDC	A	G	0.352	9.29694e-06	0.07927	0.0301	19.7051528385497
ebi-a-GCST90001450	rs116691483	CD62L- monocyte AC	cDC	A	G	0.3974	9.3261e-06	0.0895	0.0235	19.7025234042269
ebi-a-GCST90001450	rs1800973	CD62L- monocyte AC	cDC	A	C	0.222	5.12201e-06	0.04861	0.083	20.8433203723473
ebi-a-GCST90001450	rs4899265	CD62L- monocyte AC	cDC	C	A	0.139	1.213e-06	0.02858	0.3475	23.6383603432578
ebi-a-GCST90001450	rs146793376	CD62L- monocyte AC	cDC	G	T	0.4639	8.43801e-06	0.104	0.0171	19.8835654688085
ebi-a-GCST90001450	rs435806	CD62L- monocyte AC	cDC	C	T	-0.1417	6.08303e-06	0.03127	0.2448	20.5208872958453
ebi-a-GCST90001450	rs149543954	CD62L- monocyte AC	cDC	T	G	0.295	1.434e-06	0.06108	0.0517	23.3108533570354
ebi-a-GCST90001451	rs4987360	CD62L- monocyte %monocyte	cDC	G	A	3042	4.36918e-29	0.02969	0.2763	127.912794308238
ebi-a-GCST90001451	rs4656708	CD62L- monocyte %monocyte	cDC	C	A	3042	3.93496e-07	0.06481	0.0457	25.8153204657139
ebi-a-GCST90001451	rs141287837	CD62L- monocyte %monocyte	cDC	C	T	3042	9.03005e-06	0.07853	0.0306	19.7602142473537
ebi-a-GCST90001451	rs11694457	CD62L- monocyte %monocyte	cDC	C	T	3042	9.34609e-06	0.1297	0.0113	19.6959867219517
ebi-a-GCST90001451	rs9824107	CD62L- monocyte %monocyte	cDC	A	C	3042	5.66304e-06	0.04346	0.106	20.6589769185903
ebi-a-GCST90001451	rs62236339	CD62L- monocyte %monocyte	cDC	A	T	3042	6.40295e-06	0.05043	0.0769	20.4270725597683
ebi-a-GCST90001451	rs9859349	CD62L- monocyte %monocyte	cDC	A	G	3042	4.89204e-08	0.04151	0.1205	29.8855065591589
ebi-a-GCST90001451	rs36141595	CD62L- monocyte %monocyte	cDC	G	A	3042	2.34002e-06	0.03196	0.2516	22.3668288695659
ebi-a-GCST90001451	rs1816932	CD62L- monocyte %monocyte	cDC	A	G	3042	7.76694e-07	0.02962	0.2855	24.5134531301532
ebi-a-GCST90001451	rs17624563	CD62L- monocyte %monocyte	cDC	G	C	3042	5.01695e-07	0.05766	0.0569	25.3488535220998
ebi-a-GCST90001451	rs11249570	CD62L- monocyte %monocyte	cDC	A	G	3042	6.29506e-07	0.02634	0.4578	24.9077408379969
ebi-a-GCST90001451	rs2399610	CD62L- monocyte %monocyte	cDC	G	A	3042	1.37101e-06	0.02718	0.4988	23.3919795040159
ebi-a-GCST90001451	rs76717104	CD62L- monocyte %monocyte	cDC	T	C	3042	7.02005e-06	0.109	0.0155	20.2366863905326
ebi-a-GCST90001451	rs717824	CD62L- monocyte %monocyte	cDC	T	C	3042	7.45195e-06	0.06924	0.0396	20.135493387009
ebi-a-GCST90001451	rs2124027	CD62L- monocyte %monocyte	cDC	G	C	3042	6.38602e-06	0.09413	0.0212	20.4296767527254
ebi-a-GCST90001451	rs530377	CD62L- monocyte %monocyte	cDC	C	T	3042	7.28199e-07	0.03252	0.2206	24.616163103049
ebi-a-GCST90001451	rs117765367	CD62L- monocyte %monocyte	cDC	T	C	3042	9.82404e-06	0.06733	0.0403	19.6025433608757
ebi-a-GCST90001451	rs7139370	CD62L- monocyte %monocyte	cDC	T	C	3042	4.96295e-08	0.0539	0.0676	29.8742571669645
ebi-a-GCST90001451	rs117309559	CD62L- monocyte %monocyte	cDC	G	A	3042	2.071e-06	0.1203	0.013	22.5851673183341
ebi-a-GCST90001451	rs4899389	CD62L- monocyte %monocyte	cDC	A	G	3042	1.281e-06	0.03943	0.132	23.5228944473014
ebi-a-GCST90001451	rs45487297	CD62L- monocyte %monocyte	cDC	A	T	3042	3.74498e-08	0.1201	0.0135	30.3905016659205
ebi-a-GCST90001451	rs7150584	CD62L- monocyte %monocyte	cDC	T	C	3042	9.95497e-07	0.03646	0.1624	24.0065720291676
ebi-a-GCST90001451	rs9807014	CD62L- monocyte %monocyte	cDC	T	C	3042	2.34498e-07	0.0397	0.1333	26.8288429832114
ebi-a-GCST90001451	rs9944612	CD62L- monocyte %monocyte	cDC	A	C	3042	5.30897e-06	0.0294	0.283	20.7910904973026
ebi-a-GCST90001451	rs55859756	CD62L- monocyte %monocyte	cDC	C	G	3042	8.93696e-06	0.04782	0.0866	19.7710716569622
ebi-a-GCST90001452	rs2404849	CD11c+ CD62L- monocyte AC	cDC	G	T	224272792	3.597e-07	0.1532	0.7463	26.008713607492
ebi-a-GCST90001452	rs1407142	CD11c+ CD62L- monocyte AC	cDC	C	T	86940820	9.81296e-06	0.201	0.9123	19.605374295816
ebi-a-GCST90001452	rs55971447	CD11c+ CD62L- monocyte AC	cDC	T	C	161515326	4.94698e-09	-0.1809	0.231	34.3843169364728
ebi-a-GCST90001452	rs72660177	CD11c+ CD62L- monocyte AC	cDC	T	C	34019363	3.60903e-06	-0.2006	0.1018	21.5379979380278
ebi-a-GCST90001452	rs72724781	CD11c+ CD62L- monocyte AC	cDC	G	A	89327063	2.46899e-06	0.9448	0.0041	22.2568464301408
ebi-a-GCST90001452	rs3040901	CD11c+ CD62L- monocyte AC	cDC	T	C	79926958	2.80802e-06	-0.1559	0.2224	22.0092366672816
ebi-a-GCST90001452	rs13104041	CD11c+ CD62L- monocyte AC	cDC	A	G	173569449	5.49604e-06	0.7057	0.0073	20.7151863664003
ebi-a-GCST90001452	rs72835655	CD11c+ CD62L- monocyte AC	cDC	T	G	167349999	9.1071e-06	0.2484	0.0595	19.7399918977645
ebi-a-GCST90001452	rs75220521	CD11c+ CD62L- monocyte AC	cDC	G	T	81660130	2.947e-06	-1.36	0.002	21.9177817968742
ebi-a-GCST90001452	rs11772116	CD11c+ CD62L- monocyte AC	cDC	C	G	23594922	4.02402e-06	0.225	0.0766	21.3138783785924
ebi-a-GCST90001452	rs1268974	CD11c+ CD62L- monocyte AC	cDC	G	A	80852378	5.50795e-06	0.117	0.5486	20.6956740852367
ebi-a-GCST90001452	rs11213272	CD11c+ CD62L- monocyte AC	cDC	G	A	109986288	8.13299e-06	0.3583	0.027	19.960979813163
ebi-a-GCST90001452	rs12277397	CD11c+ CD62L- monocyte AC	cDC	T	G	134569102	5.15395e-06	0.1808	0.1178	20.8314013671533
ebi-a-GCST90001452	rs10891433	CD11c+ CD62L- monocyte AC	cDC	T	A	112642209	7.99392e-06	-0.1217	0.3378	19.9910718103053
ebi-a-GCST90001452	rs76524078	CD11c+ CD62L- monocyte AC	cDC	A	G	26355696	4.24004e-06	1.307	0.0023	21.2251480605409
ebi-a-GCST90001452	rs113800324	CD11c+ CD62L- monocyte AC	cDC	T	C	69766606	1.68298e-07	0.3099	0.05	27.4683922227299
ebi-a-GCST90001452	rs17474599	CD11c+ CD62L- monocyte AC	cDC	T	C	100593548	1.76498e-06	-0.5233	0.0146	22.9072603552745
ebi-a-GCST90001452	rs77694582	CD11c+ CD62L- monocyte AC	cDC	A	G	102895904	7.66002e-06	-0.2264	0.0746	20.0854744592264
ebi-a-GCST90001452	rs4899265	CD11c+ CD62L- monocyte AC	cDC	C	A	69321561	6.43902e-06	0.1241	0.3474	20.3956828653894
ebi-a-GCST90001452	rs4359381	CD11c+ CD62L- monocyte AC	cDC	C	G	61748527	4.70002e-06	0.2509	0.06	21.0251293468727
ebi-a-GCST90001452	rs12708874	CD11c+ CD62L- monocyte AC	cDC	T	A	66062093	3.00898e-06	-0.1526	0.7957	21.8702204207166
ebi-a-GCST90001452	rs9894233	CD11c+ CD62L- monocyte AC	cDC	A	T	45778747	1.355e-06	-0.4108	0.0268	23.4244381493539
ebi-a-GCST90001452	rs34142458	CD11c+ CD62L- monocyte AC	cDC	G	A	2792530	6.42096e-06	-0.1581	0.8397	20.4143772393209
ebi-a-GCST90001452	rs150248455	CD11c+ CD62L- monocyte AC	cDC	A	G	46373171	2.273e-06	0.2439	0.0673	22.4227989683575
ebi-a-GCST90001452	rs117545845	CD11c+ CD62L- monocyte AC	cDC	T	C	25622885	7.29693e-06	0.1774	0.121	20.1773881848015
ebi-a-GCST90001453	rs116249234	CD11c+ CD62L- monocyte %monocyte	cDC	A	G	0.245	1	3040	0.0661	19.6864858578887
ebi-a-GCST90001453	rs80087840	CD11c+ CD62L- monocyte %monocyte	cDC	A	G	-0.6187	1	3040	0.0105	21.1460789473684
ebi-a-GCST90001453	rs191730825	CD11c+ CD62L- monocyte %monocyte	cDC	G	A	0.3846	1	3040	0.0293	22.3971581305477
ebi-a-GCST90001453	rs10924239	CD11c+ CD62L- monocyte %monocyte	cDC	A	G	0.207	1	3040	0.0993	21.5754300044571
ebi-a-GCST90001453	rs114693598	CD11c+ CD62L- monocyte %monocyte	cDC	T	G	-0.195	1	3040	0.1418	25.477620818706
ebi-a-GCST90001453	rs114857887	CD11c+ CD62L- monocyte %monocyte	cDC	A	G	0.2479	2	3040	0.0673	20.721968366682
ebi-a-GCST90001453	rs10804278	CD11c+ CD62L- monocyte %monocyte	cDC	T	C	0.1244	2	3040	0.387	20.5693252622512
ebi-a-GCST90001453	rs74610143	CD11c+ CD62L- monocyte %monocyte	cDC	T	C	0.5956	3	3040	0.0125	22.2237254386278
ebi-a-GCST90001453	rs11921245	CD11c+ CD62L- monocyte %monocyte	cDC	C	T	0.1689	3	3040	0.1456	20.1542582058394
ebi-a-GCST90001453	rs138567833	CD11c+ CD62L- monocyte %monocyte	cDC	A	G	-0.2161	4	3040	0.0895	21.4907655489723
ebi-a-GCST90001453	rs13241407	CD11c+ CD62L- monocyte %monocyte	cDC	G	A	-0.2769	7	3040	0.0482	20.192899001604
ebi-a-GCST90001453	rs73073066	CD11c+ CD62L- monocyte %monocyte	cDC	T	C	0.4544	7	3040	0.0229	26.0912115850527
ebi-a-GCST90001453	rs4922033	CD11c+ CD62L- monocyte %monocyte	cDC	T	C	0.1227	8	3040	0.3901	20.2169007672515
ebi-a-GCST90001453	rs1469503	CD11c+ CD62L- monocyte %monocyte	cDC	T	A	0.2989	11	3040	0.9564	21.3679727152587
ebi-a-GCST90001453	rs57566659	CD11c+ CD62L- monocyte %monocyte	cDC	C	G	0.3077	12	3040	0.0462	23.6285046297107
ebi-a-GCST90001453	rs1800973	CD11c+ CD62L- monocyte %monocyte	cDC	A	C	0.25	12	3040	0.0831	27.0412442117225
ebi-a-GCST90001453	rs11610005	CD11c+ CD62L- monocyte %monocyte	cDC	G	C	-0.1298	12	3040	0.4359	22.6242837436333
ebi-a-GCST90001453	rs117909439	CD11c+ CD62L- monocyte %monocyte	cDC	T	C	-0.6373	14	3040	0.0089	19.9321467800118
ebi-a-GCST90001453	rs62002392	CD11c+ CD62L- monocyte %monocyte	cDC	G	A	0.1991	15	3040	0.1118	21.7984714277058
ebi-a-GCST90001453	rs16952634	CD11c+ CD62L- monocyte %monocyte	cDC	A	G	-0.1976	16	3040	0.1033	20.0364239126422
ebi-a-GCST90001453	rs4468691	CD11c+ CD62L- monocyte %monocyte	cDC	G	A	0.1484	17	3040	0.7286	24.1946482967104
ebi-a-GCST90001454	rs74805957	CD62L- HLA DR++ monocyte AC	cDC	T	C	0.3042	5.90704e-06	112941273	0.0396	20.5822136689599
ebi-a-GCST90001454	rs115431394	CD62L- HLA DR++ monocyte AC	cDC	C	A	0.5986	8.26704e-06	1641354	0.0096	19.9423314453518
ebi-a-GCST90001454	rs1320172	CD62L- HLA DR++ monocyte AC	cDC	T	C	0.1401	9.92293e-06	61569753	0.2179	19.5812739593823
ebi-a-GCST90001454	rs111224423	CD62L- HLA DR++ monocyte AC	cDC	G	C	-0.2927	8.97697e-06	1531162	0.0409	19.768502184217
ebi-a-GCST90001454	rs7437802	CD62L- HLA DR++ monocyte AC	cDC	T	C	-0.1209	8.65307e-06	148180897	0.6269	19.8456403184797
ebi-a-GCST90001454	rs3797612	CD62L- HLA DR++ monocyte AC	cDC	C	T	0.1137	9.52906e-06	178631699	0.4606	19.6515580885127
ebi-a-GCST90001454	rs10948829	CD62L- HLA DR++ monocyte AC	cDC	G	A	-0.2094	6.346e-06	54476928	0.0911	20.4410628903227
ebi-a-GCST90001454	rs10759491	CD62L- HLA DR++ monocyte AC	cDC	T	C	-0.1197	8.75004e-06	113852341	0.4032	19.8171808989811
ebi-a-GCST90001454	rs10980077	CD62L- HLA DR++ monocyte AC	cDC	A	G	-0.1284	5.89794e-06	112600304	0.3118	20.5716571725486
ebi-a-GCST90001454	rs10887149	CD62L- HLA DR++ monocyte AC	cDC	A	G	0.1276	8.36392e-06	124167004	0.3101	19.9199847504797
ebi-a-GCST90001454	rs28680389	CD62L- HLA DR++ monocyte AC	cDC	A	G	0.2396	1.47299e-06	134566275	0.0747	23.2633523572029
ebi-a-GCST90001454	rs938447	CD62L- HLA DR++ monocyte AC	cDC	C	T	0.1364	6.93905e-07	108746427	0.6473	24.7109377800668
ebi-a-GCST90001454	rs148420500	CD62L- HLA DR++ monocyte AC	cDC	A	G	-0.4212	2.86398e-06	76034172	0.0209	21.9805944786466
ebi-a-GCST90001454	rs4899265	CD62L- HLA DR++ monocyte AC	cDC	C	A	0.1267	4.52699e-06	69321561	0.3474	21.0747256918598
ebi-a-GCST90001454	rs139554006	CD62L- HLA DR++ monocyte AC	cDC	A	G	0.3934	2.16501e-06	53831558	0.0255	22.5209203823046
ebi-a-GCST90001454	rs144348353	CD62L- HLA DR++ monocyte AC	cDC	T	G	0.3569	6.31393e-06	88341038	0.0295	20.4428344148958
ebi-a-GCST90001454	rs7190107	CD62L- HLA DR++ monocyte AC	cDC	A	T	-0.1416	7.05992e-06	50273295	0.2169	20.2194417664355
ebi-a-GCST90001454	rs2240899	CD62L- HLA DR++ monocyte AC	cDC	C	G	-0.1231	8.88505e-06	3595011	0.6678	19.7792531685465
ebi-a-GCST90001454	rs117545845	CD62L- HLA DR++ monocyte AC	cDC	T	C	0.1995	5.04696e-07	25622885	0.1209	25.3378032445862
ebi-a-GCST90001455	rs76234991	CD62L- HLA DR++ monocyte %monocyte	cDC	T	A	0.4559	3041	0.1027	0.0178	19.6930315710382
ebi-a-GCST90001455	rs9919190	CD62L- HLA DR++ monocyte %monocyte	cDC	G	C	-0.1352	3041	0.02971	0.271	20.6948536518397
ebi-a-GCST90001455	rs4668750	CD62L- HLA DR++ monocyte %monocyte	cDC	A	G	0.2764	3041	0.05873	0.0524	22.1345325972613
ebi-a-GCST90001455	rs6430066	CD62L- HLA DR++ monocyte %monocyte	cDC	C	T	0.1271	3041	0.02872	0.329	19.5720587130215
ebi-a-GCST90001455	rs356651	CD62L- HLA DR++ monocyte %monocyte	cDC	T	C	-0.176	3041	0.03878	0.8576	20.5837266608535
ebi-a-GCST90001455	rs2955643	CD62L- HLA DR++ monocyte %monocyte	cDC	A	G	0.1248	3041	0.02633	0.4513	22.4513123734335
ebi-a-GCST90001455	rs12485444	CD62L- HLA DR++ monocyte %monocyte	cDC	A	T	0.1287	3041	0.02682	0.4742	23.0119714590505
ebi-a-GCST90001455	rs151240896	CD62L- HLA DR++ monocyte %monocyte	cDC	G	A	-0.2473	3041	0.0512	0.0702	23.3143112837426
ebi-a-GCST90001455	rs189575603	CD62L- HLA DR++ monocyte %monocyte	cDC	C	T	-0.8168	3041	0.1726	0.0059	22.3802098975862
ebi-a-GCST90001455	rs111224423	CD62L- HLA DR++ monocyte %monocyte	cDC	G	C	-0.2995	3041	0.06702	0.0406	19.9571759565808
ebi-a-GCST90001455	rs11766800	CD62L- HLA DR++ monocyte %monocyte	cDC	T	A	-0.1541	3041	0.03378	0.1981	20.7969796521519
ebi-a-GCST90001455	rs1969797	CD62L- HLA DR++ monocyte %monocyte	cDC	A	T	0.807	3041	0.1756	0.0064	21.1063106642103
ebi-a-GCST90001455	rs78736203	CD62L- HLA DR++ monocyte %monocyte	cDC	A	G	-0.2955	3041	0.06541	0.0449	20.3958097427689
ebi-a-GCST90001455	rs35079623	CD62L- HLA DR++ monocyte %monocyte	cDC	C	T	0.3488	3041	0.07433	0.0344	22.0058914751909
ebi-a-GCST90001455	rs765044	CD62L- HLA DR++ monocyte %monocyte	cDC	G	T	0.1523	3041	0.03151	0.2292	23.3462579810947
ebi-a-GCST90001455	rs5761319	CD62L- HLA DR++ monocyte %monocyte	cDC	T	A	0.1333	3041	0.02676	0.479	24.7971837706748
ebi-a-GCST90001456	rs506388	CD11c+ HLA DR++ monocyte AC	cDC	G	T	229571061	0.02806	3019	0.632	20.0862168027278
ebi-a-GCST90001456	rs561934182	CD11c+ HLA DR++ monocyte AC	cDC	G	C	103631826	0.2505	3019	0.0035	21.5405191571213
ebi-a-GCST90001456	rs56186608	CD11c+ HLA DR++ monocyte AC	cDC	T	C	45056124	0.02801	3019	0.3741	20.576764191271
ebi-a-GCST90001456	rs72660177	CD11c+ HLA DR++ monocyte AC	cDC	T	C	34019363	0.04402	3019	0.1017	20.2182006022281
ebi-a-GCST90001456	rs2404849	CD11c+ HLA DR++ monocyte AC	cDC	G	T	224272792	0.03065	3019	0.7464	22.8622610852861
ebi-a-GCST90001456	rs116484930	CD11c+ HLA DR++ monocyte AC	cDC	T	C	76985141	0.4029	3019	0.0012	20.8200189686825
ebi-a-GCST90001456	rs6808893	CD11c+ HLA DR++ monocyte AC	cDC	T	C	188133439	0.02714	3019	0.5711	22.4026176029737
ebi-a-GCST90001456	rs548306594	CD11c+ HLA DR++ monocyte AC	cDC	C	T	87446622	0.1059	3019	0.0187	22.4557575789388
ebi-a-GCST90001456	rs74610143	CD11c+ HLA DR++ monocyte AC	cDC	T	C	172744541	0.1256	3019	0.0124	21.3911764064535
ebi-a-GCST90001456	rs55651060	CD11c+ HLA DR++ monocyte AC	cDC	T	G	67292748	0.1058	3019	0.0157	22.9667398729955
ebi-a-GCST90001456	rs2295270	CD11c+ HLA DR++ monocyte AC	cDC	A	G	47216562	0.03419	3019	0.19	22.7416471879246
ebi-a-GCST90001456	rs151194174	CD11c+ HLA DR++ monocyte AC	cDC	A	G	20995778	0.07868	3019	0.0305	22.7495091812874
ebi-a-GCST90001456	rs2587473	CD11c+ HLA DR++ monocyte AC	cDC	T	C	72515785	0.03131	3019	0.2433	25.5774012394598
ebi-a-GCST90001456	rs12277397	CD11c+ HLA DR++ monocyte AC	cDC	T	G	134569102	0.04033	3019	0.1179	21.3246279570383
ebi-a-GCST90001456	rs112353331	CD11c+ HLA DR++ monocyte AC	cDC	T	C	100594821	0.09729	3019	0.0197	20.2268793321519
ebi-a-GCST90001456	rs148420500	CD11c+ HLA DR++ monocyte AC	cDC	A	G	76034172	0.091	3019	0.0209	20.2563569050004
ebi-a-GCST90001456	rs9894233	CD11c+ HLA DR++ monocyte AC	cDC	A	T	45778747	0.08638	3019	0.0268	19.8830871349608
ebi-a-GCST90001456	rs76376209	CD11c+ HLA DR++ monocyte AC	cDC	T	C	35215045	0.03714	3019	0.1423	19.7479739140675
ebi-a-GCST90001456	rs117545845	CD11c+ HLA DR++ monocyte AC	cDC	T	C	25622885	0.04018	3019	0.1211	22.1113847026395
ebi-a-GCST90001457	rs77361483	CD11c+ HLA DR++ monocyte %monocyte	cDC	T	C	1	56892198	0.2544	0.0661	21.1264850858229
ebi-a-GCST90001457	rs191730825	CD11c+ HLA DR++ monocyte %monocyte	cDC	G	A	1	46613239	0.3732	0.0293	20.9959460400908
ebi-a-GCST90001457	rs6808893	CD11c+ HLA DR++ monocyte %monocyte	cDC	T	C	3	188133439	-0.1582	0.5717	33.3382859805003
ebi-a-GCST90001457	rs74610143	CD11c+ HLA DR++ monocyte %monocyte	cDC	T	C	3	172744541	0.6697	0.0125	28.0530976769599
ebi-a-GCST90001457	rs76838015	CD11c+ HLA DR++ monocyte %monocyte	cDC	A	G	4	141946812	3.194	3e-04	19.8144734476203
ebi-a-GCST90001457	rs35237330	CD11c+ HLA DR++ monocyte %monocyte	cDC	A	G	4	182768743	-0.2309	0.0971	25.8721938535109
ebi-a-GCST90001457	rs6942832	CD11c+ HLA DR++ monocyte %monocyte	cDC	T	A	7	24465888	0.1238	0.4196	20.7632881960361
ebi-a-GCST90001457	rs78175301	CD11c+ HLA DR++ monocyte %monocyte	cDC	G	A	7	23629053	0.4043	0.0251	21.4335135157201
ebi-a-GCST90001457	rs11785252	CD11c+ HLA DR++ monocyte %monocyte	cDC	A	C	8	117400280	-0.1459	0.7429	22.3664067661395
ebi-a-GCST90001457	rs2587473	CD11c+ HLA DR++ monocyte %monocyte	cDC	T	C	10	72515785	-0.1412	0.2431	19.8775084280634
ebi-a-GCST90001457	rs1469503	CD11c+ HLA DR++ monocyte %monocyte	cDC	T	A	11	112076693	0.304	0.9564	22.0215488417398
ebi-a-GCST90001457	rs117853201	CD11c+ HLA DR++ monocyte %monocyte	cDC	A	G	11	80035628	0.6992	0.0074	20.4143983856354
ebi-a-GCST90001457	rs7101558	CD11c+ HLA DR++ monocyte %monocyte	cDC	G	A	11	115387449	-0.3015	0.044	21.754800223668
ebi-a-GCST90001457	rs76968110	CD11c+ HLA DR++ monocyte %monocyte	cDC	A	G	14	31160823	-0.447	0.0189	21.3538639783052
ebi-a-GCST90001457	rs9897015	CD11c+ HLA DR++ monocyte %monocyte	cDC	A	G	17	45202758	-0.1267	0.3922	21.540735712696
ebi-a-GCST90001457	rs76376209	CD11c+ HLA DR++ monocyte %monocyte	cDC	T	C	17	35215045	-0.1798	0.1418	22.9370002786876
ebi-a-GCST90001457	rs6038180	CD11c+ HLA DR++ monocyte %monocyte	cDC	C	T	20	5465449	0.1304	0.2936	20.1361892015091
ebi-a-GCST90001457	rs143643742	CD11c+ HLA DR++ monocyte %monocyte	cDC	G	A	20	45975692	-0.4681	0.0168	20.1290389065913
ebi-a-GCST90001458	rs141320646	Myeloid DC AC	cDC	A	G	3387	73622958	1	0.005	22.5221392342868
ebi-a-GCST90001458	rs115805162	Myeloid DC AC	cDC	T	C	3387	161410253	1	0.2083	49.1749355099454
ebi-a-GCST90001458	rs71632979	Myeloid DC AC	cDC	G	A	3387	161526397	1	0.2449	547.407250705033
ebi-a-GCST90001458	rs147678401	Myeloid DC AC	cDC	A	G	3387	161035780	1	0.0437	25.9357443062365
ebi-a-GCST90001458	rs569911	Myeloid DC AC	cDC	C	T	3387	160798209	1	0.4349	34.1937931927682
ebi-a-GCST90001458	rs142472859	Myeloid DC AC	cDC	C	T	3387	40026310	2	0.0061	23.5685700670729
ebi-a-GCST90001458	rs17017403	Myeloid DC AC	cDC	C	T	3387	112435483	2	0.0977	21.7620265717028
ebi-a-GCST90001458	rs72794768	Myeloid DC AC	cDC	A	C	3387	40472950	2	0.012	22.4111998171015
ebi-a-GCST90001458	rs115389169	Myeloid DC AC	cDC	T	C	3387	1981195	3	0.0118	20.3758762629071
ebi-a-GCST90001458	rs4681269	Myeloid DC AC	cDC	G	A	3387	145530567	3	0.4244	19.990209096887
ebi-a-GCST90001458	rs17036497	Myeloid DC AC	cDC	T	C	3387	106927356	4	0.0136	20.2422655928567
ebi-a-GCST90001458	rs79275634	Myeloid DC AC	cDC	A	G	3387	112543958	5	0.0106	20.577196750957
ebi-a-GCST90001458	rs76168011	Myeloid DC AC	cDC	G	C	3387	4372544	7	0.0049	20.4691408612306
ebi-a-GCST90001458	rs62504404	Myeloid DC AC	cDC	A	G	3387	38806068	8	0.4846	22.8515934321
ebi-a-GCST90001458	rs16938204	Myeloid DC AC	cDC	T	C	3387	73348626	8	0.2938	22.1503310892541
ebi-a-GCST90001458	rs138949944	Myeloid DC AC	cDC	T	C	3387	21870164	9	0.0018	20.7770561277749
ebi-a-GCST90001458	rs10746769	Myeloid DC AC	cDC	C	T	3387	88374754	9	0.8078	19.9443228213782
ebi-a-GCST90001458	rs10763776	Myeloid DC AC	cDC	A	T	3387	30413417	10	0.428	20.0557773804684
ebi-a-GCST90001458	rs17711429	Myeloid DC AC	cDC	G	A	3387	34866130	11	0.0214	19.650969225727
ebi-a-GCST90001458	rs206131	Myeloid DC AC	cDC	T	C	3387	32875763	13	0.3106	20.1516788584304
ebi-a-GCST90001458	rs1664690	Myeloid DC AC	cDC	T	A	3387	4079922	19	0.9117	19.5783163473229
ebi-a-GCST90001458	rs147711004	Myeloid DC AC	cDC	A	G	3387	45337918	19	9e-04	20.0042234787971
ebi-a-GCST90001458	rs6048352	Myeloid DC AC	cDC	G	A	3387	22780354	20	0.6811	21.7741045678607
ebi-a-GCST90001458	rs147431504	Myeloid DC AC	cDC	G	C	3387	2470273	20	0.0038	21.4918821957676
ebi-a-GCST90001459	rs143140559	Myeloid DC %DC	cDC	T	C	3410	0.1286	0.6438	0.0094	25.0475478318222
ebi-a-GCST90001459	rs71639910	Myeloid DC %DC	cDC	A	G	3410	0.05138	0.2526	0.0688	24.1559265101993
ebi-a-GCST90001459	rs71632979	Myeloid DC %DC	cDC	G	A	3410	0.0287	0.6258	0.2447	475.173848829684
ebi-a-GCST90001459	rs74341264	Myeloid DC %DC	cDC	A	G	3410	0.0396	-0.2585	0.1218	42.586890409471
ebi-a-GCST90001459	rs66730637	Myeloid DC %DC	cDC	T	C	3410	0.04634	-0.2154	0.0839	21.5935748352296
ebi-a-GCST90001459	rs142472859	Myeloid DC %DC	cDC	C	T	3410	0.1648	0.7369	0.006	19.9824118323843
ebi-a-GCST90001459	rs7577824	Myeloid DC %DC	cDC	A	G	3410	0.02584	-0.1227	0.4757	22.5345719998283
ebi-a-GCST90001459	rs141267173	Myeloid DC %DC	cDC	T	C	3410	0.05602	-0.2542	0.0531	20.5783282539187
ebi-a-GCST90001459	rs11715127	Myeloid DC %DC	cDC	C	G	3410	0.03678	-0.1682	0.1276	20.9013212441692
ebi-a-GCST90001459	rs62272723	Myeloid DC %DC	cDC	T	G	3410	0.05987	0.2972	0.0501	24.6277253115421
ebi-a-GCST90001459	rs114586806	Myeloid DC %DC	cDC	T	C	3410	0.07639	0.3577	0.0292	21.9134151913365
ebi-a-GCST90001459	rs196051	Myeloid DC %DC	cDC	G	A	3410	0.02668	0.1185	0.3971	19.7156117540644
ebi-a-GCST90001459	rs78726632	Myeloid DC %DC	cDC	C	G	3410	0.1305	-0.6159	0.0097	22.260996016705
ebi-a-GCST90001459	rs876036	Myeloid DC %DC	cDC	C	T	3410	0.02961	0.1584	0.2645	28.6008372595084
ebi-a-GCST90001459	rs4921823	Myeloid DC %DC	cDC	T	C	3410	0.07035	-0.3324	0.0362	22.3120273587289
ebi-a-GCST90001459	rs34547718	Myeloid DC %DC	cDC	G	T	3410	0.02808	-0.1378	0.2875	24.0685227423579
ebi-a-GCST90001459	rs17767335	Myeloid DC %DC	cDC	C	T	3410	0.2622	1.198	0.0023	20.8638027655909
ebi-a-GCST90001459	rs1571857	Myeloid DC %DC	cDC	T	C	3410	0.04568	-0.2037	0.0855	19.8735327405749
ebi-a-GCST90001459	rs145330472	Myeloid DC %DC	cDC	A	G	3410	0.07932	-0.3648	0.0265	21.1392441808585
ebi-a-GCST90001459	rs1330145	Myeloid DC %DC	cDC	G	T	3410	0.02592	0.1193	0.5802	21.1717179678774
ebi-a-GCST90001459	rs4752481	Myeloid DC %DC	cDC	T	G	3410	0.02587	0.1266	0.4535	23.9342465823726
ebi-a-GCST90001459	rs10735429	Myeloid DC %DC	cDC	G	A	3410	0.02991	-0.1364	0.7411	20.7845737144566
ebi-a-GCST90001459	rs73180904	Myeloid DC %DC	cDC	T	C	3410	0.04675	0.2116	0.0842	20.4744999335398
ebi-a-GCST90001459	rs79691782	Myeloid DC %DC	cDC	T	C	3410	0.04904	-0.223	0.0783	20.6658850879318
ebi-a-GCST90001459	rs79631949	Myeloid DC %DC	cDC	T	C	3410	0.1141	0.5111	0.0136	20.0532921139611
ebi-a-GCST90001459	rs73064521	Myeloid DC %DC	cDC	T	A	3410	0.05971	-0.2695	0.0466	20.3595701147359
ebi-a-GCST90001459	rs6079813	Myeloid DC %DC	cDC	A	G	3410	0.1102	-0.5066	0.0136	21.1208984751276
ebi-a-GCST90001459	rs12628370	Myeloid DC %DC	cDC	T	C	3410	0.03597	-0.1675	0.1474	21.6717486063454
ebi-a-GCST90001460	rs6751072	Plasmacytoid DC AC	cDC	T	C	2	1970675	0.04126	0.0957	19.8971840602499
ebi-a-GCST90001460	rs6708784	Plasmacytoid DC AC	cDC	G	A	2	111927379	0.02406	0.4784	23.5928422580652
ebi-a-GCST90001460	rs12616455	Plasmacytoid DC AC	cDC	A	G	2	85696551	0.02633	0.7121	25.1562791167944
ebi-a-GCST90001460	rs7560153	Plasmacytoid DC AC	cDC	G	T	2	221584311	0.1424	0.0071	20.3898758090321
ebi-a-GCST90001460	rs115638174	Plasmacytoid DC AC	cDC	T	C	2	178694935	0.166	0.0052	23.1131197906373
ebi-a-GCST90001460	rs2164210	Plasmacytoid DC AC	cDC	C	T	2	136580287	0.02628	0.3244	54.2938960820275
ebi-a-GCST90001460	rs192992420	Plasmacytoid DC AC	cDC	T	C	3	19131454	0.3865	0.0012	20.3020453024112
ebi-a-GCST90001460	rs77908862	Plasmacytoid DC AC	cDC	C	T	3	104696995	0.04706	0.071	22.8659701398359
ebi-a-GCST90001460	rs2545798	Plasmacytoid DC AC	cDC	A	T	5	176855627	0.02379	0.4813	23.8843283535322
ebi-a-GCST90001460	rs62354582	Plasmacytoid DC AC	cDC	T	C	5	36514924	0.1034	0.0133	28.0815460378884
ebi-a-GCST90001460	rs144152085	Plasmacytoid DC AC	cDC	G	C	6	67895544	0.3956	9e-04	21.246118030982
ebi-a-GCST90001460	rs73064418	Plasmacytoid DC AC	cDC	C	T	7	21574985	0.04768	0.0702	20.6437132010891
ebi-a-GCST90001460	rs186765793	Plasmacytoid DC AC	cDC	T	C	7	11535712	0.06766	0.0325	21.1289795616431
ebi-a-GCST90001460	rs876039	Plasmacytoid DC AC	cDC	C	G	7	50308811	0.02752	0.2619	51.2647539327349
ebi-a-GCST90001460	rs117039412	Plasmacytoid DC AC	cDC	A	T	8	34472241	0.4152	7e-04	23.4684145350939
ebi-a-GCST90001460	rs11776881	Plasmacytoid DC AC	cDC	C	A	8	131805603	0.02439	0.4092	21.7954748479576
ebi-a-GCST90001460	rs2862050	Plasmacytoid DC AC	cDC	T	C	10	99691593	0.03097	0.818	21.9984106858849
ebi-a-GCST90001460	rs17108993	Plasmacytoid DC AC	cDC	G	C	10	95364033	0.1003	0.0141	19.7787915557089
ebi-a-GCST90001460	rs55901425	Plasmacytoid DC AC	cDC	C	T	11	80180769	0.2255	0.0028	21.4215253724231
ebi-a-GCST90001460	rs117839924	Plasmacytoid DC AC	cDC	C	T	12	101344076	0.2948	0.0015	20.5873172097117
ebi-a-GCST90001460	rs117112573	Plasmacytoid DC AC	cDC	C	G	12	53745426	0.0838	0.0202	20.6262465218326
ebi-a-GCST90001460	rs17582557	Plasmacytoid DC AC	cDC	C	T	13	101828654	0.09125	0.0169	22.2032028427958
ebi-a-GCST90001460	rs76924856	Plasmacytoid DC AC	cDC	G	T	14	100464091	0.04684	0.0637	20.1459272016261
ebi-a-GCST90001460	rs217667	Plasmacytoid DC AC	cDC	T	C	14	62358847	0.03341	0.1457	23.3236543779727
ebi-a-GCST90001460	rs138423727	Plasmacytoid DC AC	cDC	C	T	15	43005653	0.06882	0.0313	20.6861317492696
ebi-a-GCST90001460	rs142129101	Plasmacytoid DC AC	cDC	C	A	16	3995624	0.155	0.0056	20.5993820983995
ebi-a-GCST90001460	rs147983983	Plasmacytoid DC AC	cDC	G	T	16	83921634	0.06932	0.0319	20.3367309052742
ebi-a-GCST90001460	rs16977238	Plasmacytoid DC AC	cDC	A	G	17	70427321	0.034	0.1432	19.9743120094022
ebi-a-GCST90001460	rs16944211	Plasmacytoid DC AC	cDC	T	C	17	10991039	0.2342	0.0027	26.4571341892907
ebi-a-GCST90001460	rs117990934	Plasmacytoid DC AC	cDC	C	G	17	35059123	0.2619	0.0019	20.2191117108174
ebi-a-GCST90001460	rs10853636	Plasmacytoid DC AC	cDC	G	A	18	51412543	0.02422	0.4413	22.0637198353011
ebi-a-GCST90001461	rs191217950	DC AC	cDC	A	G	1	1.276e-07	160940671	0.0096	27.9983257482105
ebi-a-GCST90001461	rs911228	DC AC	cDC	A	G	1	3.08901e-06	160145298	0.5697	21.803645712182
ebi-a-GCST90001461	rs55971447	DC AC	cDC	T	C	1	1.19812e-89	161515326	0.2358	427.91331952364
ebi-a-GCST90001461	rs75072970	DC AC	cDC	C	T	1	9.7389e-10	161058351	0.0532	37.5664241837841
ebi-a-GCST90001461	rs12144062	DC AC	cDC	T	C	1	8.00295e-06	120123990	0.1464	19.994710324212
ebi-a-GCST90001461	rs17438107	DC AC	cDC	T	A	1	5.87706e-06	162920561	0.0917	20.5884582806011
ebi-a-GCST90001461	rs2322660	DC AC	cDC	T	C	2	5.77205e-06	136557319	0.3254	20.610290063448
ebi-a-GCST90001461	rs17017403	DC AC	cDC	C	T	2	4.68296e-06	112435483	0.098	21.0196363728478
ebi-a-GCST90001461	rs7355664	DC AC	cDC	C	G	2	4.08498e-06	47496463	0.4502	21.2721880469582
ebi-a-GCST90001461	rs6782857	DC AC	cDC	A	G	3	5.74103e-06	31185662	0.1101	20.6306179411073
ebi-a-GCST90001461	rs115751481	DC AC	cDC	A	T	3	3.843e-06	41531792	0.0258	21.3951960288094
ebi-a-GCST90001461	rs11748731	DC AC	cDC	T	C	5	3.75396e-06	30878060	0.0362	21.4451661262842
ebi-a-GCST90001461	rs79275634	DC AC	cDC	A	G	5	1.98299e-06	112543958	0.0107	22.6786414530633
ebi-a-GCST90001461	rs2490034	DC AC	cDC	A	G	6	4.60596e-06	3870889	0.7432	21.0591952162927
ebi-a-GCST90001461	rs76168011	DC AC	cDC	G	C	7	9.74002e-06	4372544	0.0049	19.6118865341272
ebi-a-GCST90001461	rs35802809	DC AC	cDC	T	G	7	5.94895e-06	46017435	0.0313	20.554434201338
ebi-a-GCST90001461	rs28854187	DC AC	cDC	A	G	8	2.452e-06	73320315	0.2964	22.2668614503843
ebi-a-GCST90001461	rs62504404	DC AC	cDC	A	G	8	5.47797e-07	38806068	0.4843	25.1660502037659
ebi-a-GCST90001461	rs138192280	DC AC	cDC	T	C	9	4.39805e-06	88411604	0.1679	21.1310413780954
ebi-a-GCST90001461	rs142917473	DC AC	cDC	C	G	12	1.894e-06	133840072	0.3072	22.7667721984883
ebi-a-GCST90001461	rs9590896	DC AC	cDC	A	G	13	9.57789e-06	32877696	0.3103	19.6293698285871
ebi-a-GCST90001461	rs115102594	DC AC	cDC	G	C	17	3.434e-06	35251042	0.0603	21.6125129863765
ebi-a-GCST90001461	rs147431504	DC AC	cDC	G	C	20	2.78298e-06	2470273	0.0039	22.0173212029197
ebi-a-GCST90001462	rs74341264	CD62L- DC AC	cDC	A	G	1	3387	161561151	0.1219	87.9049071888398
ebi-a-GCST90001462	rs143140559	CD62L- DC AC	cDC	T	C	1	3387	160972255	0.0094	33.3570078301778
ebi-a-GCST90001462	rs71632979	CD62L- DC AC	cDC	G	A	1	3387	161526397	0.2449	756.356230563289
ebi-a-GCST90001462	rs147678401	CD62L- DC AC	cDC	A	G	1	3387	161035780	0.0437	27.3040867451291
ebi-a-GCST90001462	rs71639910	CD62L- DC AC	cDC	A	G	1	3387	161937774	0.0686	49.7812338982108
ebi-a-GCST90001462	rs17438107	CD62L- DC AC	cDC	T	A	1	3387	162920561	0.0921	21.6357039384838
ebi-a-GCST90001462	rs75055130	CD62L- DC AC	cDC	C	G	2	3387	155187137	0.0024	21.6355578541956
ebi-a-GCST90001462	rs9855547	CD62L- DC AC	cDC	G	T	3	3387	163257483	0.8091	19.8357441289464
ebi-a-GCST90001462	rs35740507	CD62L- DC AC	cDC	C	T	4	3387	90807488	1e-04	22.4414889614821
ebi-a-GCST90001462	rs139894456	CD62L- DC AC	cDC	A	C	8	3387	141396189	0.0025	20.8450841703081
ebi-a-GCST90001462	rs771894	CD62L- DC AC	cDC	A	G	9	3387	1642516	0.0602	19.5713212568904
ebi-a-GCST90001462	rs116910026	CD62L- DC AC	cDC	T	C	11	3387	19877912	0.0512	23.8262321705894
ebi-a-GCST90001462	rs149812305	CD62L- DC AC	cDC	C	T	11	3387	5480718	0.0272	22.7224195604057
ebi-a-GCST90001462	rs73231298	CD62L- DC AC	cDC	A	G	12	3387	127036033	0.287	22.8034466567154
ebi-a-GCST90001462	rs35519924	CD62L- DC AC	cDC	A	G	15	3387	81119490	0.3276	21.842207475341
ebi-a-GCST90001462	rs151030554	CD62L- DC AC	cDC	A	C	15	3387	57324322	9e-04	20.2516319342987
ebi-a-GCST90001462	rs139058442	CD62L- DC AC	cDC	A	G	16	3387	74973365	0.0353	19.5716768658437
ebi-a-GCST90001462	rs112701148	CD62L- DC AC	cDC	T	G	18	3387	10175131	0.0697	20.0616925747787
ebi-a-GCST90001462	rs6048352	CD62L- DC AC	cDC	G	A	20	3387	22780354	0.6811	20.1173888629564
ebi-a-GCST90001463	rs1515318	CD62L- DC %DC	cDC	A	G	3410	105108278	-0.1257	0.435	22.3514555069776
ebi-a-GCST90001463	rs143140559	CD62L- DC %DC	cDC	T	C	3410	160972255	0.6557	0.0094	25.2697177818084
ebi-a-GCST90001463	rs74341264	CD62L- DC %DC	cDC	A	G	3410	161561151	-0.3829	0.1218	92.1771908166776
ebi-a-GCST90001463	rs143032729	CD62L- DC %DC	cDC	G	A	3410	160353789	0.4142	0.0326	30.2797571483305
ebi-a-GCST90001463	rs6537835	CD62L- DC %DC	cDC	A	G	3410	115108914	-0.2072	0.8488	31.1560792995854
ebi-a-GCST90001463	rs79979402	CD62L- DC %DC	cDC	G	A	3410	62527805	0.2373	0.0679	20.6696219790091
ebi-a-GCST90001463	rs341029	CD62L- DC %DC	cDC	A	G	3410	77072414	-0.137	0.7375	21.7163668389571
ebi-a-GCST90001463	rs56199187	CD62L- DC %DC	cDC	T	C	3410	161520931	0.7548	0.2441	721.614932713788
ebi-a-GCST90001463	rs4680245	CD62L- DC %DC	cDC	A	G	3410	155938532	-0.3312	0.0334	20.304278796706
ebi-a-GCST90001463	rs112985320	CD62L- DC %DC	cDC	T	C	3410	67260176	-0.855	0.0059	20.6271011555954
ebi-a-GCST90001463	rs62300075	CD62L- DC %DC	cDC	C	A	3410	43118540	0.1381	0.3707	26.1459867009401
ebi-a-GCST90001463	rs116473196	CD62L- DC %DC	cDC	T	C	3410	179543345	-0.9935	0.0031	22.0943869568491
ebi-a-GCST90001463	rs75220521	CD62L- DC %DC	cDC	G	T	3410	81660130	1.355	0.0023	21.565073330874
ebi-a-GCST90001463	rs11754319	CD62L- DC %DC	cDC	T	G	3410	8259337	-1.697	0.0012	20.1004896162276
ebi-a-GCST90001463	rs78548019	CD62L- DC %DC	cDC	T	C	3410	148373443	-1.039	0.0031	20.2186587555213
ebi-a-GCST90001463	rs702185	CD62L- DC %DC	cDC	G	A	3410	1621830	0.2232	0.0783	21.1316808835759
ebi-a-GCST90001463	rs138315340	CD62L- DC %DC	cDC	T	A	3410	19889219	0.2575	0.0516	19.9112532398577
ebi-a-GCST90001463	rs41275192	CD62L- DC %DC	cDC	C	T	3410	6479487	0.4062	0.021	20.0850438593617
ebi-a-GCST90001463	rs149812305	CD62L- DC %DC	cDC	C	T	3410	5480718	-0.3592	0.0271	21.9593869714789
ebi-a-GCST90001463	rs2332920	CD62L- DC %DC	cDC	G	A	3410	73286458	0.1217	0.3752	20.4105006060838
ebi-a-GCST90001463	rs7163051	CD62L- DC %DC	cDC	A	G	3410	68361528	0.1266	0.3702	21.1502623773015
ebi-a-GCST90001463	rs148188224	CD62L- DC %DC	cDC	G	C	3410	65149970	-1.426	0.0019	21.367588892911
ebi-a-GCST90001463	rs2024391	CD62L- DC %DC	cDC	T	C	3410	11907102	0.1625	0.1736	21.7918173333194
ebi-a-GCST90001463	rs5767014	CD62L- DC %DC	cDC	C	T	3410	48474288	-0.1368	0.7776	19.8057950815421
ebi-a-GCST90001464	rs72711599	CD86+ myeloid DC AC	cDC	A	G	0.04595	162752670	3387	0.0884	21.941206487855
ebi-a-GCST90001464	rs12134798	CD86+ myeloid DC AC	cDC	T	C	0.03471	120115384	3387	0.1673	22.2839490169897
ebi-a-GCST90001464	rs147678401	CD86+ myeloid DC AC	cDC	A	G	0.06427	161035780	3387	0.0437	23.4920964136006
ebi-a-GCST90001464	rs139939515	CD86+ myeloid DC AC	cDC	T	C	0.1174	163958750	3387	0.0124	22.423999378074
ebi-a-GCST90001464	rs71639910	CD86+ myeloid DC AC	cDC	A	G	0.05205	161937774	3387	0.0686	49.6048143516181
ebi-a-GCST90001464	rs6656063	CD86+ myeloid DC AC	cDC	T	C	0.02956	157964856	3387	0.2499	22.5780934071143
ebi-a-GCST90001464	rs71632979	CD86+ myeloid DC AC	cDC	G	A	0.02785	161526397	3387	0.2449	842.89865826535
ebi-a-GCST90001464	rs113995133	CD86+ myeloid DC AC	cDC	A	G	0.1285	163485197	3387	0.0103	22.2124139836721
ebi-a-GCST90001464	rs3789359	CD86+ myeloid DC AC	cDC	C	T	0.08529	181020181	3387	0.023	20.4914073344064
ebi-a-GCST90001464	rs74341264	CD86+ myeloid DC AC	cDC	A	G	0.04006	161561151	3387	0.1219	78.4834873949051
ebi-a-GCST90001464	rs143140559	CD86+ myeloid DC AC	cDC	T	C	0.1304	160972255	3387	0.0094	32.1066281461636
ebi-a-GCST90001464	rs115849513	CD86+ myeloid DC AC	cDC	T	A	0.08325	1827937	3387	0.0245	22.2380547209887
ebi-a-GCST90001464	rs112966518	CD86+ myeloid DC AC	cDC	G	T	0.03211	76221611	3387	0.2149	20.2114397677798
ebi-a-GCST90001464	rs112186537	CD86+ myeloid DC AC	cDC	T	C	0.1444	73397623	3387	0.0075	23.2782334324962
ebi-a-GCST90001464	rs923967	CD86+ myeloid DC AC	cDC	A	T	0.0264	116153312	3387	0.4074	19.8649990363481
ebi-a-GCST90001464	rs16938204	CD86+ myeloid DC AC	cDC	T	C	0.02818	73348626	3387	0.2938	20.5552709809116
ebi-a-GCST90001464	rs12005879	CD86+ myeloid DC AC	cDC	A	G	0.05518	133737649	3387	0.0576	20.3833780811556
ebi-a-GCST90001464	rs9557311	CD86+ myeloid DC AC	cDC	A	G	0.03771	100459317	3387	0.1333	19.6708122613447
ebi-a-GCST90001464	rs75700156	CD86+ myeloid DC AC	cDC	C	T	0.2966	44042820	3387	0.0021	20.1865211822329
ebi-a-GCST90001464	rs185312213	CD86+ myeloid DC AC	cDC	G	T	0.1571	51937110	3387	0.0066	21.0796685145501
ebi-a-GCST90001464	rs140205436	CD86+ myeloid DC AC	cDC	T	C	0.5106	25969797	3387	6e-04	22.2461804374536
ebi-a-GCST90001464	rs79497887	CD86+ myeloid DC AC	cDC	G	C	0.04565	57725145	3387	0.0865	22.4375250877458
ebi-a-GCST90001464	rs72846852	CD86+ myeloid DC AC	cDC	T	C	0.07783	77253136	3387	0.0282	20.7222468050134
ebi-a-GCST90001465	rs143140559	CD86+ myeloid DC %DC	cDC	T	C	160972255	0.6732	2.80098e-07	0.0094	26.4739005894475
ebi-a-GCST90001465	rs6656063	CD86+ myeloid DC %DC	cDC	T	C	157964856	0.1357	4.635e-06	0.2501	21.0333555426295
ebi-a-GCST90001465	rs71639910	CD86+ myeloid DC %DC	cDC	A	G	161937774	0.3612	4.9023e-12	0.0688	48.0358238734576
ebi-a-GCST90001465	rs3789359	CD86+ myeloid DC %DC	cDC	C	T	181020181	-0.3803	8.93799e-06	0.0229	19.7726841271861
ebi-a-GCST90001465	rs113995133	CD86+ myeloid DC %DC	cDC	A	G	163485197	-0.6667	2.339e-07	0.0103	26.819397894057
ebi-a-GCST90001465	rs74341264	CD86+ myeloid DC %DC	cDC	A	G	161561151	-0.3508	3.33887e-18	0.1218	76.4848873275379
ebi-a-GCST90001465	rs139939515	CD86+ myeloid DC %DC	cDC	T	C	163958750	-0.6222	1.30299e-07	0.0123	27.9763193732816
ebi-a-GCST90001465	rs71632979	CD86+ myeloid DC %DC	cDC	G	A	161526397	0.8089	4.21697e-165	0.2447	838.888131392918
ebi-a-GCST90001465	rs950485	CD86+ myeloid DC %DC	cDC	C	A	82817239	0.1227	2.01002e-06	0.4919	22.6571612463988
ebi-a-GCST90001465	rs114566711	CD86+ myeloid DC %DC	cDC	T	A	191451636	-1.864	1.948e-06	9e-04	22.7134710816519
ebi-a-GCST90001465	rs1996740	CD86+ myeloid DC %DC	cDC	G	A	78748977	-0.1204	4.06602e-06	0.4776	21.3001669199955
ebi-a-GCST90001465	rs143512471	CD86+ myeloid DC %DC	cDC	A	G	63081773	-0.3741	4.62999e-06	0.026	21.0367772918369
ebi-a-GCST90001465	rs113404917	CD86+ myeloid DC %DC	cDC	T	C	147461264	0.2353	9.64295e-06	0.0633	19.6319577515606
ebi-a-GCST90001465	rs78169719	CD86+ myeloid DC %DC	cDC	C	A	157588588	-0.443	4.67703e-06	0.0177	21.0226919921078
ebi-a-GCST90001465	rs144259606	CD86+ myeloid DC %DC	cDC	C	A	109678733	1.672	7.10101e-06	0.001	20.2115203134188
ebi-a-GCST90001465	rs77148097	CD86+ myeloid DC %DC	cDC	G	A	98162546	-0.225	5.26296e-06	0.0767	20.7916048362012
ebi-a-GCST90001465	rs76522264	CD86+ myeloid DC %DC	cDC	C	G	113032809	-2.6	3.079e-06	4e-04	21.8231611873542
ebi-a-GCST90001465	rs117690664	CD86+ myeloid DC %DC	cDC	A	C	107693714	-2.515	1.123e-06	7e-04	23.7698763785746
ebi-a-GCST90001465	rs143555771	CD86+ myeloid DC %DC	cDC	T	C	89944259	-1.586	5.19302e-06	0.0015	20.8301282959966
ebi-a-GCST90001465	rs75358870	CD86+ myeloid DC %DC	cDC	A	C	30170464	0.5691	1.66901e-06	0.0128	23.0119276679094
ebi-a-GCST90001465	rs140205436	CD86+ myeloid DC %DC	cDC	T	C	25969797	-2.273	9.34394e-06	6e-04	19.6894927092142
ebi-a-GCST90001465	rs72745440	CD86+ myeloid DC %DC	cDC	A	C	67606602	-0.5139	3.12702e-06	0.0141	21.8130840183224
ebi-a-GCST90001465	rs113345111	CD86+ myeloid DC %DC	cDC	G	A	22455983	0.2938	6.30507e-06	0.0428	20.4372781870658
ebi-a-GCST90001465	rs77768825	CD86+ myeloid DC %DC	cDC	G	A	30509788	0.2261	6.09902e-06	0.0755	20.5102612414751
ebi-a-GCST90001466	rs56164117	CD86+ plasmacytoid DC AC	cDC	C	T	0.02608	2.86603e-06	-0.1223	0.3543	21.9775981196905
ebi-a-GCST90001466	rs1991164	CD86+ plasmacytoid DC AC	cDC	C	T	0.02506	3.13798e-06	-0.117	0.5529	21.7847247941446
ebi-a-GCST90001466	rs13088702	CD86+ plasmacytoid DC AC	cDC	C	T	0.07957	7.45401e-07	0.3946	0.0252	24.5786448012665
ebi-a-GCST90001466	rs78379738	CD86+ plasmacytoid DC AC	cDC	G	T	0.06801	5.41801e-06	0.3098	0.0368	20.7376607181082
ebi-a-GCST90001466	rs10248630	CD86+ plasmacytoid DC AC	cDC	G	T	0.02489	5.53095e-06	-0.1133	0.5221	20.7086846237007
ebi-a-GCST90001466	rs2725015	CD86+ plasmacytoid DC AC	cDC	G	A	0.02834	2.16601e-07	-0.1473	0.266	26.9990379645768
ebi-a-GCST90001466	rs79116372	CD86+ plasmacytoid DC AC	cDC	T	A	0.06551	4.44396e-06	-0.3011	0.0375	21.112944198366
ebi-a-GCST90001466	rs140090913	CD86+ plasmacytoid DC AC	cDC	A	G	0.2411	6.19498e-06	-1.091	0.0028	20.4643317747008
ebi-a-GCST90001466	rs139557155	CD86+ plasmacytoid DC AC	cDC	G	A	0.05462	2.52203e-06	0.2575	0.0578	22.2123016577326
ebi-a-GCST90001466	rs61852527	CD86+ plasmacytoid DC AC	cDC	G	A	0.0509	2.84197e-07	-0.2618	0.0649	26.4390719953152
ebi-a-GCST90001466	rs9513487	CD86+ plasmacytoid DC AC	cDC	G	T	0.0269	4.67498e-06	0.1234	0.3251	21.0314030848769
ebi-a-GCST90001466	rs142245023	CD86+ plasmacytoid DC AC	cDC	A	G	0.1505	3.17198e-06	0.7025	0.0067	21.7751996192036
ebi-a-GCST90001466	rs11852100	CD86+ plasmacytoid DC AC	cDC	C	A	0.0548	1.527e-06	0.2639	0.0587	23.1771563874748
ebi-a-GCST90001466	rs75070627	CD86+ plasmacytoid DC AC	cDC	C	T	0.1978	1.18801e-06	0.9624	0.0037	23.6592591793624
ebi-a-GCST90001466	rs114468547	CD86+ plasmacytoid DC AC	cDC	G	A	0.05921	4.77101e-06	-0.2713	0.0491	20.9822449652087
ebi-a-GCST90001466	rs118148569	CD86+ plasmacytoid DC AC	cDC	T	C	0.05772	2.362e-06	0.2729	0.0505	22.3407070720112
ebi-a-GCST90001466	rs112496823	CD86+ plasmacytoid DC AC	cDC	C	A	0.03305	1.286e-06	0.1603	0.1768	23.5107565663119
ebi-a-GCST90001466	rs150206669	CD86+ plasmacytoid DC AC	cDC	G	C	0.1106	8.30692e-06	-0.4937	0.0123	19.9139993309515
ebi-a-GCST90001466	rs313778	CD86+ plasmacytoid DC AC	cDC	T	C	0.04867	8.44695e-06	-0.2171	0.0702	19.8856340121912
ebi-a-GCST90001466	rs11701450	CD86+ plasmacytoid DC AC	cDC	G	C	0.08004	5.90201e-06	0.3632	0.0252	20.5787981555444
ebi-a-GCST90001467	rs3845548	CD86+ plasmacytoid DC %DC	cDC	T	C	-0.2739	161507448	3410	0.2345	86.8611727578981
ebi-a-GCST90001467	rs513617	CD86+ plasmacytoid DC %DC	cDC	T	C	0.1173	34413398	3410	0.3594	19.7302858631638
ebi-a-GCST90001467	rs11811863	CD86+ plasmacytoid DC %DC	cDC	T	C	-0.1537	247577856	3410	0.2186	24.7914026292124
ebi-a-GCST90001467	rs11166208	CD86+ plasmacytoid DC %DC	cDC	A	G	-1.201	99738054	3410	0.0021	19.5853634105681
ebi-a-GCST90001467	rs10170363	CD86+ plasmacytoid DC %DC	cDC	T	C	0.1318	15272805	3410	0.2944	24.0458810688007
ebi-a-GCST90001467	rs66967216	CD86+ plasmacytoid DC %DC	cDC	A	G	-0.3759	190942111	3410	0.0265	22.8991131798214
ebi-a-GCST90001467	rs1915087	CD86+ plasmacytoid DC %DC	cDC	C	T	0.1569	121838791	3410	0.2025	25.8679704115522
ebi-a-GCST90001467	rs78379738	CD86+ plasmacytoid DC %DC	cDC	G	T	0.3227	148318809	3410	0.0364	22.3559122020206
ebi-a-GCST90001467	rs6930632	CD86+ plasmacytoid DC %DC	cDC	T	C	-0.1504	155772981	3410	0.1789	21.4161528063405
ebi-a-GCST90001467	rs6463191	CD86+ plasmacytoid DC %DC	cDC	A	G	-0.1275	43492179	3410	0.3198	22.9961759784225
ebi-a-GCST90001467	rs116872766	CD86+ plasmacytoid DC %DC	cDC	C	G	-0.9025	77883134	3410	0.0045	24.6292887566197
ebi-a-GCST90001467	rs55966096	CD86+ plasmacytoid DC %DC	cDC	C	T	-0.1321	4474949	3410	0.3085	23.4176748166588
ebi-a-GCST90001467	rs140090913	CD86+ plasmacytoid DC %DC	cDC	A	G	-1.154	18584959	3410	0.0028	22.5024436869928
ebi-a-GCST90001467	rs55732541	CD86+ plasmacytoid DC %DC	cDC	C	T	-0.186	8370207	3410	0.1062	20.2022645417587
ebi-a-GCST90001467	rs139557155	CD86+ plasmacytoid DC %DC	cDC	G	A	0.277	77583476	3410	0.0578	25.8078829999834
ebi-a-GCST90001467	rs117919713	CD86+ plasmacytoid DC %DC	cDC	G	C	0.2457	77145787	3410	0.0588	20.3722241134693
ebi-a-GCST90001467	rs72810797	CD86+ plasmacytoid DC %DC	cDC	T	C	-0.4408	30336672	3410	0.0172	20.7928746887034
ebi-a-GCST90001467	rs61852527	CD86+ plasmacytoid DC %DC	cDC	G	A	-0.2768	90380589	3410	0.0648	29.6371992060792
ebi-a-GCST90001467	rs11231693	CD86+ plasmacytoid DC %DC	cDC	A	G	-0.2631	63862612	3410	0.0554	23.2827641693555
ebi-a-GCST90001467	rs12311260	CD86+ plasmacytoid DC %DC	cDC	G	C	0.2649	18094072	3410	0.0501	21.1380128146383
ebi-a-GCST90001467	rs9513487	CD86+ plasmacytoid DC %DC	cDC	G	T	0.131	99428046	3410	0.326	23.8791140807539
ebi-a-GCST90001467	rs34692286	CD86+ plasmacytoid DC %DC	cDC	C	G	-0.114	28137152	3410	0.3865	19.603689927501
ebi-a-GCST90001467	rs11852100	CD86+ plasmacytoid DC %DC	cDC	C	A	0.2436	36478046	3410	0.0587	19.8427393326782
ebi-a-GCST90001467	rs75070627	CD86+ plasmacytoid DC %DC	cDC	C	T	0.9606	96560797	3410	0.0037	22.9404333622252
ebi-a-GCST90001467	rs2955695	CD86+ plasmacytoid DC %DC	cDC	A	T	-0.1122	35034619	3410	0.4499	20.6222959172074
ebi-a-GCST90001467	rs112496823	CD86+ plasmacytoid DC %DC	cDC	C	A	0.1585	33829583	3410	0.1771	22.9441904263107
ebi-a-GCST90001467	rs71381356	CD86+ plasmacytoid DC %DC	cDC	C	T	-0.2097	49908577	3410	0.0845	21.7608538353111
ebi-a-GCST90001467	rs150206669	CD86+ plasmacytoid DC %DC	cDC	G	C	-0.4931	66297295	3410	0.0125	19.8657496534671
ebi-a-GCST90001467	rs62131897	CD86+ plasmacytoid DC %DC	cDC	C	G	-0.8171	10622478	3410	0.0047	19.7947615414061
ebi-a-GCST90001467	rs9607320	CD86+ plasmacytoid DC %DC	cDC	T	C	0.1192	22202164	3410	0.6037	21.4662305489968
ebi-a-GCST90001468	rs74341264	CD62L- myeloid DC AC	cDC	A	G	0.03995	5.48656e-24	1	0.1219	103.524861386422
ebi-a-GCST90001468	rs71632979	CD62L- myeloid DC AC	cDC	G	A	0.02787	9.84011e-166	1	0.2449	842.938595100725
ebi-a-GCST90001468	rs17438107	CD62L- myeloid DC AC	cDC	T	A	0.04523	1.83502e-06	1	0.0921	22.8139158157898
ebi-a-GCST90001468	rs143140559	CD62L- myeloid DC AC	cDC	T	C	0.1303	3.33903e-10	1	0.0094	39.6868609190627
ebi-a-GCST90001468	rs71639910	CD62L- myeloid DC AC	cDC	A	G	0.05202	1.66303e-14	1	0.0686	59.3870189980994
ebi-a-GCST90001468	rs147678401	CD62L- myeloid DC AC	cDC	A	G	0.06429	2.86101e-07	1	0.0437	26.4278798276016
ebi-a-GCST90001468	rs10779896	CD62L- myeloid DC AC	cDC	T	A	0.05339	9.82992e-06	2	0.0633	19.5937958638322
ebi-a-GCST90001468	rs73172229	CD62L- myeloid DC AC	cDC	T	C	0.03986	1.77101e-06	3	0.1233	22.899480414684
ebi-a-GCST90001468	rs13148506	CD62L- myeloid DC AC	cDC	T	C	0.02714	1.61901e-06	4	0.3691	23.0716668795876
ebi-a-GCST90001468	rs116910026	CD62L- myeloid DC AC	cDC	T	C	0.05778	5.38704e-07	11	0.0512	25.2106020762608
ebi-a-GCST90001468	rs4997747	CD62L- myeloid DC AC	cDC	C	T	0.02844	2.29198e-06	12	0.2917	22.3858924044725
ebi-a-GCST90001468	rs11830537	CD62L- myeloid DC AC	cDC	T	C	0.06982	7.11705e-06	12	0.0371	20.2135728289013
ebi-a-GCST90001468	rs17071426	CD62L- myeloid DC AC	cDC	T	C	0.135	9.04295e-06	13	0.0084	19.7480033817675
ebi-a-GCST90001468	rs35519924	CD62L- myeloid DC AC	cDC	A	G	0.02803	5.03802e-06	15	0.3276	20.8735126934481
ebi-a-GCST90001468	rs112701148	CD62L- myeloid DC AC	cDC	T	G	0.05114	7.05895e-06	18	0.0697	20.2327663524477
ebi-a-GCST90001468	rs112501424	CD62L- myeloid DC AC	cDC	T	C	0.03788	8.03693e-06	19	0.1305	19.9871258808479
ebi-a-GCST90001468	rs5767014	CD62L- myeloid DC AC	cDC	C	T	0.03083	6.08303e-06	22	0.7772	20.5205614544929
ebi-a-GCST90001469	rs6537835	CD62L- myeloid DC %DC	cDC	A	G	3410	115108914	1	0.8488	20.3605185529605
ebi-a-GCST90001469	rs74341264	CD62L- myeloid DC %DC	cDC	A	G	3410	161561151	1	0.1218	117.715300108245
ebi-a-GCST90001469	rs147678401	CD62L- myeloid DC %DC	cDC	A	G	3410	161035780	1	0.0437	23.2368798524889
ebi-a-GCST90001469	rs34558449	CD62L- myeloid DC %DC	cDC	C	G	3410	192566347	1	0.0846	24.562094534297
ebi-a-GCST90001469	rs143140559	CD62L- myeloid DC %DC	cDC	T	C	3410	160972255	1	0.0094	37.5243769616576
ebi-a-GCST90001469	rs17438107	CD62L- myeloid DC %DC	cDC	T	A	3410	162920561	1	0.0919	19.9163751345539
ebi-a-GCST90001469	rs71632979	CD62L- myeloid DC %DC	cDC	G	A	3410	161526397	1	0.2447	912.058966735868
ebi-a-GCST90001469	rs71639910	CD62L- myeloid DC %DC	cDC	A	G	3410	161937774	1	0.0688	66.1076613490665
ebi-a-GCST90001469	rs10779896	CD62L- myeloid DC %DC	cDC	T	A	3410	4613050	2	0.0632	21.2933305621038
ebi-a-GCST90001469	rs143586943	CD62L- myeloid DC %DC	cDC	A	G	3410	55606125	3	0.001	19.938531703997
ebi-a-GCST90001469	rs16864449	CD62L- myeloid DC %DC	cDC	G	A	3410	189220585	3	0.0026	21.9573271201258
ebi-a-GCST90001469	rs17637703	CD62L- myeloid DC %DC	cDC	G	A	3410	45440721	3	0.2437	21.3481843274283
ebi-a-GCST90001469	rs530300575	CD62L- myeloid DC %DC	cDC	G	A	3410	3387723	4	0.0038	22.0584235301835
ebi-a-GCST90001469	rs62300075	CD62L- myeloid DC %DC	cDC	C	A	3410	43118540	4	0.3707	26.6556375830707
ebi-a-GCST90001469	rs75220521	CD62L- myeloid DC %DC	cDC	G	T	3410	81660130	6	0.0023	21.4861754788627
ebi-a-GCST90001469	rs3012723	CD62L- myeloid DC %DC	cDC	C	T	3410	134645623	9	0.9157	19.7284638843952
ebi-a-GCST90001469	rs181905377	CD62L- myeloid DC %DC	cDC	T	C	3410	138681023	9	0.0056	19.7180620299934
ebi-a-GCST90001469	rs149812305	CD62L- myeloid DC %DC	cDC	C	T	3410	5480718	11	0.0271	19.8934705752999
ebi-a-GCST90001469	rs116910026	CD62L- myeloid DC %DC	cDC	T	C	3410	19877912	11	0.0512	22.8293792935494
ebi-a-GCST90001469	rs7300606	CD62L- myeloid DC %DC	cDC	C	T	3410	108719667	12	0.7405	19.8767220445609
ebi-a-GCST90001469	rs6492701	CD62L- myeloid DC %DC	cDC	C	A	3410	95043651	13	0.7111	20.0541090139598
ebi-a-GCST90001469	rs7148140	CD62L- myeloid DC %DC	cDC	G	C	3410	88587741	14	0.0682	19.6630878232105
ebi-a-GCST90001469	rs17780615	CD62L- myeloid DC %DC	cDC	T	C	3410	73029609	14	0.1226	20.122389456408
ebi-a-GCST90001469	rs72743439	CD62L- myeloid DC %DC	cDC	T	C	3410	67410088	15	0.0031	21.1498987408754
ebi-a-GCST90001469	rs116473040	CD62L- myeloid DC %DC	cDC	G	A	3410	80291652	17	0.0198	20.1393626332708
ebi-a-GCST90001469	rs5767014	CD62L- myeloid DC %DC	cDC	C	T	3410	48474288	22	0.7776	24.6909135811523
ebi-a-GCST90001470	rs4462104	CD62L- plasmacytoid DC AC	cDC	C	T	36975893	1	3.764e-06	0.2011	21.4281500861163
ebi-a-GCST90001470	rs12061996	CD62L- plasmacytoid DC AC	cDC	G	A	167814385	1	6.88906e-06	0.0947	20.2826568899593
ebi-a-GCST90001470	rs17224524	CD62L- plasmacytoid DC AC	cDC	C	T	182346146	2	2.87098e-06	0.2945	21.9436812173255
ebi-a-GCST90001470	rs116054627	CD62L- plasmacytoid DC AC	cDC	A	G	51168498	2	5.38505e-08	0.0413	29.6829474270303
ebi-a-GCST90001470	rs75472065	CD62L- plasmacytoid DC AC	cDC	C	A	77076673	3	7.89696e-06	0.007	20.0177205709999
ebi-a-GCST90001470	rs4928176	CD62L- plasmacytoid DC AC	cDC	A	G	98972835	3	5.425e-06	0.525	20.7507537840093
ebi-a-GCST90001470	rs191779135	CD62L- plasmacytoid DC AC	cDC	G	A	82502357	4	1.376e-09	0.0865	36.8995428647641
ebi-a-GCST90001470	rs6535445	CD62L- plasmacytoid DC AC	cDC	C	T	84151427	4	5.62471e-28	0.3435	122.369314267515
ebi-a-GCST90001470	rs1472757	CD62L- plasmacytoid DC AC	cDC	C	T	6455872	5	5.45306e-07	0.6057	25.1657597107181
ebi-a-GCST90001470	rs1391986	CD62L- plasmacytoid DC AC	cDC	T	G	52071311	5	2.87402e-06	0.0061	21.9585061583849
ebi-a-GCST90001470	rs9502274	CD62L- plasmacytoid DC AC	cDC	T	A	566060	6	8.36604e-06	0.2024	19.9034171011334
ebi-a-GCST90001470	rs13201703	CD62L- plasmacytoid DC AC	cDC	A	C	22921471	6	7.45006e-06	0.0508	20.1228444924583
ebi-a-GCST90001470	rs9403901	CD62L- plasmacytoid DC AC	cDC	A	G	148286133	6	5.98205e-06	0.1635	20.5392939635187
ebi-a-GCST90001470	rs56374915	CD62L- plasmacytoid DC AC	cDC	A	G	115086436	7	2.52802e-06	0.1119	22.2161583198884
ebi-a-GCST90001470	rs72716416	CD62L- plasmacytoid DC AC	cDC	T	C	131993230	8	8.87503e-06	0.0325	19.7827347916755
ebi-a-GCST90001470	rs118054784	CD62L- plasmacytoid DC AC	cDC	A	G	130658684	8	1.59698e-06	0.0422	23.0912773841968
ebi-a-GCST90001470	rs116894787	CD62L- plasmacytoid DC AC	cDC	C	G	12240106	10	3.18801e-06	0.0111	21.7648686030429
ebi-a-GCST90001470	rs7114664	CD62L- plasmacytoid DC AC	cDC	C	T	22793001	11	2.44101e-06	0.1046	22.2689965134469
ebi-a-GCST90001470	rs61936377	CD62L- plasmacytoid DC AC	cDC	C	T	63530291	12	1.39601e-06	0.2503	23.3484045459812
ebi-a-GCST90001470	rs16957038	CD62L- plasmacytoid DC AC	cDC	A	G	100542252	13	2.15298e-06	0.0022	22.5154361395966
ebi-a-GCST90001470	rs170697	CD62L- plasmacytoid DC AC	cDC	A	G	83856849	14	3.16403e-06	0.507	21.7648686030429
ebi-a-GCST90001470	rs9900969	CD62L- plasmacytoid DC AC	cDC	T	G	76194489	17	8.00903e-06	0.2107	19.9860578880604
ebi-a-GCST90001470	rs11659751	CD62L- plasmacytoid DC AC	cDC	A	T	55736723	18	4.70804e-06	0.0772	21.0129205394665
ebi-a-GCST90001470	rs150918748	CD62L- plasmacytoid DC AC	cDC	T	C	43446390	22	5.63197e-06	0.004	20.669260645105
ebi-a-GCST90001471	rs4462104	CD62L- plasmacytoid DC %DC	cDC	C	T	36975893	5.46097e-06	1	0.2009	20.7188900240744
ebi-a-GCST90001471	rs55971447	CD62L- plasmacytoid DC %DC	cDC	T	C	161515326	6.69885e-25	1	0.2352	107.81279061483
ebi-a-GCST90001471	rs116054627	CD62L- plasmacytoid DC %DC	cDC	A	G	51168498	2.73602e-06	2	0.0411	22.047230292834
ebi-a-GCST90001471	rs148594241	CD62L- plasmacytoid DC %DC	cDC	C	T	236709624	6.11097e-06	2	0.0324	20.5033913475478
ebi-a-GCST90001471	rs79976443	CD62L- plasmacytoid DC %DC	cDC	A	G	78714454	7.96893e-06	3	0.0462	19.9865574926326
ebi-a-GCST90001471	rs75472065	CD62L- plasmacytoid DC %DC	cDC	C	A	77076673	5.61694e-06	3	0.0072	20.6568582168486
ebi-a-GCST90001471	rs62297340	CD62L- plasmacytoid DC %DC	cDC	A	C	5407389	3.30803e-06	4	0.1132	21.6805564773617
ebi-a-GCST90001471	rs79659729	CD62L- plasmacytoid DC %DC	cDC	T	C	84265416	8.53198e-06	4	0.0456	19.8560494949855
ebi-a-GCST90001471	rs6535445	CD62L- plasmacytoid DC %DC	cDC	C	T	84151427	1.34803e-31	4	0.344	139.478642562925
ebi-a-GCST90001471	rs191779135	CD62L- plasmacytoid DC %DC	cDC	G	A	82502357	1.721e-09	4	0.0867	36.4535251885638
ebi-a-GCST90001471	rs148863428	CD62L- plasmacytoid DC %DC	cDC	A	G	107554477	5.07002e-06	4	0.0029	20.8632022344577
ebi-a-GCST90001471	rs1835019	CD62L- plasmacytoid DC %DC	cDC	T	C	66583829	6.43799e-06	5	0.7415	20.4011997116777
ebi-a-GCST90001471	rs56374915	CD62L- plasmacytoid DC %DC	cDC	A	G	115086436	6.77407e-06	7	0.1116	20.3107995693901
ebi-a-GCST90001471	rs62495198	CD62L- plasmacytoid DC %DC	cDC	T	A	13705385	9.15208e-06	8	0.4751	19.7218430783182
ebi-a-GCST90001471	rs61859443	CD62L- plasmacytoid DC %DC	cDC	A	G	43792983	8.28591e-06	10	0.005	19.9186946998857
ebi-a-GCST90001471	rs146839224	CD62L- plasmacytoid DC %DC	cDC	A	G	131367364	1.41899e-06	10	0.0025	23.3191234462224
ebi-a-GCST90001471	rs11000032	CD62L- plasmacytoid DC %DC	cDC	A	G	73619601	3.12802e-06	10	0.2843	21.7897333751481
ebi-a-GCST90001471	rs182833362	CD62L- plasmacytoid DC %DC	cDC	A	G	27972325	1.86299e-06	16	9e-04	22.8059705493376
ebi-a-GCST90001471	rs8044705	CD62L- plasmacytoid DC %DC	cDC	C	T	48914991	9.80099e-06	16	0.4141	19.5940951525287
ebi-a-GCST90001471	rs3827963	CD62L- plasmacytoid DC %DC	cDC	G	A	20371744	4.61902e-06	20	0.3408	21.0469466852375
ebi-a-GCST90001472	rs147678401	CD62L- CD86+ myeloid DC AC	cDC	A	G	0.3417	3387	1.09901e-07	0.0437	28.3027147372328
ebi-a-GCST90001472	rs74341264	CD62L- CD86+ myeloid DC AC	cDC	A	G	-0.4509	3387	3.71535e-29	0.1219	127.952063889098
ebi-a-GCST90001472	rs2788088	CD62L- CD86+ myeloid DC AC	cDC	A	G	-0.1286	3387	2.711e-06	0.6884	22.0797030087319
ebi-a-GCST90001472	rs71639910	CD62L- CD86+ myeloid DC AC	cDC	A	G	0.425	3387	3.95913e-16	0.0686	66.8883114606309
ebi-a-GCST90001472	rs61808511	CD62L- CD86+ myeloid DC AC	cDC	G	T	0.1553	3387	8.03304e-06	0.1676	19.9722392375049
ebi-a-GCST90001472	rs113995133	CD62L- CD86+ myeloid DC AC	cDC	A	G	-0.6066	3387	2.381e-06	0.0103	22.3406073469211
ebi-a-GCST90001472	rs71632979	CD62L- CD86+ myeloid DC AC	cDC	G	A	0.9207	3387	1e-200	0.2449	1169.90976822029
ebi-a-GCST90001472	rs6656063	CD62L- CD86+ myeloid DC AC	cDC	T	C	0.1319	3387	8.53709e-06	0.2499	19.8717780639623
ebi-a-GCST90001472	rs77107932	CD62L- CD86+ myeloid DC AC	cDC	C	A	-0.4223	3387	3.13098e-07	0.0279	26.26286274597
ebi-a-GCST90001472	rs143140559	CD62L- CD86+ myeloid DC AC	cDC	T	C	0.7645	3387	4.219e-09	0.0094	34.6696191531794
ebi-a-GCST90001472	rs10779896	CD62L- CD86+ myeloid DC AC	cDC	T	A	-0.2434	3387	5.33605e-06	0.0633	20.7635740047094
ebi-a-GCST90001472	rs146507670	CD62L- CD86+ myeloid DC AC	cDC	T	C	-0.4935	3387	6.80503e-06	0.0136	20.2996968362747
ebi-a-GCST90001472	rs162588	CD62L- CD86+ myeloid DC AC	cDC	A	G	-0.1544	3387	1.06101e-06	0.2046	23.8898716803996
ebi-a-GCST90001472	rs144101090	CD62L- CD86+ myeloid DC AC	cDC	A	T	-0.4201	3387	9.12095e-06	0.0186	19.7341144913586
ebi-a-GCST90001472	rs112186537	CD62L- CD86+ myeloid DC AC	cDC	T	C	-0.691	3387	1.69099e-06	0.0075	22.9811421718958
ebi-a-GCST90001472	rs117044176	CD62L- CD86+ myeloid DC AC	cDC	A	G	-1.385	3387	8.27409e-06	0.0016	19.9360672831892
ebi-a-GCST90001472	rs117690664	CD62L- CD86+ myeloid DC AC	cDC	A	C	-2.339	3387	4.80596e-06	7e-04	20.9639060280292
ebi-a-GCST90001472	rs62489014	CD62L- CD86+ myeloid DC AC	cDC	T	C	-0.4885	3387	9.18904e-06	0.0133	19.7100280423203
ebi-a-GCST90001472	rs139956891	CD62L- CD86+ myeloid DC AC	cDC	G	A	0.2686	3387	8.74601e-07	0.0616	24.2662757828328
ebi-a-GCST90001472	rs11830537	CD62L- CD86+ myeloid DC AC	cDC	T	C	-0.3134	3387	7.35495e-06	0.0371	20.1537127361238
ebi-a-GCST90001472	rs135299	CD62L- CD86+ myeloid DC AC	cDC	A	G	0.1435	3387	4.46396e-06	0.2166	21.1010132432885
ebi-a-GCST90001473	rs2788088	CD62L- CD86+ myeloid DC %DC	cDC	A	G	0.02719	1	2.488e-06	0.6886	22.2525663520497
ebi-a-GCST90001473	rs147678401	CD62L- CD86+ myeloid DC %DC	cDC	A	G	0.06383	1	4.97496e-07	0.0437	25.3546414129593
ebi-a-GCST90001473	rs71639910	CD62L- CD86+ myeloid DC %DC	cDC	A	G	0.05172	1	3.15864e-16	0.0688	67.3261164374789
ebi-a-GCST90001473	rs113995133	CD62L- CD86+ myeloid DC %DC	cDC	A	G	0.1277	1	3.53997e-07	0.0103	26.021094735586
ebi-a-GCST90001473	rs6537835	CD62L- CD86+ myeloid DC %DC	cDC	A	G	0.03712	1	4.48002e-06	0.8488	21.1099558820581
ebi-a-GCST90001473	rs79078281	CD62L- CD86+ myeloid DC %DC	cDC	G	A	0.1119	1	4.99597e-06	0.017	20.9067052836827
ebi-a-GCST90001473	rs74341264	CD62L- CD86+ myeloid DC %DC	cDC	A	G	0.03971	1	2.65277e-29	0.1218	128.62785387671
ebi-a-GCST90001473	rs71632979	CD62L- CD86+ myeloid DC %DC	cDC	G	A	0.0268	1	1e-200	0.2447	1200.90055913804
ebi-a-GCST90001473	rs77107932	CD62L- CD86+ myeloid DC %DC	cDC	C	A	0.08194	1	2.30802e-07	0.028	26.8483629280212
ebi-a-GCST90001473	rs143140559	CD62L- CD86+ myeloid DC %DC	cDC	T	C	0.1289	1	3.879e-08	0.0094	30.3218761710477
ebi-a-GCST90001473	rs10779896	CD62L- CD86+ myeloid DC %DC	cDC	T	A	0.05312	2	5.00299e-06	0.0632	20.8970077601772
ebi-a-GCST90001473	rs162588	CD62L- CD86+ myeloid DC %DC	cDC	A	G	0.03136	3	7.09594e-06	0.2048	20.2323871441793
ebi-a-GCST90001473	rs117690664	CD62L- CD86+ myeloid DC %DC	cDC	A	C	0.5056	8	7.49394e-07	7e-04	24.5523581082859
ebi-a-GCST90001473	rs144030104	CD62L- CD86+ myeloid DC %DC	cDC	T	C	0.1299	8	7.55892e-06	0.0101	20.0826252938804
ebi-a-GCST90001473	rs72659736	CD62L- CD86+ myeloid DC %DC	cDC	T	G	0.03068	8	6.85394e-06	0.2557	20.2791889909835
ebi-a-GCST90001473	rs139956891	CD62L- CD86+ myeloid DC %DC	cDC	G	A	0.0541	10	6.663e-06	0.0616	20.3296700246776
ebi-a-GCST90001473	rs4761369	CD62L- CD86+ myeloid DC %DC	cDC	T	C	0.03329	12	3.19198e-06	0.1861	21.7500634507665
ebi-a-GCST90001473	rs113704374	CD62L- CD86+ myeloid DC %DC	cDC	G	C	0.0901	12	9.03296e-06	0.0218	19.7568414699786
ebi-a-GCST90001473	rs500809	CD62L- CD86+ myeloid DC %DC	cDC	A	G	0.02597	20	4.37603e-06	0.5667	21.1610453737363
ebi-a-GCST90001473	rs5767014	CD62L- CD86+ myeloid DC %DC	cDC	C	T	0.03059	22	5.18096e-06	0.7776	20.8140737813252
ebi-a-GCST90001474	rs10910893	Plasmacytoid DC %DC	cDC	T	G	3410	-0.2262	0.04889	0.0707	21.3939183386297
ebi-a-GCST90001474	rs143032729	Plasmacytoid DC %DC	cDC	G	A	3410	-0.3966	0.07264	0.0326	29.7919517418344
ebi-a-GCST90001474	rs74341264	Plasmacytoid DC %DC	cDC	A	G	3410	0.2502	0.03866	0.1218	41.8597006668678
ebi-a-GCST90001474	rs56199187	Plasmacytoid DC %DC	cDC	T	C	3410	-0.5887	0.02799	0.2441	442.107092160165
ebi-a-GCST90001474	rs7593638	Plasmacytoid DC %DC	cDC	C	A	3410	0.1305	0.02526	0.4749	26.6746996455826
ebi-a-GCST90001474	rs2164210	Plasmacytoid DC %DC	cDC	C	T	3410	0.1236	0.02777	0.3238	19.7984134377107
ebi-a-GCST90001474	rs62234997	Plasmacytoid DC %DC	cDC	G	A	3410	0.2108	0.04552	0.085	21.4329481539553
ebi-a-GCST90001474	rs62272723	Plasmacytoid DC %DC	cDC	T	G	3410	-0.2775	0.05854	0.0501	22.4577242930639
ebi-a-GCST90001474	rs11715127	Plasmacytoid DC %DC	cDC	C	G	3410	0.1657	0.03607	0.1276	21.0910372784241
ebi-a-GCST90001474	rs7566	Plasmacytoid DC %DC	cDC	C	T	3410	0.184	0.04158	0.9029	19.5709489061949
ebi-a-GCST90001474	rs196051	Plasmacytoid DC %DC	cDC	G	A	3410	-0.1221	0.02607	0.3971	21.9227217985688
ebi-a-GCST90001474	rs876036	Plasmacytoid DC %DC	cDC	C	T	3410	-0.1835	0.02885	0.2645	40.4320451264569
ebi-a-GCST90001474	rs78726632	Plasmacytoid DC %DC	cDC	C	G	3410	0.6212	0.1274	0.0097	23.7612478949044
ebi-a-GCST90001474	rs4398989	Plasmacytoid DC %DC	cDC	A	G	3410	-0.2853	0.06219	0.0422	21.0333106804434
ebi-a-GCST90001474	rs10759202	Plasmacytoid DC %DC	cDC	A	G	3410	-0.2618	0.05913	0.0477	19.5915471421862
ebi-a-GCST90001474	rs4752481	Plasmacytoid DC %DC	cDC	T	G	3410	-0.1258	0.0253	0.4535	24.709584745437
ebi-a-GCST90001474	rs79053113	Plasmacytoid DC %DC	cDC	T	C	3410	-1.939	0.4161	9e-04	21.7022815631652
ebi-a-GCST90001474	rs607867	Plasmacytoid DC %DC	cDC	C	G	3410	-0.868	0.1904	0.0048	20.7706826045926
ebi-a-GCST90001474	rs75812106	Plasmacytoid DC %DC	cDC	T	C	3410	0.679	0.1509	0.007	20.2351429185614
ebi-a-GCST90001474	rs28595889	Plasmacytoid DC %DC	cDC	T	A	3410	0.1222	0.02739	0.677	19.8931498653119
ebi-a-GCST90001474	rs10735429	Plasmacytoid DC %DC	cDC	G	A	3410	0.1338	0.02924	0.7411	20.9267939127184
ebi-a-GCST90001474	rs73180904	Plasmacytoid DC %DC	cDC	T	C	3410	-0.2075	0.04577	0.0842	20.5409054885091
ebi-a-GCST90001474	rs690924	Plasmacytoid DC %DC	cDC	T	C	3410	0.3577	0.07936	0.0264	20.3039141807838
ebi-a-GCST90001474	rs12951038	Plasmacytoid DC %DC	cDC	T	C	3410	0.2104	0.04683	0.0745	20.1738302642475
ebi-a-GCST90001474	rs203393	Plasmacytoid DC %DC	cDC	A	G	3410	-0.1217	0.02505	0.5792	23.5890745630449
ebi-a-GCST90001475	rs76950373	HLA DR++ monocyte %monocyte	TBNK	C	T	70942862	1	0.0366	0.1367	19.6289853754317
ebi-a-GCST90001475	rs9439731	HLA DR++ monocyte %monocyte	TBNK	C	T	19059471	1	0.02626	0.3644	21.9626623490839
ebi-a-GCST90001475	rs7538058	HLA DR++ monocyte %monocyte	TBNK	G	T	166381821	1	0.03081	0.7944	19.8768880313706
ebi-a-GCST90001475	rs116670542	HLA DR++ monocyte %monocyte	TBNK	A	G	217877436	2	0.3917	8e-04	21.3878714955964
ebi-a-GCST90001475	rs187260865	HLA DR++ monocyte %monocyte	TBNK	T	C	106940570	2	0.09405	0.0185	28.8381506654621
ebi-a-GCST90001475	rs17023874	HLA DR++ monocyte %monocyte	TBNK	T	C	39734023	2	0.06213	0.0421	20.0387149074524
ebi-a-GCST90001475	rs7624992	HLA DR++ monocyte %monocyte	TBNK	T	C	3233271	3	0.03914	0.1139	19.6388312361848
ebi-a-GCST90001475	rs2878953	HLA DR++ monocyte %monocyte	TBNK	T	C	180110875	3	0.04605	0.0771	19.5944692778853
ebi-a-GCST90001475	rs62395272	HLA DR++ monocyte %monocyte	TBNK	T	C	31394424	6	0.03657	0.2819	39.3616940693233
ebi-a-GCST90001475	rs9271281	HLA DR++ monocyte %monocyte	TBNK	T	C	32581059	6	0.03046	0.5808	98.8318832930347
ebi-a-GCST90001475	rs9271768	HLA DR++ monocyte %monocyte	TBNK	G	A	32594188	6	0.03213	0.4356	59.3044493698104
ebi-a-GCST90001475	rs9296042	HLA DR++ monocyte %monocyte	TBNK	T	C	32736005	6	0.02928	0.5013	43.10967474501
ebi-a-GCST90001475	rs9469094	HLA DR++ monocyte %monocyte	TBNK	C	G	32223191	6	0.05164	0.0861	41.4600999813877
ebi-a-GCST90001475	rs116322630	HLA DR++ monocyte %monocyte	TBNK	T	C	15221128	6	0.05377	0.0633	24.7913053712092
ebi-a-GCST90001475	rs2090888	HLA DR++ monocyte %monocyte	TBNK	T	A	109646216	6	0.02647	0.6394	19.6266629385169
ebi-a-GCST90001475	rs2113347	HLA DR++ monocyte %monocyte	TBNK	C	G	3175873	8	0.02784	0.2826	21.2262450328616
ebi-a-GCST90001475	rs61835728	HLA DR++ monocyte %monocyte	TBNK	T	C	10550265	10	0.1253	0.0103	19.8778301506525
ebi-a-GCST90001475	rs150066324	HLA DR++ monocyte %monocyte	TBNK	T	A	51947803	12	0.1131	0.0129	19.7211562539332
ebi-a-GCST90001475	rs7953257	HLA DR++ monocyte %monocyte	TBNK	T	A	112684221	12	0.02719	0.531	25.2255884481798
ebi-a-GCST90001475	rs12436392	HLA DR++ monocyte %monocyte	TBNK	C	T	81293101	14	0.123	0.9897	21.9252144589447
ebi-a-GCST90001475	rs62083470	HLA DR++ monocyte %monocyte	TBNK	C	T	35262843	18	0.03706	0.1305	22.0822739744825
ebi-a-GCST90001475	rs10410907	HLA DR++ monocyte %monocyte	TBNK	T	C	41033109	19	0.04055	0.1067	20.645588924553
ebi-a-GCST90001475	rs6010756	HLA DR++ monocyte %monocyte	TBNK	C	A	61265397	20	0.07989	0.0243	22.1032364859703
ebi-a-GCST90001476	rs9439732	HLA DR++ monocyte %leukocyte	TBNK	T	A	-0.1324	0.02523	19059473	0.4732	27.5232548615877
ebi-a-GCST90001476	rs35478452	HLA DR++ monocyte %leukocyte	TBNK	C	G	-0.7033	0.1514	248035843	0.0065	21.5669040898184
ebi-a-GCST90001476	rs115589615	HLA DR++ monocyte %leukocyte	TBNK	T	C	-0.4683	0.09513	106954936	0.0175	24.2198608995066
ebi-a-GCST90001476	rs9271768	HLA DR++ monocyte %leukocyte	TBNK	G	A	-0.2168	0.03267	32594188	0.4356	44.012760571594
ebi-a-GCST90001476	rs62395272	HLA DR++ monocyte %leukocyte	TBNK	T	C	-0.1829	0.03742	31394424	0.2819	23.8769124567709
ebi-a-GCST90001476	rs9270591	HLA DR++ monocyte %leukocyte	TBNK	T	C	-0.2715	0.03137	32561424	0.5793	74.8632975676581
ebi-a-GCST90001476	rs9296042	HLA DR++ monocyte %leukocyte	TBNK	T	C	-0.1611	0.02972	32736005	0.5013	29.3664732393806
ebi-a-GCST90001476	rs76115039	HLA DR++ monocyte %leukocyte	TBNK	A	T	1.447	0.3206	34394714	0.0017	20.3595581559044
ebi-a-GCST90001476	rs9615878	HLA DR++ monocyte %leukocyte	TBNK	A	G	0.1791	0.04031	48806386	0.1097	19.7298551980962
ebi-a-GCST90001477	rs12410580	HLA DR++ monocyte AC	TBNK	A	G	0.05738	0.2562	1	0.0482	19.9248199114021
ebi-a-GCST90001477	rs10753675	HLA DR++ monocyte AC	TBNK	T	C	0.0249	0.1115	1	0.5617	20.0404875217224
ebi-a-GCST90001477	rs115589615	HLA DR++ monocyte AC	TBNK	T	C	0.09367	-0.4684	2	0.0176	24.9913648074205
ebi-a-GCST90001477	rs138955284	HLA DR++ monocyte AC	TBNK	T	G	0.1848	-0.9382	3	0.0047	25.7598995524346
ebi-a-GCST90001477	rs114141703	HLA DR++ monocyte AC	TBNK	A	C	0.08005	0.3833	3	0.025	22.9145961592109
ebi-a-GCST90001477	rs74827437	HLA DR++ monocyte AC	TBNK	G	A	0.04129	0.1903	4	0.1018	21.2297584376459
ebi-a-GCST90001477	rs12659610	HLA DR++ monocyte AC	TBNK	A	G	0.1886	0.8519	5	0.0043	20.3915905147668
ebi-a-GCST90001477	rs73576356	HLA DR++ monocyte AC	TBNK	T	A	0.06466	-0.2957	6	0.0379	20.9020311323601
ebi-a-GCST90001477	rs9272459	HLA DR++ monocyte AC	TBNK	A	G	0.02958	-0.1649	6	0.5423	31.0600545208539
ebi-a-GCST90001477	rs62395272	HLA DR++ monocyte AC	TBNK	T	C	0.0353	-0.1767	6	0.2812	25.0426872625553
ebi-a-GCST90001477	rs9275271	HLA DR++ monocyte AC	TBNK	C	T	0.03057	0.2356	6	0.6292	59.3631498072752
ebi-a-GCST90001477	rs112700313	HLA DR++ monocyte AC	TBNK	T	C	0.2489	-1.116	6	0.0022	20.0925860869764
ebi-a-GCST90001477	rs28610544	HLA DR++ monocyte AC	TBNK	T	C	0.03275	0.1685	7	0.1692	26.4566251159918
ebi-a-GCST90001477	rs117433119	HLA DR++ monocyte AC	TBNK	C	A	0.269	1.226	7	0.0022	20.7602998592722
ebi-a-GCST90001477	rs16901587	HLA DR++ monocyte AC	TBNK	A	G	0.03069	-0.1396	8	0.202	20.6792270424935
ebi-a-GCST90001477	rs35842632	HLA DR++ monocyte AC	TBNK	T	G	0.02672	0.1193	9	0.2923	19.9234810692985
ebi-a-GCST90001477	rs4244738	HLA DR++ monocyte AC	TBNK	G	A	0.08798	0.3959	9	0.9719	20.2376616147352
ebi-a-GCST90001477	rs7310615	HLA DR++ monocyte AC	TBNK	G	C	0.02641	-0.1431	12	0.5222	29.3426752341556
ebi-a-GCST90001477	rs11169475	HLA DR++ monocyte AC	TBNK	A	G	0.07329	-0.3396	12	0.0296	21.4586878102476
ebi-a-GCST90001477	rs111801150	HLA DR++ monocyte AC	TBNK	G	A	0.3396	-1.644	13	0.0013	23.4220824275715
ebi-a-GCST90001477	rs55952218	HLA DR++ monocyte AC	TBNK	A	G	0.04485	0.2123	16	0.0807	22.3940341075167
ebi-a-GCST90001477	rs183181627	HLA DR++ monocyte AC	TBNK	C	A	0.3795	-1.803	16	0.001	22.5592748113957
ebi-a-GCST90001477	rs34795364	HLA DR++ monocyte AC	TBNK	C	G	0.3818	-1.754	17	0.0011	21.0933020515775
ebi-a-GCST90001477	rs139181645	HLA DR++ monocyte AC	TBNK	G	C	0.05887	-0.2801	17	0.0451	22.6253542505159
ebi-a-GCST90001477	rs61289229	HLA DR++ monocyte AC	TBNK	T	C	0.03947	0.1874	19	0.1133	22.5300503390148
ebi-a-GCST90001477	rs5995959	HLA DR++ monocyte AC	TBNK	T	C	0.07506	-0.3484	22	0.0323	21.5325970979
ebi-a-GCST90001478	rs181741769	CD4 Treg %CD4	Treg	C	T	1	3.73603e-06	3437	0.002	21.445952761307
ebi-a-GCST90001478	rs13410035	CD4 Treg %CD4	Treg	T	C	2	1.322e-06	3437	0.0346	23.4606023737866
ebi-a-GCST90001478	rs17009374	CD4 Treg %CD4	Treg	T	C	2	5.34097e-06	3437	0.0103	20.7679664051456
ebi-a-GCST90001478	rs4685760	CD4 Treg %CD4	Treg	C	G	3	8.30195e-06	3437	0.4693	19.9195234739409
ebi-a-GCST90001478	rs12186662	CD4 Treg %CD4	Treg	G	A	5	8.30692e-06	3437	0.6123	19.9207591694206
ebi-a-GCST90001478	rs77142596	CD4 Treg %CD4	Treg	T	C	6	4.57804e-06	3437	0.0371	21.0649927413868
ebi-a-GCST90001478	rs2187822	CD4 Treg %CD4	Treg	C	A	6	4.65704e-06	3437	0.3251	21.0370663814207
ebi-a-GCST90001478	rs191172032	CD4 Treg %CD4	Treg	A	G	7	2.83302e-06	3437	0.0253	21.9804597288782
ebi-a-GCST90001478	rs77615103	CD4 Treg %CD4	Treg	A	C	7	5.62199e-07	3437	0.1484	25.1057513444322
ebi-a-GCST90001478	rs138899232	CD4 Treg %CD4	Treg	T	G	8	7.26708e-06	3437	0.112	20.1610013069368
ebi-a-GCST90001478	rs1571025	CD4 Treg %CD4	Treg	G	A	10	1.10892e-12	3437	0.1766	51.0147884996212
ebi-a-GCST90001478	rs6602392	CD4 Treg %CD4	Treg	A	C	10	3.33703e-08	3437	0.1155	30.6172423156758
ebi-a-GCST90001478	rs73018933	CD4 Treg %CD4	Treg	A	G	11	7.56206e-06	3437	0.1785	20.1087576255492
ebi-a-GCST90001478	rs77071786	CD4 Treg %CD4	Treg	C	G	12	1.51901e-07	3437	0.0598	27.6663671259578
ebi-a-GCST90001478	rs149595513	CD4 Treg %CD4	Treg	T	C	14	4.78597e-06	3437	0.0031	20.9779078559156
ebi-a-GCST90001478	rs146090095	CD4 Treg %CD4	Treg	T	A	14	5.48302e-06	3437	0.0708	20.7201224522352
ebi-a-GCST90001478	rs79028902	CD4 Treg %CD4	Treg	T	C	16	9.77192e-06	3437	0.1251	19.6116254818289
ebi-a-GCST90001478	rs72821912	CD4 Treg %CD4	Treg	T	C	17	3.38197e-06	3437	0.045	21.6401806522472
ebi-a-GCST90001478	rs2909902	CD4 Treg %CD4	Treg	A	T	19	1.08101e-06	3437	0.2784	23.8303165328655
ebi-a-GCST90001478	rs6016476	CD4 Treg %CD4	Treg	G	A	20	4.56604e-06	3437	0.3688	21.0510849943412
ebi-a-GCST90001479	rs79327855	CD4 Treg %T cell	Treg	T	C	0.3895	3437	-1.849	9e-04	22.5219560975574
ebi-a-GCST90001479	rs76239041	CD4 Treg %T cell	Treg	A	G	0.06468	3437	0.3211	0.0412	24.6313263229667
ebi-a-GCST90001479	rs219948	CD4 Treg %T cell	Treg	A	G	0.02947	3437	0.1335	0.262	20.5092353584593
ebi-a-GCST90001479	rs2975007	CD4 Treg %T cell	Treg	T	G	0.0337	3437	-0.1628	0.4342	23.3236335097642
ebi-a-GCST90001479	rs971864	CD4 Treg %T cell	Treg	T	C	0.02572	3437	0.1181	0.4588	21.0719669269633
ebi-a-GCST90001479	rs115707165	CD4 Treg %T cell	Treg	T	C	0.2348	3437	-1.047	0.0033	19.8721285303007
ebi-a-GCST90001479	rs28445004	CD4 Treg %T cell	Treg	C	T	0.1039	3437	0.46	0.0148	19.5898800822602
ebi-a-GCST90001479	rs6602392	CD4 Treg %T cell	Treg	A	C	0.04025	3437	0.1917	0.1155	22.6704251948275
[truncated: 16,624 more rows]
