# Supplementary material for: Detecting a potential causal relationship between plasma metabolites and myocardial infarction using bidirectional and two-step Mendelian randomization
Source: Sci Rep. 2025 Jul 2;15:23008. doi: 10.1038/s41598-025-04687-w (PMC12215498; doi:10.1038/s41598-025-04687-w)
Supplement: Supplementary file 3 — Supplementary Table 3. [file 41598_2025_4687_MOESM3_ESM.xlsx]

## Sheet: supplemental Table 3 myocardial
Supplemental Table 3 myocardial infarction SNPS
SNP	chr.exposure	pos.exposure	effect_allele.exposure	other_allele.exposure	pval.exposure	eaf.exposure	beta.exposure	se.exposure	samplesize	R2	F
rs28673728	1	37943401	G	A	1.8202e-08	0.538762	0.057635	0.0102403	369139	8.58064702033095e-05	31.6770610882375
rs1242329	1	52931178	C	G	2.87952e-08	0.0460438	-0.142166	0.0256219	369139	8.33955109100807e-05	30.7869362030885
rs11591147	1	55039974	T	G	9.06985e-21	0.0364805	-0.268899	0.0287704	369139	0.000236588636631222	87.354286591708
rs639750	1	55053342	T	G	6.2044e-11	0.583662	0.0679972	0.0103991	369139	0.000115811135511126	42.7551266489367
rs3927760	1	56536655	A	C	5.50047e-14	0.16734	0.101432	0.0134893	369139	0.000153149189408615	56.541691644971
rs646776	1	109275908	T	C	4.11604e-10	0.784674	0.0781937	0.0125119	369139	0.000105794019662189	39.0566189927593
rs1909195	1	222623985	C	T	5.53095e-14	0.799027	0.0968957	0.0128872	369139	0.000153121239445356	56.5313711187536
rs16986953	2	19742712	A	G	2.73571e-08	0.0730183	0.107007	0.0192543	369139	8.36647736719776e-05	30.8863476582392
rs12713468	2	62756078	A	G	4.72868e-09	0.356858	-0.0627048	0.010707	369139	9.2904272644556e-05	34.297590883928
rs17026396	2	85532004	C	T	1.95083e-10	0.425757	0.0657861	0.0103353	369139	0.000109744941545865	40.5153648437625
rs34788166	2	202883821	AT	A	9.65384e-12	0.887602	-0.108613	0.0159453	369139	0.000125676394958306	46.3976384936647
rs72934535	2	203104250	C	T	7.94511e-13	0.0954187	0.122969	0.0171694	369139	0.000138941111384673	51.2954320775458
rs142816409	3	163269902	G	A	4.48239e-08	0.0995047	0.0920505	0.0168261	369139	8.10700108804518e-05	29.9283668994075
rs4350997	4	147110243	T	C	1.40961e-11	0.786869	-0.0838031	0.0124026	369139	0.000123666210027715	45.6554198037349
rs7668383	4	147351643	C	T	2.93718e-10	0.180641	-0.0843811	0.0133895	369139	0.000107578377860176	39.7154321899427
rs55965782	4	147457290	C	T	7.40798e-21	0.126123	0.141785	0.0151354	369139	0.000237672867185718	87.7547060869391
rs10056700	5	132631790	C	T	1.24997e-08	0.331553	-0.0622277	0.010931	369139	8.77848663918908e-05	32.4074871122297
rs11970276	6	2139216	G	A	4.86284e-08	0.230537	0.0659112	0.0120799	369139	8.06430237294962e-05	29.7707246516896
rs9349379	6	12903725	G	A	4.74024e-41	0.451153	0.136873	0.0102007	369139	0.000487499215124357	180.041767993946
rs35574960	6	39165015	T	C	9.10584e-10	0.11712	-0.0984868	0.0160812	369139	0.000101597983894329	37.5073856555645
rs1476382	6	133687567	T	C	4.13238e-12	0.182449	0.0908355	0.0131027	369139	0.000130179666852066	48.0603881680914
rs12190287	6	133893387	G	C	2.34747e-13	0.44783	-0.0755373	0.010309	369139	0.000145424219836367	53.6892679576435
rs415434	6	149451509	G	A	4.96672e-08	0.523	-0.0559179	0.0102555	369139	8.0531005432611e-05	29.7293678882647
rs3127580	6	160289819	T	C	1.99072e-08	0.123271	0.0860382	0.0153289	369139	8.53362699240682e-05	31.5034630589879
rs117733303	6	160501838	G	A	1.31311e-14	0.0106573	0.36443	0.0473007	369139	0.000160780488277738	59.3595709621828
rs118039278	6	160564494	A	G	1.62667e-32	0.0456111	0.276023	0.0232471	369139	0.000381765970524803	140.977765575111
rs2107595	7	19009765	A	G	1.4832e-11	0.192769	0.0869981	0.0128895	369139	0.000123396791891163	45.5559430255492
rs3918226	7	150993088	T	C	5.04429e-13	0.0697918	0.142092	0.0196692	369139	0.000141356093892697	52.1871414017283
rs17489268	8	19994534	A	T	2.13388e-09	0.246149	-0.0716171	0.0119615	369139	9.71024233325012e-05	35.8475781283963
rs2811711	9	21993965	C	T	2.2837e-08	0.103497	0.0928134	0.0166064	369139	8.46142861706796e-05	31.2369068427608
rs1556516	9	22100177	C	G	9.93802e-90	0.419361	0.206191	0.0102658	369139	0.00109166532841434	403.414457911568
rs4948807	10	43994980	A	T	3.96461e-12	0.693907	0.0773895	0.0111538	369139	0.000130398263965694	48.141101481563
rs2246828	10	89246195	A	G	1.60838e-09	0.350582	0.0644247	0.0106785	369139	9.8594242207649e-05	36.3983714556562
rs642803	11	65793149	T	C	4.80408e-08	0.396963	-0.0572536	0.0104891	369139	8.07056917720256e-05	29.7938614778513
rs653178	12	111569952	T	C	2.85233e-11	0.585262	-0.068887	0.0103527	369139	0.000119929290953331	44.2756486217853
rs11619038	13	110271452	T	C	1.48816e-08	0.118764	0.0887032	0.0156639	369139	8.68662578125495e-05	32.0683354664473
rs9515203	13	110397276	C	T	1.43814e-15	0.26215	-0.0933061	0.0116894	369139	0.000172572165717453	63.713766759159
rs137943060	14	99613860	A	G	9.60948e-10	0.018402	0.228855	0.0374205	369139	0.000101313590043613	37.4023840577343
rs7495616	15	78762558	G	C	5.97173e-14	0.636875	-0.0798165	0.0106299	369139	0.000152711148595239	56.3799451051755
rs56225615	15	78847028	T	C	1.0617e-12	0.19194	0.0916003	0.0128612	369139	0.000137398250096936	50.7257474749707
rs191156695	15	88904754	T	C	9.64939e-24	0.0290424	-0.322289	0.032084	369139	0.000273278408376257	100.904746921423
rs141362891	16	28243669	TTGTG	T	4.40727e-09	0.698369	0.0659866	0.0112449	369139	9.32759896359848e-05	34.4348309291914
rs9989421	16	75388686	G	A	4.18466e-10	0.750897	0.0745065	0.0119268	369139	0.000105707209902972	39.0245675201037
rs7213347	17	2249963	C	G	2.30409e-11	0.707703	0.0755209	0.0112965	369139	0.000121060925532889	44.6934775021859
rs12052058	19	11048849	T	G	5.85733e-17	0.211511	-0.105933	0.0126592	369139	0.000189660858832544	70.0241212818501
rs7412	19	44908822	T	C	2.41379e-23	0.0536119	-0.232693	0.023376	369139	0.000268361212608289	99.0886444873764
rs55845370	20	34845826	G	A	3.55361e-09	0.383634	0.061997	0.0105013	369139	9.44113663157862e-05	34.8540191432793
rs28451064	21	34221526	A	G	2.2914e-21	0.153157	0.1324	0.0139502	369139	0.000243960327255182	90.0767584774725
SNP:single nucleotide polymorphism
