# Supplementary material for: Detecting a potential causal relationship between plasma metabolites and myocardial infarction using bidirectional and two-step Mendelian randomization
Source: Sci Rep. 2025 Jul 2;15:23008. doi: 10.1038/s41598-025-04687-w (PMC12215498; doi:10.1038/s41598-025-04687-w)
Supplement: Supplementary file 4 — Supplementary Table 4. [file 41598_2025_4687_MOESM4_ESM.xlsx]

## Sheet: supplemental Table 4 Causal eff
Supplemental Table 4 Causal effects of plasma metabolites on MI
id	outcome	method	nsnp	b	se	pval	or	or_lci95	or_uci95
GCST90199669	Myocardial infarction	MR Egger	21	0.0989094	0.0858549	0.26359	1.10397	0.932985	1.30628
GCST90199669	Myocardial infarction	Weighted median	21	0.134102	0.051654	0.00942696	1.14351	1.03341	1.26534
GCST90199669	Myocardial infarction	Inverse variance weighted	21	0.0802997	0.0372781	0.0312346	1.08361	1.00726	1.16575
GCST90199669	Myocardial infarction	Simple mode	21	0.101803	0.0988302	0.315271	1.10716	0.912192	1.34381
GCST90199669	Myocardial infarction	Weighted mode	21	0.123572	0.0578067	0.0450766	1.13153	1.01032	1.26728
GCST90199705	Myocardial infarction	MR Egger	21	-0.0781151	0.0467698	0.111271	0.924858	0.843847	1.01365
GCST90199705	Myocardial infarction	Weighted median	21	-0.0875308	0.0280052	0.00177488	0.916191	0.867256	0.967886
GCST90199705	Myocardial infarction	Inverse variance weighted	21	-0.0514078	0.0249843	0.0396285	0.949891	0.904496	0.997564
GCST90199705	Myocardial infarction	Simple mode	21	-0.108119	0.0631232	0.102207	0.897521	0.793073	1.01573
GCST90199705	Myocardial infarction	Weighted mode	21	-0.0956754	0.0293555	0.00392709	0.908759	0.857948	0.96258
GCST90199711	Myocardial infarction	MR Egger	21	0.124736	0.0847738	0.157553	1.13285	0.959426	1.33762
GCST90199711	Myocardial infarction	Weighted median	21	0.0881823	0.042565	0.0382924	1.09219	1.00477	1.18721
GCST90199711	Myocardial infarction	Inverse variance weighted	21	0.0712061	0.0308706	0.0210771	1.0738	1.01076	1.14078
GCST90199711	Myocardial infarction	Simple mode	21	0.0985964	0.0791044	0.227017	1.10362	0.945115	1.28871
GCST90199711	Myocardial infarction	Weighted mode	21	0.0912848	0.0667832	0.186831	1.09558	0.961164	1.2488
GCST90199725	Myocardial infarction	MR Egger	19	0.118928	0.0599987	0.063863	1.12629	1.00133	1.26684
GCST90199725	Myocardial infarction	Weighted median	19	0.128685	0.0313063	3.95E-05	1.13733	1.06964	1.2093
GCST90199725	Myocardial infarction	Inverse variance weighted	19	0.0714607	0.0278654	0.0103325	1.07408	1.01699	1.13437
GCST90199725	Myocardial infarction	Simple mode	19	0.112219	0.0822822	0.189435	1.11876	0.952129	1.31455
GCST90199725	Myocardial infarction	Weighted mode	19	0.125392	0.0312587	0.000818745	1.13359	1.06623	1.20522
GCST90199734	Myocardial infarction	MR Egger	20	-0.0347058	0.023172	0.15153	0.96589	0.923003	1.01077
GCST90199734	Myocardial infarction	Weighted median	20	-0.0484568	0.0264046	0.0664811	0.952698	0.904648	1.0033
GCST90199734	Myocardial infarction	Inverse variance weighted	20	-0.0445083	0.0174058	0.0105551	0.956468	0.924388	0.989661
GCST90199734	Myocardial infarction	Simple mode	20	-0.0676659	0.0444931	0.144773	0.934573	0.856525	1.01973
GCST90199734	Myocardial infarction	Weighted mode	20	-0.0530706	0.0199384	0.0154078	0.948313	0.911968	0.986106
GCST90199741	Myocardial infarction	MR Egger	27	-0.0710306	0.0363584	0.0620223	0.931433	0.867367	1.00023
GCST90199741	Myocardial infarction	Weighted median	27	-0.0678106	0.0226033	0.00269949	0.934437	0.893943	0.976766
GCST90199741	Myocardial infarction	Inverse variance weighted	27	-0.0897902	0.0230003	9.47E-05	0.914123	0.873829	0.956275
GCST90199741	Myocardial infarction	Simple mode	27	-0.0454621	0.0601016	0.456197	0.955556	0.849369	1.07502
GCST90199741	Myocardial infarction	Weighted mode	27	-0.0636029	0.0240227	0.0135898	0.938378	0.895219	0.983617
GCST90199760	Myocardial infarction	MR Egger	34	0.0837675	0.0339225	0.0190574	1.08738	1.01743	1.16213
GCST90199760	Myocardial infarction	Weighted median	34	0.0770781	0.0290265	0.00792054	1.08013	1.02039	1.14336
GCST90199760	Myocardial infarction	Inverse variance weighted	34	0.0670269	0.0192159	0.00048648	1.06932	1.0298	1.11037
GCST90199760	Myocardial infarction	Simple mode	34	0.0928436	0.0546428	0.0987101	1.09729	0.985845	1.22133
GCST90199760	Myocardial infarction	Weighted mode	34	0.0799565	0.0281081	0.00757991	1.08324	1.02518	1.14459
GCST90199785	Myocardial infarction	MR Egger	24	-0.0402122	0.0349179	0.261838	0.960586	0.897043	1.02863
GCST90199785	Myocardial infarction	Weighted median	24	-0.045825	0.0339472	0.177051	0.955209	0.893721	1.02093
GCST90199785	Myocardial infarction	Inverse variance weighted	24	-0.0423983	0.01964	0.0308678	0.958488	0.922293	0.996104
GCST90199785	Myocardial infarction	Simple mode	24	-0.0125842	0.0649173	0.847995	0.987495	0.869513	1.12148
GCST90199785	Myocardial infarction	Weighted mode	24	-0.0437783	0.0358342	0.234199	0.957166	0.892246	1.02681
GCST90199798	Myocardial infarction	MR Egger	29	-0.0538337	0.0438747	0.23042	0.94759	0.869508	1.03268
GCST90199798	Myocardial infarction	Weighted median	29	-0.04943	0.0291059	0.0894542	0.951772	0.898995	1.00765
GCST90199798	Myocardial infarction	Inverse variance weighted	29	-0.0473377	0.0205767	0.0214174	0.953765	0.916065	0.993017
GCST90199798	Myocardial infarction	Simple mode	29	-0.035715	0.0553533	0.524038	0.964915	0.865708	1.07549
GCST90199798	Myocardial infarction	Weighted mode	29	-0.0295228	0.0510508	0.567683	0.970909	0.878462	1.07308
GCST90199805	Myocardial infarction	MR Egger	25	-0.147281	0.0666021	0.0372249	0.863052	0.757433	0.983399
GCST90199805	Myocardial infarction	Weighted median	25	-0.104323	0.0381022	0.0061819	0.900934	0.836103	0.970792
GCST90199805	Myocardial infarction	Inverse variance weighted	25	-0.0854878	0.0271391	0.00163279	0.918064	0.870506	0.968221
GCST90199805	Myocardial infarction	Simple mode	25	-0.0693738	0.0754041	0.366714	0.932978	0.804796	1.08157
GCST90199805	Myocardial infarction	Weighted mode	25	-0.159125	0.053409	0.00651715	0.85289	0.768122	0.947012
GCST90199807	Myocardial infarction	MR Egger	23	-0.0858313	0.0304156	0.0102139	0.917749	0.864637	0.974124
GCST90199807	Myocardial infarction	Weighted median	23	-0.0851703	0.0231226	0.00023012	0.918356	0.877665	0.960934
GCST90199807	Myocardial infarction	Inverse variance weighted	23	-0.0695164	0.0200493	0.000525757	0.932845	0.896898	0.970232
GCST90199807	Myocardial infarction	Simple mode	23	-0.0995078	0.049734	0.0579031	0.905283	0.821202	0.997973
GCST90199807	Myocardial infarction	Weighted mode	23	-0.08958	0.0225959	0.000657737	0.914315	0.874706	0.955718
GCST90199823	Myocardial infarction	MR Egger	20	0.0763363	0.0400384	0.0726676	1.07933	0.997863	1.16744
GCST90199823	Myocardial infarction	Weighted median	20	0.0737635	0.0354564	0.0374889	1.07655	1.00428	1.15403
GCST90199823	Myocardial infarction	Inverse variance weighted	20	0.0627419	0.0236561	0.00799571	1.06475	1.01651	1.11528
GCST90199823	Myocardial infarction	Simple mode	20	0.0585971	0.0611873	0.350259	1.06035	0.940513	1.19545
GCST90199823	Myocardial infarction	Weighted mode	20	0.0808674	0.0382516	0.0479553	1.08423	1.00591	1.16864
GCST90199849	Myocardial infarction	MR Egger	36	-0.0822867	0.0458174	0.0813905	0.921008	0.841904	1.00754
GCST90199849	Myocardial infarction	Weighted median	36	-0.0321044	0.0298497	0.282135	0.968406	0.913374	1.02675
GCST90199849	Myocardial infarction	Inverse variance weighted	36	-0.0521437	0.020122	0.00955929	0.949192	0.912486	0.987376
GCST90199849	Myocardial infarction	Simple mode	36	-0.0124949	0.052369	0.812812	0.987583	0.891243	1.09434
GCST90199849	Myocardial infarction	Weighted mode	36	-0.0124949	0.045794	0.786571	0.987583	0.902803	1.08032
GCST90199914	Myocardial infarction	MR Egger	28	0.160066	0.080615	0.0577223	1.17359	1.00206	1.37447
GCST90199914	Myocardial infarction	Weighted median	28	0.0737009	0.0362871	0.0422501	1.07648	1.00258	1.15584
GCST90199914	Myocardial infarction	Inverse variance weighted	28	0.114758	0.0345721	0.000902229	1.1216	1.04812	1.20024
GCST90199914	Myocardial infarction	Simple mode	28	0.0416631	0.0707622	0.560905	1.04254	0.907528	1.19764
GCST90199914	Myocardial infarction	Weighted mode	28	0.00342251	0.0911255	0.970316	1.00343	0.839303	1.19965
GCST90199917	Myocardial infarction	MR Egger	35	-0.0207241	0.0582079	0.72408	0.979489	0.873881	1.09786
GCST90199917	Myocardial infarction	Weighted median	35	-0.0360433	0.0323845	0.265717	0.964599	0.905275	1.02781
GCST90199917	Myocardial infarction	Inverse variance weighted	35	-0.0754332	0.0254333	0.00301773	0.927342	0.882248	0.974741
GCST90199917	Myocardial infarction	Simple mode	35	-0.0156991	0.0648327	0.81012	0.984424	0.866952	1.11781
GCST90199917	Myocardial infarction	Weighted mode	35	-0.0201853	0.0580731	0.730295	0.980017	0.874582	1.09816
GCST90199933	Myocardial infarction	MR Egger	29	-0.0530758	0.076924	0.496097	0.948308	0.815587	1.10263
GCST90199933	Myocardial infarction	Weighted median	29	-0.0422375	0.0341205	0.215756	0.958642	0.896629	1.02494
GCST90199933	Myocardial infarction	Inverse variance weighted	29	-0.0633323	0.0319825	0.0476791	0.938632	0.881599	0.999354
GCST90199933	Myocardial infarction	Simple mode	29	-0.0217669	0.0600458	0.719697	0.978468	0.869831	1.10067
GCST90199933	Myocardial infarction	Weighted mode	29	-0.0365109	0.0524543	0.492134	0.964148	0.869948	1.06855
GCST90199940	Myocardial infarction	MR Egger	24	0.0932978	0.0643144	0.160986	1.09779	0.967772	1.24527
GCST90199940	Myocardial infarction	Weighted median	24	0.0898781	0.0447559	0.0446236	1.09404	1.00216	1.19435
GCST90199940	Myocardial infarction	Inverse variance weighted	24	0.0909108	0.0303126	0.00270773	1.09517	1.032	1.16221
GCST90199940	Myocardial infarction	Simple mode	24	0.218776	0.0833799	0.0151765	1.24455	1.05691	1.46551
GCST90199940	Myocardial infarction	Weighted mode	24	0.029068	0.077642	0.711548	1.02949	0.884166	1.19871
GCST90199968	Myocardial infarction	MR Egger	24	-0.082271	0.0681346	0.24007	0.921022	0.805885	1.05261
GCST90199968	Myocardial infarction	Weighted median	24	-0.107746	0.0358733	0.00266867	0.897855	0.836894	0.963257
GCST90199968	Myocardial infarction	Inverse variance weighted	24	-0.0711558	0.0296586	0.0164328	0.931317	0.878722	0.98706
GCST90199968	Myocardial infarction	Simple mode	24	-0.0395465	0.0701733	0.578511	0.961225	0.837708	1.10296
GCST90199968	Myocardial infarction	Weighted mode	24	-0.120165	0.0425259	0.0095864	0.886774	0.815857	0.963855
GCST90199970	Myocardial infarction	MR Egger	17	-0.0576523	0.0330187	0.101243	0.943978	0.884822	1.00709
GCST90199970	Myocardial infarction	Weighted median	17	-0.0720602	0.0217043	0.000899882	0.930475	0.891722	0.970912
GCST90199970	Myocardial infarction	Inverse variance weighted	17	-0.066875	0.0204541	0.00107734	0.935312	0.898557	0.973571
GCST90199970	Myocardial infarction	Simple mode	17	-0.0758152	0.0551241	0.187974	0.926988	0.832054	1.03275
GCST90199970	Myocardial infarction	Weighted mode	17	-0.0740341	0.0222228	0.00422955	0.92864	0.88906	0.969982
GCST90200000	Myocardial infarction	MR Egger	21	0.0216139	0.0393594	0.589305	1.02185	0.945983	1.1038
GCST90200000	Myocardial infarction	Weighted median	21	0.0453945	0.0293077	0.121408	1.04644	0.988024	1.10831
GCST90200000	Myocardial infarction	Inverse variance weighted	21	0.0585498	0.0221968	0.00834558	1.0603	1.01516	1.10744
GCST90200000	Myocardial infarction	Simple mode	21	0.0562918	0.0513432	0.285938	1.05791	0.956628	1.16991
GCST90200000	Myocardial infarction	Weighted mode	21	0.0415576	0.0334733	0.228779	1.04243	0.976237	1.11312
GCST90200014	Myocardial infarction	MR Egger	27	-0.151379	0.0373173	0.000428424	0.859522	0.798899	0.924745
GCST90200014	Myocardial infarction	Weighted median	27	-0.0999893	0.0312205	0.00136157	0.904847	0.851138	0.961946
GCST90200014	Myocardial infarction	Inverse variance weighted	27	-0.0950908	0.0222007	1.84E-05	0.90929	0.870573	0.94973
GCST90200014	Myocardial infarction	Simple mode	27	-0.150593	0.0568872	0.0136023	0.860198	0.76944	0.96166
GCST90200014	Myocardial infarction	Weighted mode	27	-0.110316	0.0307362	0.00135167	0.895552	0.843194	0.95116
GCST90200026	Myocardial infarction	MR Egger	32	-0.041039	0.0219956	0.0718777	0.959792	0.919293	1.00207
GCST90200026	Myocardial infarction	Weighted median	32	-0.0234522	0.0194782	0.228581	0.976821	0.940231	1.01483
GCST90200026	Myocardial infarction	Inverse variance weighted	32	-0.0329222	0.0147702	0.0258165	0.967614	0.940003	0.996035
GCST90200026	Myocardial infarction	Simple mode	32	-0.0452305	0.041427	0.283329	0.955777	0.881238	1.03662
GCST90200026	Myocardial infarction	Weighted mode	32	-0.0343989	0.0167436	0.0484451	0.966186	0.934993	0.99842
GCST90200060	Myocardial infarction	MR Egger	21	-0.17847	0.128607	0.181284	0.836549	0.650158	1.07638
GCST90200060	Myocardial infarction	Weighted median	21	-0.111882	0.0509121	0.0279811	0.89415	0.809232	0.987979
GCST90200060	Myocardial infarction	Inverse variance weighted	21	-0.102943	0.0518108	0.0469321	0.902178	0.815061	0.998607
GCST90200060	Myocardial infarction	Simple mode	21	-0.167269	0.102005	0.11668	0.845972	0.692672	1.0332
GCST90200060	Myocardial infarction	Weighted mode	21	-0.155976	0.102075	0.142159	0.85558	0.700443	1.04508
GCST90200079	Myocardial infarction	MR Egger	28	0.0716132	0.038816	0.0764671	1.07424	0.995544	1.15916
GCST90200079	Myocardial infarction	Weighted median	28	0.0413103	0.0225133	0.0665161	1.04218	0.997188	1.08919
GCST90200079	Myocardial infarction	Inverse variance weighted	28	0.0448627	0.0219642	0.0410987	1.04588	1.00181	1.09189
GCST90200079	Myocardial infarction	Simple mode	28	0.0940664	0.0466755	0.0539249	1.09863	1.00259	1.20388
GCST90200079	Myocardial infarction	Weighted mode	28	0.0416218	0.0210357	0.0581422	1.0425	1.00039	1.08638
GCST90200082	Myocardial infarction	MR Egger	33	0.0487691	0.0411806	0.245306	1.04998	0.96856	1.13824
GCST90200082	Myocardial infarction	Weighted median	33	0.021598	0.0230911	0.349614	1.02183	0.976617	1.06914
GCST90200082	Myocardial infarction	Inverse variance weighted	33	0.0541229	0.0226882	0.0170554	1.05561	1.0097	1.10362
GCST90200082	Myocardial infarction	Simple mode	33	0.0505611	0.0503105	0.322445	1.05186	0.953089	1.16087
GCST90200082	Myocardial infarction	Weighted mode	33	0.0314163	0.0212756	0.149547	1.03192	0.989769	1.07586
GCST90200091	Myocardial infarction	MR Egger	20	-0.128003	0.0552304	0.0324492	0.879851	0.78958	0.980443
GCST90200091	Myocardial infarction	Weighted median	20	-0.0624884	0.0401291	0.119427	0.939424	0.868366	1.0163
GCST90200091	Myocardial infarction	Inverse variance weighted	20	-0.0608582	0.0278895	0.029101	0.940957	0.890901	0.993824
GCST90200091	Myocardial infarction	Simple mode	20	-0.116654	0.0804969	0.163594	0.889893	0.760007	1.04198
GCST90200091	Myocardial infarction	Weighted mode	20	-0.127504	0.0696159	0.0827467	0.88029	0.768011	1.00898
GCST90200137	Myocardial infarction	MR Egger	26	0.145072	0.0537831	0.0125829	1.15612	1.04045	1.28465
GCST90200137	Myocardial infarction	Weighted median	26	0.067106	0.0307699	0.029191	1.06941	1.00682	1.13589
GCST90200137	Myocardial infarction	Inverse variance weighted	26	0.0549247	0.0276166	0.0467201	1.05646	1.0008	1.11522
GCST90200137	Myocardial infarction	Simple mode	26	0.117857	0.0529502	0.0352769	1.12508	1.01417	1.24812
GCST90200137	Myocardial infarction	Weighted mode	26	0.0847561	0.0319385	0.0136394	1.08845	1.0224	1.15877
GCST90200152	Myocardial infarction	MR Egger	27	-0.0517982	0.0648646	0.432068	0.949521	0.836162	1.07825
GCST90200152	Myocardial infarction	Weighted median	27	-0.0630621	0.0318162	0.0474706	0.938885	0.882125	0.999298
GCST90200152	Myocardial infarction	Inverse variance weighted	27	-0.0529059	0.0245347	0.031055	0.948469	0.903939	0.995194
GCST90200152	Myocardial infarction	Simple mode	27	-0.049121	0.0560243	0.388636	0.952066	0.853057	1.06257
GCST90200152	Myocardial infarction	Weighted mode	27	-0.0798323	0.0365692	0.038253	0.923271	0.859411	0.991877
GCST90200160	Myocardial infarction	MR Egger	30	-0.0726912	0.0444226	0.112958	0.929888	0.852349	1.01448
GCST90200160	Myocardial infarction	Weighted median	30	-0.0741783	0.0317303	0.0193991	0.928506	0.87252	0.988085
GCST90200160	Myocardial infarction	Inverse variance weighted	30	-0.057664	0.0211631	0.00643518	0.943967	0.905613	0.983946
GCST90200160	Myocardial infarction	Simple mode	30	-0.0950447	0.0618259	0.135061	0.909332	0.805555	1.02648
GCST90200160	Myocardial infarction	Weighted mode	30	-0.109414	0.0423446	0.0150743	0.896359	0.824969	0.973928
GCST90200164	Myocardial infarction	MR Egger	29	-0.0475172	0.0252939	0.0711362	0.953594	0.907471	1.00206
GCST90200164	Myocardial infarction	Weighted median	29	-0.0667337	0.0181534	0.000236828	0.935444	0.902746	0.969327
GCST90200164	Myocardial infarction	Inverse variance weighted	29	-0.0671789	0.0174603	0.00011932	0.935028	0.903571	0.96758
GCST90200164	Myocardial infarction	Simple mode	29	-0.0511355	0.046732	0.283178	0.95015	0.866988	1.04129
GCST90200164	Myocardial infarction	Weighted mode	29	-0.0601331	0.0182496	0.00267412	0.941639	0.908553	0.97593
GCST90200165	Myocardial infarction	MR Egger	22	-0.113978	0.03147	0.0017	0.892277	0.838904	0.949047
GCST90200165	Myocardial infarction	Weighted median	22	-0.0907379	0.0242357	0.000181134	0.913257	0.87089	0.957685
GCST90200165	Myocardial infarction	Inverse variance weighted	22	-0.0666534	0.0191401	0.000496957	0.935519	0.901074	0.971282
GCST90200165	Myocardial infarction	Simple mode	22	-0.0583747	0.052193	0.276011	0.943296	0.851571	1.0449
GCST90200165	Myocardial infarction	Weighted mode	22	-0.0841551	0.0264512	0.00449188	0.919289	0.872843	0.968206
GCST90200170	Myocardial infarction	MR Egger	32	-0.0858134	0.0262861	0.00274031	0.917765	0.871679	0.966289
GCST90200170	Myocardial infarction	Weighted median	32	-0.0769762	0.020791	0.000213591	0.925912	0.888939	0.964423
GCST90200170	Myocardial infarction	Inverse variance weighted	32	-0.0546101	0.017201	0.00149933	0.946854	0.915464	0.979321
GCST90200170	Myocardial infarction	Simple mode	32	-0.0386771	0.0422949	0.367532	0.962061	0.885524	1.04521
GCST90200170	Myocardial infarction	Weighted mode	32	-0.0683688	0.0201205	0.00188135	0.933916	0.897803	0.971482
GCST90200176	Myocardial infarction	MR Egger	15	0.269646	0.112787	0.0326449	1.3095	1.04978	1.63347
GCST90200176	Myocardial infarction	Weighted median	15	0.0541662	0.0557577	0.33132	1.05566	0.946373	1.17757
GCST90200176	Myocardial infarction	Inverse variance weighted	15	0.118027	0.0391944	0.00260117	1.12527	1.04207	1.21513
GCST90200176	Myocardial infarction	Simple mode	15	0.0102431	0.104016	0.92295	1.0103	0.823964	1.23876
GCST90200176	Myocardial infarction	Weighted mode	15	0.0145087	0.0927066	0.877872	1.01461	0.846034	1.21679
GCST90200193	Myocardial infarction	MR Egger	20	0.0250475	0.0303265	0.419658	1.02536	0.966192	1.08816
GCST90200193	Myocardial infarction	Weighted median	20	0.0122927	0.0265098	0.64286	1.01237	0.96111	1.06636
GCST90200193	Myocardial infarction	Inverse variance weighted	20	0.0432353	0.0208332	0.037958	1.04418	1.00241	1.0877
GCST90200193	Myocardial infarction	Simple mode	20	0.0728937	0.0665114	0.286795	1.07562	0.944151	1.22539
GCST90200193	Myocardial infarction	Weighted mode	20	0.0129401	0.0265463	0.631515	1.01302	0.961663	1.06713
GCST90200239	Myocardial infarction	MR Egger	25	-0.0647444	0.0484386	0.194416	0.937307	0.852413	1.03066
GCST90200239	Myocardial infarction	Weighted median	25	-0.0650311	0.0302664	0.0316645	0.937038	0.883068	0.994307
GCST90200239	Myocardial infarction	Inverse variance weighted	25	-0.059726	0.0261024	0.0221295	0.942023	0.89504	0.991471
GCST90200239	Myocardial infarction	Simple mode	25	-0.0259664	0.073649	0.727488	0.974368	0.843396	1.12568
GCST90200239	Myocardial infarction	Weighted mode	25	-0.0573799	0.0317746	0.0835026	0.944235	0.887224	1.00491
GCST90200245	Myocardial infarction	MR Egger	23	-0.126228	0.0396391	0.00446169	0.881414	0.815527	0.952624
GCST90200245	Myocardial infarction	Weighted median	23	-0.0817424	0.0296466	0.00582944	0.921509	0.869489	0.976642
GCST90200245	Myocardial infarction	Inverse variance weighted	23	-0.0573741	0.0217439	0.00832438	0.944241	0.904844	0.985352
GCST90200245	Myocardial infarction	Simple mode	23	-0.0280867	0.0640086	0.665089	0.972304	0.857663	1.10227
GCST90200245	Myocardial infarction	Weighted mode	23	-0.0862502	0.0275046	0.00480459	0.917365	0.86922	0.968176
GCST90200291	Myocardial infarction	MR Egger	21	0.0605619	0.0812507	0.465169	1.06243	0.906024	1.24584
GCST90200291	Myocardial infarction	Weighted median	21	0.0499821	0.0469994	0.287572	1.05125	0.958739	1.15269
GCST90200291	Myocardial infarction	Inverse variance weighted	21	0.073958	0.0317158	0.0197061	1.07676	1.01186	1.14582
GCST90200291	Myocardial infarction	Simple mode	21	0.0584087	0.0800179	0.473887	1.06015	0.906262	1.24016
GCST90200291	Myocardial infarction	Weighted mode	21	0.0449985	0.0656275	0.500795	1.04603	0.91977	1.18961
GCST90200302	Myocardial infarction	MR Egger	27	0.171467	0.0795912	0.0410442	1.18705	1.01559	1.38745
GCST90200302	Myocardial infarction	Weighted median	27	0.0658261	0.0393916	0.0947074	1.06804	0.988683	1.15377
GCST90200302	Myocardial infarction	Inverse variance weighted	27	0.109278	0.036045	0.00243163	1.11547	1.03939	1.19713
GCST90200302	Myocardial infarction	Simple mode	27	0.0485566	0.071537	0.503287	1.04975	0.912419	1.20776
GCST90200302	Myocardial infarction	Weighted mode	27	0.0435057	0.0666225	0.519477	1.04447	0.916609	1.19016
GCST90200311	Myocardial infarction	MR Egger	19	0.056499	0.0562845	0.329544	1.05813	0.947604	1.18154
GCST90200311	Myocardial infarction	Weighted median	19	0.075994	0.0341453	0.0260407	1.07896	1.00911	1.15364
GCST90200311	Myocardial infarction	Inverse variance weighted	19	0.0694	0.0311679	0.0259708	1.07186	1.00835	1.13939
GCST90200311	Myocardial infarction	Simple mode	19	0.0387437	0.0718559	0.596365	1.0395	0.902945	1.19672
GCST90200311	Myocardial infarction	Weighted mode	19	0.0628618	0.034263	0.0831361	1.06488	0.995715	1.13885
GCST90200351	Myocardial infarction	MR Egger	23	0.0463759	0.0257221	0.0857645	1.04747	0.995969	1.10163
GCST90200351	Myocardial infarction	Weighted median	23	0.062638	0.0221673	0.00471789	1.06464	1.01938	1.11192
GCST90200351	Myocardial infarction	Inverse variance weighted	23	0.0483545	0.0169003	0.00422082	1.04954	1.01535	1.08489
GCST90200351	Myocardial infarction	Simple mode	23	0.0791945	0.0624226	0.217814	1.08241	0.957764	1.22329
GCST90200351	Myocardial infarction	Weighted mode	23	0.0626866	0.0216074	0.00828317	1.06469	1.02054	1.11075
GCST90200377	Myocardial infarction	MR Egger	22	-0.0798493	0.0396159	0.0574791	0.923255	0.85428	0.9978
GCST90200377	Myocardial infarction	Weighted median	22	-0.0691607	0.0346013	0.0456312	0.933177	0.871988	0.998659
GCST90200377	Myocardial infarction	Inverse variance weighted	22	-0.0550986	0.0272943	0.0435204	0.946392	0.897093	0.9984
GCST90200377	Myocardial infarction	Simple mode	22	-0.0720366	0.0580717	0.228481	0.930497	0.830392	1.04267
GCST90200377	Myocardial infarction	Weighted mode	22	-0.0720366	0.0306383	0.0285562	0.930497	0.876264	0.988086
GCST90200383	Myocardial infarction	MR Egger	35	-0.0579175	0.0579211	0.324616	0.943728	0.842448	1.05718
GCST90200383	Myocardial infarction	Weighted median	35	-0.0619555	0.0357328	0.0829433	0.939925	0.876348	1.00811
GCST90200383	Myocardial infarction	Inverse variance weighted	35	-0.0820461	0.0281109	0.00351538	0.92123	0.871845	0.973411
GCST90200383	Myocardial infarction	Simple mode	35	-0.0413043	0.0642548	0.524652	0.959537	0.845993	1.08832
GCST90200383	Myocardial infarction	Weighted mode	35	-0.0437122	0.0488524	0.377195	0.957229	0.869825	1.05342
GCST90200384	Myocardial infarction	MR Egger	24	0.0911873	0.0686827	0.197903	1.09547	0.957499	1.25333
GCST90200384	Myocardial infarction	Weighted median	24	0.0386688	0.0398618	0.332012	1.03943	0.961308	1.12389
GCST90200384	Myocardial infarction	Inverse variance weighted	24	0.0882389	0.0314752	0.00505609	1.09225	1.0269	1.16175
GCST90200384	Myocardial infarction	Simple mode	24	0.0394264	0.0698313	0.577815	1.04021	0.907154	1.19279
GCST90200384	Myocardial infarction	Weighted mode	24	0.0420656	0.0473267	0.383294	1.04296	0.950569	1.14434
GCST90200389	Myocardial infarction	MR Egger	18	0.19551	0.11493	0.10827	1.21593	0.970685	1.52314
GCST90200389	Myocardial infarction	Weighted median	18	0.132372	0.0567581	0.0196898	1.14153	1.02135	1.27586
GCST90200389	Myocardial infarction	Inverse variance weighted	18	0.116971	0.0424731	0.00588721	1.12409	1.0343	1.22167
GCST90200389	Myocardial infarction	Simple mode	18	0.140768	0.085076	0.116347	1.15116	0.974353	1.36004
GCST90200389	Myocardial infarction	Weighted mode	18	0.138311	0.0812473	0.106905	1.14833	0.979284	1.34656
GCST90200415	Myocardial infarction	MR Egger	36	-0.117102	0.0476747	0.0193014	0.889494	0.810143	0.976618
GCST90200415	Myocardial infarction	Weighted median	36	-0.0978597	0.0315403	0.00191775	0.906776	0.852418	0.964601
GCST90200415	Myocardial infarction	Inverse variance weighted	36	-0.0698994	0.0215524	0.00118182	0.932488	0.893917	0.972722
GCST90200415	Myocardial infarction	Simple mode	36	-0.101339	0.0637395	0.120853	0.903627	0.797504	1.02387
GCST90200415	Myocardial infarction	Weighted mode	36	-0.120713	0.0548382	0.0344044	0.886289	0.795969	0.986857
GCST90200433	Myocardial infarction	MR Egger	16	0.0606102	0.111008	0.593661	1.06248	0.854734	1.32073
GCST90200433	Myocardial infarction	Weighted median	16	0.0982656	0.0475847	0.0389165	1.10326	1.00501	1.2111
GCST90200433	Myocardial infarction	Inverse variance weighted	16	0.0884807	0.0413626	0.0324239	1.09251	1.00744	1.18477
GCST90200433	Myocardial infarction	Simple mode	16	0.0846887	0.0793654	0.302813	1.08838	0.931585	1.27156
GCST90200433	Myocardial infarction	Weighted mode	16	0.0805096	0.0704235	0.270865	1.08384	0.944103	1.24426
GCST90200459	Myocardial infarction	MR Egger	22	0.0971559	0.0826478	0.253583	1.10203	0.937223	1.29582
GCST90200459	Myocardial infarction	Weighted median	22	0.0969486	0.0464254	0.0367738	1.1018	1.00597	1.20676
GCST90200459	Myocardial infarction	Inverse variance weighted	22	0.0748066	0.0353551	0.0343565	1.07768	1.00553	1.155
GCST90200459	Myocardial infarction	Simple mode	22	0.131309	0.0767512	0.101844	1.14032	0.981058	1.32544
GCST90200459	Myocardial infarction	Weighted mode	22	0.119904	0.0723223	0.1122	1.12739	0.978389	1.29908
GCST90200521	Myocardial infarction	MR Egger	17	-0.237941	0.110934	0.0487451	0.78825	0.634212	0.979699
GCST90200521	Myocardial infarction	Weighted median	17	-0.0354393	0.0531154	0.504636	0.965181	0.869753	1.07108
GCST90200521	Myocardial infarction	Inverse variance weighted	17	-0.0977387	0.0491643	0.0468117	0.906886	0.823575	0.998624
GCST90200521	Myocardial infarction	Simple mode	17	-0.0138778	0.0772144	0.859621	0.986218	0.847709	1.14736
GCST90200521	Myocardial infarction	Weighted mode	17	-0.027334	0.0723961	0.710717	0.973036	0.844314	1.12138
GCST90200523	Myocardial infarction	MR Egger	33	-0.0781763	0.0512189	0.13707	0.924801	0.836469	1.02246
GCST90200523	Myocardial infarction	Weighted median	33	-0.0649482	0.0314856	0.0391327	0.937116	0.881033	0.996769
GCST90200523	Myocardial infarction	Inverse variance weighted	33	-0.0617828	0.0206681	0.00279632	0.940087	0.902766	0.978951
GCST90200523	Myocardial infarction	Simple mode	33	-0.0327285	0.0659438	0.623068	0.967801	0.85046	1.10133
GCST90200523	Myocardial infarction	Weighted mode	33	-0.0265712	0.0655716	0.688009	0.973779	0.856337	1.10733
GCST90200549	Myocardial infarction	MR Egger	22	-0.0567084	0.0601546	0.357078	0.94487	0.839783	1.06311
GCST90200549	Myocardial infarction	Weighted median	22	-0.101614	0.0354324	0.00413301	0.903378	0.84277	0.968345
GCST90200549	Myocardial infarction	Inverse variance weighted	22	-0.0627215	0.0233066	0.00712071	0.939205	0.897266	0.983104
GCST90200549	Myocardial infarction	Simple mode	22	-0.0834214	0.0750251	0.278743	0.919963	0.79416	1.0657
GCST90200549	Myocardial infarction	Weighted mode	22	-0.129682	0.0468114	0.0114672	0.878375	0.80137	0.962779
GCST90200594	Myocardial infarction	MR Egger	35	-0.0583693	0.0286942	0.0500347	0.943301	0.891714	0.997873
GCST90200594	Myocardial infarction	Weighted median	35	-0.0784602	0.0227357	0.000558566	0.924539	0.884244	0.96667
GCST90200594	Myocardial infarction	Inverse variance weighted	35	-0.0435279	0.0177502	0.0141965	0.957406	0.92467	0.9913
GCST90200594	Myocardial infarction	Simple mode	35	-0.0680908	0.0431109	0.123497	0.934176	0.858483	1.01654
GCST90200594	Myocardial infarction	Weighted mode	35	-0.0720152	0.0240967	0.00517565	0.930517	0.887591	0.975519
GCST90200603	Myocardial infarction	MR Egger	29	0.0553477	0.0327717	0.102759	1.05691	0.991155	1.12702
GCST90200603	Myocardial infarction	Weighted median	29	0.0632302	0.0256195	0.0135852	1.06527	1.0131	1.12013
GCST90200603	Myocardial infarction	Inverse variance weighted	29	0.0438372	0.017719	0.0133599	1.04481	1.00915	1.08174
GCST90200603	Myocardial infarction	Simple mode	29	0.0449182	0.0455972	0.333006	1.04594	0.956521	1.14372
GCST90200603	Myocardial infarction	Weighted mode	29	0.0583804	0.0288635	0.0527555	1.06012	1.00181	1.12182
GCST90200615	Myocardial infarction	MR Egger	20	-0.138492	0.0754587	0.0830345	0.87067	0.750969	1.00945
GCST90200615	Myocardial infarction	Weighted median	20	-0.0660938	0.0451578	0.143298	0.936043	0.856755	1.02267
GCST90200615	Myocardial infarction	Inverse variance weighted	20	-0.0806642	0.0312782	0.0099108	0.922503	0.867648	0.980827
GCST90200615	Myocardial infarction	Simple mode	20	-0.102662	0.0737985	0.180268	0.902432	0.780901	1.04288
GCST90200615	Myocardial infarction	Weighted mode	20	-0.0664872	0.0774908	0.401586	0.935675	0.803829	1.08915
GCST90200629	Myocardial infarction	MR Egger	28	-0.033446	0.0396999	0.407208	0.967107	0.894708	1.04536
GCST90200629	Myocardial infarction	Weighted median	28	-0.0355328	0.0308093	0.248782	0.965091	0.908538	1.02516
GCST90200629	Myocardial infarction	Inverse variance weighted	28	-0.0441029	0.0209759	0.0355053	0.956855	0.918314	0.997014
GCST90200629	Myocardial infarction	Simple mode	28	-0.0531162	0.050666	0.303766	0.94827	0.858626	1.04727
GCST90200629	Myocardial infarction	Weighted mode	28	-0.0516321	0.0369042	0.173171	0.949678	0.883411	1.02092
GCST90200644	Myocardial infarction	MR Egger	32	0.0602037	0.0519868	0.255977	1.06205	0.959167	1.17598
GCST90200644	Myocardial infarction	Weighted median	32	0.0628625	0.0350676	0.0730353	1.06488	0.994147	1.14065
GCST90200644	Myocardial infarction	Inverse variance weighted	32	0.0701547	0.0251673	0.00531101	1.07267	1.02105	1.12691
GCST90200644	Myocardial infarction	Simple mode	32	0.0402627	0.0658371	0.545294	1.04108	0.915049	1.18448
GCST90200644	Myocardial infarction	Weighted mode	32	0.0331931	0.0538588	0.542197	1.03375	0.930187	1.14884
GCST90200647	Myocardial infarction	MR Egger	31	0.0189707	0.0394029	0.633807	1.01915	0.943406	1.10098
GCST90200647	Myocardial infarction	Weighted median	31	0.0258185	0.0242544	0.28711	1.02615	0.978514	1.07611
GCST90200647	Myocardial infarction	Inverse variance weighted	31	0.0324146	0.0163765	0.0477772	1.03295	1.00032	1.06664
GCST90200647	Myocardial infarction	Simple mode	31	0.0143734	0.0410157	0.72846	1.01448	0.936115	1.0994
GCST90200647	Myocardial infarction	Weighted mode	31	0.0230481	0.0270451	0.400851	1.02332	0.970484	1.07902
GCST90200681	Myocardial infarction	MR Egger	28	0.0316974	0.00890275	0.00145445	1.03221	1.01435	1.05037
GCST90200681	Myocardial infarction	Weighted median	28	0.0258532	0.00993263	0.00924502	1.02619	1.00641	1.04636
GCST90200681	Myocardial infarction	Inverse variance weighted	28	0.0278387	0.00808342	0.000573347	1.02823	1.01207	1.04465
GCST90200681	Myocardial infarction	Simple mode	28	0.0184637	0.0315022	0.562671	1.01864	0.957643	1.08351
GCST90200681	Myocardial infarction	Weighted mode	28	0.0271372	0.00815832	0.00254525	1.02751	1.01121	1.04407
GCST90200684	Myocardial infarction	MR Egger	16	0.078569	0.0361356	0.0473243	1.08174	1.00777	1.16113
GCST90200684	Myocardial infarction	Weighted median	16	0.0797574	0.0242744	0.00101742	1.08302	1.0327	1.1358
GCST90200684	Myocardial infarction	Inverse variance weighted	16	0.0628069	0.0269971	0.0199958	1.06482	1.00994	1.12268
GCST90200684	Myocardial infarction	Simple mode	16	0.0227702	0.073522	0.761046	1.02303	0.885739	1.1816
GCST90200684	Myocardial infarction	Weighted mode	16	0.0766556	0.0234194	0.0051337	1.07967	1.03123	1.13038
GCST90200699	Myocardial infarction	MR Egger	25	-0.108033	0.0498222	0.0407222	0.897598	0.81409	0.989673
GCST90200699	Myocardial infarction	Weighted median	25	-0.112302	0.0279492	5.87E-05	0.893775	0.84613	0.944102
GCST90200699	Myocardial infarction	Inverse variance weighted	25	-0.0596301	0.0258041	0.0208399	0.942113	0.895649	0.990987
GCST90200699	Myocardial infarction	Simple mode	25	-0.107979	0.0591218	0.0802596	0.897647	0.799429	1.00793
GCST90200699	Myocardial infarction	Weighted mode	25	-0.107979	0.029166	0.00111413	0.897647	0.847772	0.950456
GCST90200707	Myocardial infarction	MR Egger	23	-0.0604577	0.0285176	0.0460849	0.941334	0.890162	0.995447
GCST90200707	Myocardial infarction	Weighted median	23	-0.0569156	0.018337	0.00191014	0.944674	0.911325	0.979243
GCST90200707	Myocardial infarction	Inverse variance weighted	23	-0.0529529	0.0195118	0.00664991	0.948425	0.912839	0.985398
GCST90200707	Myocardial infarction	Simple mode	23	-0.0554633	0.0668486	0.415629	0.946047	0.82987	1.07849
GCST90200707	Myocardial infarction	Weighted mode	23	-0.0554633	0.0183163	0.00617859	0.946047	0.912686	0.980627
GCST90200714	Myocardial infarction	MR Egger	21	-0.0304966	0.0575064	0.602036	0.969964	0.866573	1.08569
GCST90200714	Myocardial infarction	Weighted median	21	-0.108598	0.0416254	0.0090824	0.897091	0.826807	0.973349
GCST90200714	Myocardial infarction	Inverse variance weighted	21	-0.0686834	0.030616	0.024872	0.933622	0.879246	0.991361
GCST90200714	Myocardial infarction	Simple mode	21	-0.0883739	0.0830438	0.299926	0.915419	0.777914	1.07723
GCST90200714	Myocardial infarction	Weighted mode	21	-0.0929513	0.0552727	0.10818	0.911238	0.817679	1.0155
GCST90200743	Myocardial infarction	MR Egger	32	0.164172	0.0829307	0.0569846	1.17842	1.00163	1.38641
GCST90200743	Myocardial infarction	Weighted median	32	0.117582	0.0408582	0.00400465	1.12477	1.03821	1.21855
GCST90200743	Myocardial infarction	Inverse variance weighted	32	0.0801176	0.0303407	0.00827596	1.08341	1.02086	1.1498
GCST90200743	Myocardial infarction	Simple mode	32	0.0957422	0.0838907	0.262496	1.10048	0.933622	1.29715
GCST90200743	Myocardial infarction	Weighted mode	32	0.148552	0.0713341	0.0456411	1.16015	1.00878	1.33425
GCST90200748	Myocardial infarction	MR Egger	25	0.0729505	0.0639264	0.265545	1.07568	0.949001	1.21926
GCST90200748	Myocardial infarction	Weighted median	25	0.0520229	0.0377642	0.168335	1.0534	0.978245	1.13433
GCST90200748	Myocardial infarction	Inverse variance weighted	25	0.0600247	0.0287169	0.0365976	1.06186	1.00375	1.12334
GCST90200748	Myocardial infarction	Simple mode	25	0.0482272	0.0681546	0.486	1.04941	0.918186	1.19939
GCST90200748	Myocardial infarction	Weighted mode	25	0.067813	0.0546292	0.226479	1.07017	0.961501	1.19111
GCST90200750	Myocardial infarction	MR Egger	19	0.0190722	0.0492626	0.703447	1.01926	0.925443	1.12258
GCST90200750	Myocardial infarction	Weighted median	19	0.031274	0.0354282	0.377374	1.03177	0.962554	1.10596
GCST90200750	Myocardial infarction	Inverse variance weighted	19	0.0535802	0.025433	0.035142	1.05504	1.00374	1.10897
GCST90200750	Myocardial infarction	Simple mode	19	0.075674	0.0544803	0.181775	1.07861	0.969372	1.20016
GCST90200750	Myocardial infarction	Weighted mode	19	0.0351979	0.0386936	0.375023	1.03582	0.960173	1.11744
GCST90200756	Myocardial infarction	MR Egger	14	-0.0408556	0.0557409	0.47766	0.959968	0.860615	1.07079
GCST90200756	Myocardial infarction	Weighted median	14	-0.0948657	0.0333142	0.00440491	0.909495	0.852006	0.970863
GCST90200756	Myocardial infarction	Inverse variance weighted	14	-0.0738628	0.0291586	0.0113047	0.928799	0.877206	0.983427
GCST90200756	Myocardial infarction	Simple mode	14	-0.00652318	0.0617663	0.917503	0.993498	0.880219	1.12136
GCST90200756	Myocardial infarction	Weighted mode	14	-0.0920609	0.0335119	0.0166294	0.91205	0.854068	0.973967
GCST90200757	Myocardial infarction	MR Egger	20	-0.0723144	0.0312503	0.0326853	0.930238	0.87497	0.988997
GCST90200757	Myocardial infarction	Weighted median	20	-0.0656336	0.022368	0.0033434	0.936474	0.896305	0.978443
GCST90200757	Myocardial infarction	Inverse variance weighted	20	-0.0514781	0.020056	0.0102666	0.949824	0.913211	0.987905
GCST90200757	Myocardial infarction	Simple mode	20	-0.012218	0.0693475	0.862013	0.987856	0.862311	1.13168
GCST90200757	Myocardial infarction	Weighted mode	20	-0.0698225	0.0230657	0.00693238	0.932559	0.891338	0.975687
GCST90200764	Myocardial infarction	MR Egger	29	-0.0707529	0.0456962	0.133185	0.931692	0.851873	1.01899
GCST90200764	Myocardial infarction	Weighted median	29	-0.0290612	0.0323778	0.369419	0.971357	0.911629	1.035
GCST90200764	Myocardial infarction	Inverse variance weighted	29	-0.049738	0.0244824	0.0421963	0.951479	0.9069	0.998249
GCST90200764	Myocardial infarction	Simple mode	29	-0.00719822	0.0580138	0.90214	0.992828	0.886118	1.11239
GCST90200764	Myocardial infarction	Weighted mode	29	-0.0248249	0.0431807	0.569946	0.975481	0.896319	1.06163
GCST90200792	Myocardial infarction	MR Egger	31	-0.114598	0.0507557	0.0316565	0.891725	0.807285	0.984997
GCST90200792	Myocardial infarction	Weighted median	31	-0.0459749	0.0346883	0.185048	0.955066	0.89229	1.02226
GCST90200792	Myocardial infarction	Inverse variance weighted	31	-0.0510928	0.0233397	0.0285898	0.950191	0.907703	0.994667
GCST90200792	Myocardial infarction	Simple mode	31	-0.0876816	0.065951	0.193707	0.916053	0.804974	1.04246
GCST90200792	Myocardial infarction	Weighted mode	31	-0.0638944	0.0477049	0.190511	0.938104	0.854366	1.03005
GCST90200797	Myocardial infarction	MR Egger	21	-0.0431691	0.0415648	0.312029	0.957749	0.882818	1.03904
GCST90200797	Myocardial infarction	Weighted median	21	-0.0782675	0.0313871	0.0126447	0.924717	0.869544	0.983391
GCST90200797	Myocardial infarction	Inverse variance weighted	21	-0.0499143	0.0224712	0.0263339	0.951311	0.910321	0.994147
GCST90200797	Myocardial infarction	Simple mode	21	-0.0555987	0.0589229	0.356643	0.945919	0.842748	1.06172
GCST90200797	Myocardial infarction	Weighted mode	21	-0.0797639	0.030158	0.0155387	0.923334	0.870338	0.979558
GCST90200812	Myocardial infarction	MR Egger	24	0.058918	0.0793073	0.465397	1.06069	0.907988	1.23907
GCST90200812	Myocardial infarction	Weighted median	24	0.0790946	0.0409694	0.0535355	1.08231	0.998795	1.1728
GCST90200812	Myocardial infarction	Inverse variance weighted	24	0.0846018	0.0329197	0.0101715	1.08828	1.02028	1.16082
GCST90200812	Myocardial infarction	Simple mode	24	0.0797989	0.0818993	0.340018	1.08307	0.922448	1.27166
GCST90200812	Myocardial infarction	Weighted mode	24	0.0821643	0.0786338	0.306929	1.08563	0.93057	1.26654
GCST90200826	Myocardial infarction	MR Egger	27	-0.0754488	0.0246732	0.00525139	0.927327	0.883549	0.973274
GCST90200826	Myocardial infarction	Weighted median	27	-0.0619488	0.0209845	0.00315599	0.939931	0.902056	0.979396
GCST90200826	Myocardial infarction	Inverse variance weighted	27	-0.0466312	0.0165465	0.00482949	0.954439	0.923982	0.9859
GCST90200826	Myocardial infarction	Simple mode	27	-0.0139179	0.0543162	0.799783	0.986179	0.886586	1.09696
GCST90200826	Myocardial infarction	Weighted mode	27	-0.0610245	0.0202851	0.00576734	0.9408	0.904129	0.978959
GCST90200891	Myocardial infarction	MR Egger	23	0.0853068	0.0459095	0.0772236	1.08905	0.995335	1.19159
GCST90200891	Myocardial infarction	Weighted median	23	0.0780135	0.0362539	0.0314082	1.08114	1.00698	1.16076
GCST90200891	Myocardial infarction	Inverse variance weighted	23	0.0551027	0.0251571	0.0284994	1.05665	1.00581	1.11006
GCST90200891	Myocardial infarction	Simple mode	23	0.0418845	0.0600356	0.492698	1.04277	0.927015	1.17299
GCST90200891	Myocardial infarction	Weighted mode	23	0.0726672	0.0428779	0.104234	1.07537	0.988691	1.16965
GCST90200892	Myocardial infarction	MR Egger	26	-0.192078	0.0906667	0.0446774	0.825242	0.690883	0.985732
GCST90200892	Myocardial infarction	Weighted median	26	-0.0618192	0.0414067	0.135444	0.940053	0.866775	1.01953
GCST90200892	Myocardial infarction	Inverse variance weighted	26	-0.0697895	0.0340934	0.040657	0.93259	0.872308	0.997038
GCST90200892	Myocardial infarction	Simple mode	26	-0.031622	0.0825683	0.704972	0.968873	0.824106	1.13907
GCST90200892	Myocardial infarction	Weighted mode	26	-0.0529538	0.0670175	0.436872	0.948424	0.831679	1.08156
GCST90200965	Myocardial infarction	MR Egger	23	0.156887	0.0700356	0.0360286	1.16986	1.01981	1.34199
GCST90200965	Myocardial infarction	Weighted median	23	0.0992758	0.0413038	0.0162368	1.10437	1.01849	1.19749
GCST90200965	Myocardial infarction	Inverse variance weighted	23	0.0606399	0.0302788	0.0452073	1.06252	1.00129	1.12748
GCST90200965	Myocardial infarction	Simple mode	23	0.0581134	0.0781448	0.464949	1.05984	0.909327	1.23525
GCST90200965	Myocardial infarction	Weighted mode	23	0.10147	0.0556553	0.0818928	1.1068	0.992415	1.23436
GCST90200981	Myocardial infarction	MR Egger	14	0.0158314	0.059601	0.795038	1.01596	0.903945	1.14185
GCST90200981	Myocardial infarction	Weighted median	14	0.0670534	0.0467402	0.151402	1.06935	0.975742	1.17194
GCST90200981	Myocardial infarction	Inverse variance weighted	14	0.066987	0.0338684	0.0479443	1.06928	1.00061	1.14267
GCST90200981	Myocardial infarction	Simple mode	14	0.0513206	0.0893285	0.575426	1.05266	0.883589	1.25408
GCST90200981	Myocardial infarction	Weighted mode	14	0.0203266	0.0647356	0.758508	1.02053	0.898925	1.1586
GCST90200985	Myocardial infarction	MR Egger	35	-0.193987	0.0810327	0.0225099	0.823669	0.70271	0.965448
GCST90200985	Myocardial infarction	Weighted median	35	-0.0837041	0.0359982	0.0200595	0.919703	0.857049	0.986938
GCST90200985	Myocardial infarction	Inverse variance weighted	35	-0.085856	0.0377247	0.0228545	0.917726	0.852317	0.988155
GCST90200985	Myocardial infarction	Simple mode	35	-0.000962494	0.0857555	0.991111	0.999038	0.844472	1.18189
GCST90200985	Myocardial infarction	Weighted mode	35	-0.00443047	0.0861876	0.959304	0.995579	0.840836	1.1788
GCST90201000	Myocardial infarction	MR Egger	23	-0.105391	0.0516445	0.0540515	0.899973	0.813334	0.995841
GCST90201000	Myocardial infarction	Weighted median	23	-0.091368	0.0313538	0.00356717	0.912682	0.858283	0.970528
GCST90201000	Myocardial infarction	Inverse variance weighted	23	-0.0618455	0.0255928	0.0156698	0.940028	0.894038	0.988384
GCST90201000	Myocardial infarction	Simple mode	23	-0.0359496	0.0746642	0.634927	0.964689	0.833358	1.11672
GCST90201000	Myocardial infarction	Weighted mode	23	-0.0994189	0.0336076	0.00726353	0.905363	0.847648	0.967008
MI:myocardial infarction
