# Supplementary material for: Detecting a potential causal relationship between plasma metabolites and myocardial infarction using bidirectional and two-step Mendelian randomization
Source: Sci Rep. 2025 Jul 2;15:23008. doi: 10.1038/s41598-025-04687-w (PMC12215498; doi:10.1038/s41598-025-04687-w)
Supplement: Supplementary file 5 — Supplementary Table 5. [file 41598_2025_4687_MOESM5_ESM.xlsx]

## Sheet: Sheet1
Supplemental Table 5 10 metabolites with bidirectional causation
exposure	outcome	method	nsnp	b	se	pval	or	or_lci95	or_uci95
GCST90199725	MI	Inverse variance weighted	19	0.0714607	0.0278654	0.0103325	1.07408	1.01699	1.13437
GCST90200026	MI	Inverse variance weighted	32	-0.033	0.0147702	0.0258165	0.967614	0.940003	0.996035
GCST90200193	MI	Inverse variance weighted	20	0.0432353	0.0208332	0.037958	1.04418	1.00241	1.0877
GCST90200523	MI	Inverse variance weighted	33	-0.0617828	0.0206681	0.00279632	0.940087	0.902766	0.978951
GCST90200594	MI	Inverse variance weighted	35	-0.0435279	0.0177502	0.0141965	0.957406	0.92467	0.9913
GCST90200681	MI	Inverse variance weighted	28	0.0278387	0.00808343	0.000573347	1.02823	1.01207	1.04465
GCST90200699	MI	Inverse variance weighted	25	-0.0596301	0.0258041	0.0208399	0.942113	0.895649	0.990987
GCST90200714	MI	Inverse variance weighted	21	-0.0686834	0.030616	0.024872	0.933622	0.879246	0.991361
GCST90200757	MI	Inverse variance weighted	20	-0.0514781	0.020056	0.0102666	0.949824	0.913211	0.987905
GCST90200891	MI	Inverse variance weighted	23	0.0551027	0.0251571	0.0284994	1.05665	1.00581	1.11006
MI:myocardial infarction

## Sheet: sheet2
[OR]OR	id.exposure	id.outcome	exposure	outcome	method	nsnp	b	se	pval	or	or_lci95	or_uci95	pval	or
[OR]OR	8Wzf3v	DOa9HW	MI	GCST90199725	Inverse variance weighted	42	0.119496	0.0473673	0.0116437	1.12693	1.02701	1.23656	0.0103325	1.07408
[OR]OR	8Wzf3v	fpAks2	MI	GCST90200026	Inverse variance weighted	42	-0.0826969	0.0335038	0.0135763	0.92063	0.862117	0.983115	0.0258165	0.967614
[OR]OR	8Wzf3v	30jMV1	MI	GCST90200193	Inverse variance weighted	42	0.0634965	0.0319067	0.0465836	1.06556	1.00096	1.13432	0.037958	1.04418
[OR]OR	8Wzf3v	wG9U8F	MI	GCST90200523	Inverse variance weighted	42	-0.0627215	0.031933	0.0495118	0.939205	0.882223	0.999867	0.00279632	0.940087
[OR]OR	8Wzf3v	vD6RdC	MI	GCST90200594	Inverse variance weighted	42	0.074401	0.0325199	0.0221457	1.07724	1.01072	1.14814	0.0141965	0.957406
[OR]OR	8Wzf3v	mD2T1Y	MI	GCST90200681	Inverse variance weighted	42	0.0940996	0.0386601	0.014932	1.09867	1.01849	1.18515	0.000573347	1.02823
[OR]OR	8Wzf3v	T9UhmN	MI	GCST90200699	Inverse variance weighted	42	0.0674755	0.0314766	0.0320592	1.0698	1.0058	1.13788	0.0208399	0.942113
[OR]OR	8Wzf3v	rtUeE2	MI	GCST90200714	Inverse variance weighted	42	0.0768354	0.0318534	0.0158585	1.07986	1.01451	1.14943	0.024872	0.933622
[OR]OR	8Wzf3v	xsUL0Z	MI	GCST90200757	Inverse variance weighted	42	0.069197	0.0306814	0.0241121	1.07165	1.0091	1.13807	0.0102666	0.949824
[OR]OR	8Wzf3v	bmF2A0	MI	GCST90200891	Inverse variance weighted	42	0.0794423	0.0346425	0.0218363	1.08268	1.01161	1.15875	0.0284994	1.05665
			MI:myocardial infarction
