# Supplementary material for: Detecting a potential causal relationship between plasma metabolites and myocardial infarction using bidirectional and two-step Mendelian randomization
Source: Sci Rep. 2025 Jul 2;15:23008. doi: 10.1038/s41598-025-04687-w (PMC12215498; doi:10.1038/s41598-025-04687-w)
Supplement: Supplementary file 6 — Supplementary Table 6. [file 41598_2025_4687_MOESM6_ESM.xlsx]

## Sheet: supplemental Table 6 67 metabol
Supplemental Table 6 67 metabolites without reverse causation
id	outcome	method	nsnp	b	se	pval	lo_ci	up_ci	or	or_lci95	or_uci95	firstAuthor	reportedTrait	discoverySampleAncestry	repval
GCST90199669	Myocardial infarction	Inverse variance weighted	21	0.080299735878689	0.0372781309081196	0.0312346145634654	0.00723459929877461	0.153364872458603	1.08361181634304	1.00726083223572	1.16575025151328	Chen Y	Acetylcarnitine levels (Biocrates platform)	8262 European	0.796034631224952
GCST90199705	Myocardial infarction	Inverse variance weighted	21	-0.0514078	0.0249843386293329	0.0396284839785452	-0.100377	-0.00243849	0.949891234002866	0.90449627253415	0.997564482944201	Chen Y	Propionylglycine levels	7311 European	0.801585414933546
GCST90199711	Myocardial infarction	Inverse variance weighted	21	0.0712060764705436	0.0308705601146731	0.0210770527143382	0.0106997786457844	0.131712374295303	1.07380248849595	1.01075722598577	1.14078015437936	Chen Y	Docosadienoate (22:2n6) levels	8264 European	0.37462361742455
GCST90199734	Myocardial infarction	Inverse variance weighted	20	-0.0445083	0.0174058244908212	0.0105551327001698	-0.0786237	-0.0103929	0.956467668195958	0.924387697895843	0.989660942466689	Chen Y	Hyocholate levels	5782 European	0.139211977274007
GCST90199741	Myocardial infarction	Inverse variance weighted	27	-0.0897902	0.023000299194199	9.46671048060661e-05	-0.134871	-0.0447096	0.914122993014242	0.873828857829983	0.956275177764728	Chen Y	Gamma-glutamylglycine levels	8263 European	0.0913989432748891
GCST90199760	Myocardial infarction	Inverse variance weighted	34	0.067026916320204	0.0192159225736512	0.00048647966054021	0.0293637080758476	0.10469012456456	1.06932426006143	1.02979907260985	1.11036648174293	Chen Y	5-acetylamino-6-amino-3-methyluracil levels	8006 European	0.482469919068651
GCST90199785	Myocardial infarction	Inverse variance weighted	24	-0.0423983	0.0196399921284725	0.0308677545653003	-0.0808927	-0.00390391	0.958487946735874	0.922292670013948	0.996103703203081	Chen Y	Isovalerylglycine levels	7100 European	0.770675969563253
GCST90199798	Myocardial infarction	Inverse variance weighted	29	-0.0473377	0.0205767402696403	0.0214174029981428	-0.0876681	-0.00700729	0.953765254414159	0.916064856022372	0.993017202381891	Chen Y	Isobutyrylglycine levels	7465 European	0.227360793124105
GCST90199805	Myocardial infarction	Inverse variance weighted	25	-0.0854878	0.0271391067781538	0.0016327910663398	-0.13868	-0.0322951	0.918064374047188	0.870506183969427	0.968220801202552	Chen Y	Octadecanedioate levels	8223 European	0.0816550226077003
GCST90199807	Myocardial infarction	Inverse variance weighted	23	-0.0695164	0.0200492625781371	0.000525756674078301	-0.108813	-0.0302198	0.932844854281713	0.896898181357292	0.970232229530204	Chen Y	Hexadecanedioate (C16-DC) levels	8260 European	0.227946043064762
GCST90199823	Myocardial infarction	Inverse variance weighted	20	0.0627418646785554	0.0236560823975017	0.00799571136485111	0.0163759431794522	0.109107786177659	1.06475195366618	1.01651076387022	1.11528255590679	Chen Y	O-cresol sulfate levels	7315 European	0.484857946193783
GCST90199849	Myocardial infarction	Inverse variance weighted	36	-0.0521437	0.020122026142521	0.00955929133861002	-0.0915829	-0.0127046	0.949192419397153	0.912485657005633	0.987375792839951	Chen Y	21-hydroxypregnenolone disulfate levels	8132 European	0.119983126791615
GCST90199914	Myocardial infarction	Inverse variance weighted	28	0.114757505246117	0.0345721411036599	0.000902228834418969	0.046996108682944	0.182518901809291	1.1216014221313	1.04811793051254	1.20023683738697	Chen Y	Oleoyl-linoleoyl-glycerol (18:1/18:2) [2] levels	8069 European	0.180900815696945
GCST90199917	Myocardial infarction	Inverse variance weighted	35	-0.0754332	0.025433266419048	0.0030177269425258	-0.125282	-0.025584	0.927341678224528	0.882247721894384	0.974740502957322	Chen Y	Pregnanediol-3-glucuronide levels	7905 European	0.995270288069825
GCST90199933	Myocardial infarction	Inverse variance weighted	29	-0.0633323	0.0319824779366334	0.0476790496937547	-0.126018	-0.000646618	0.9386315378868	0.881599037847669	0.999353590569561	Chen Y	3b-hydroxy-5-cholenoic acid levels	6846 European	0.461702348844061
GCST90199940	Myocardial infarction	Inverse variance weighted	24	0.0909107788157315	0.030312624857416	0.00270772974930103	0.0314980340951961	0.150323523536267	1.09517128841999	1.03199934678118	1.16221018426073	Chen Y	Guaiacol sulfate levels	8262 European	0.173038343757669
GCST90199968	Myocardial infarction	Inverse variance weighted	24	-0.0711558	0.0296586480400136	0.016432791827283	-0.129287	-0.0130249	0.931316778973445	0.878721953211847	0.987059603583577	Chen Y	1-palmitoyl-GPG (16:0) levels	7708 European	0.627344529276631
GCST90199970	Myocardial infarction	Inverse variance weighted	17	-0.066875	0.0204541284148489	0.00107734162074752	-0.106965	-0.0267849	0.935312140886309	0.898557071099945	0.973570660145667	Chen Y	Octadecenedioylcarnitine (C18:1-DC) levels	8245 European	0.97682356358083
GCST90200000	Myocardial infarction	Inverse variance weighted	21	0.0585498181264019	0.022196800008476	0.00834557674155736	0.015044090109789	0.102055546143015	1.06029780642902	1.01515782204886	1.10744	Chen Y	Umbelliferone sulfate levels	5598 European	0.15748199442259
GCST90200014	Myocardial infarction	Inverse variance weighted	27	-0.0950908	0.0222007142802842	1.84199767259735e-05	-0.138604	-0.0515774	0.909290402963598	0.870572567178547	0.949730175396316	Chen Y	3beta-hydroxy-5-cholestenoate levels	8259 European	0.208478468740455
GCST90200060	Myocardial infarction	Inverse variance weighted	21	-0.102943	0.0518107561944096	0.0469321482441898	-0.204492	-0.00139433	0.9021780228276	0.815060858127136	0.998606639930387	Chen Y	1-(1-enyl-palmitoyl)-2-linoleoyl-GPC (p-16:0/18:2) levels	8260 European	0.270642801511585
GCST90200079	Myocardial infarction	Inverse variance weighted	28	0.0448626879227856	0.021964242490143	0.0410986993091936	0.00181277264210534	0.0879126032034659	1.04588423751122	1.00181441670772	1.09189268993477	Chen Y	1-oleoyl-2-arachidonoyl-GPE (18:1/20:4) levels	8121 European	0.867084449492033
GCST90200082	Myocardial infarction	Inverse variance weighted	33	0.0541229115511117	0.0226881876238299	0.0170554319249247	0.00965406380840504	0.0985917592938184	1.05561434137777	1.00970081460636	1.10361566674267	Chen Y	1-oleoyl-2-linoleoyl-GPE (18:1/18:2) levels	8205 European	0.105791510532745
GCST90200091	Myocardial infarction	Inverse variance weighted	20	-0.0608582	0.0278895248240532	0.0291010378293927	-0.115522	-0.00619469	0.940956701526254	0.890901308634309	0.99382446244739	Chen Y	Docosahexaenoylcholine levels	7440 European	0.231730037561379
GCST90200137	Myocardial infarction	Inverse variance weighted	26	0.0549246565752225	0.0276165828426615	0.0467200977193918	0.00079615420360598	0.109053158946839	1.05646101428589	1.00079647121849	1.11522163277323	Chen Y	Lignoceroylcarnitine (C24) levels	8238 European	0.633511126675528
GCST90200152	Myocardial infarction	Inverse variance weighted	27	-0.0529059	0.0245347250272585	0.0310550074030126	-0.100994	-0.00481781	0.948469282799373	0.90393851415845	0.995193772943132	Chen Y	2-butenoylglycine levels	6253 European	0.112974483441191
GCST90200160	Myocardial infarction	Inverse variance weighted	30	-0.057664	0.0211631136309365	0.00643517782343931	-0.0991437	-0.0161843	0.943967046675481	0.905612540100174	0.983945943494403	Chen Y	Trans-2-hexenoylglycine levels	6545 European	0.425415671476973
GCST90200164	Myocardial infarction	Inverse variance weighted	29	-0.0671789	0.0174603120415477	0.000119320333848875	-0.101401	-0.0329567	0.935027936722383	0.903570553506251	0.967580493917976	Chen Y	Hexadecenedioate (C16:1-DC) levels	8248 European	0.0528654331946365
GCST90200165	Myocardial infarction	Inverse variance weighted	22	-0.0666534	0.0191401385537788	0.000496957339089879	-0.104168	-0.0291388	0.935519351462698	0.901073796738549	0.971281664308712	Chen Y	Octadecenedioate (C18:1-DC) levels	8267 European	0.787802590889871
GCST90200170	Myocardial infarction	Inverse variance weighted	32	-0.0546101	0.0172010404835431	0.00149933072232893	-0.0883241	-0.020896	0.946854266240967	0.915464102077939	0.979320761418992	Chen Y	Octadecadienedioate (C18:2-DC) levels	8231 European	0.34355104461304
GCST90200176	Myocardial infarction	Inverse variance weighted	15	0.118026879260963	0.0391944413427592	0.00260117321098571	0.041205774229155	0.194847984292771	1.12527435750395	1.04206651391849	1.21512625417208	Chen Y	Glutamine conjugate of C6H10O2 (1) levels	7980 European	0.42869308258436
GCST90200239	Myocardial infarction	Inverse variance weighted	25	-0.059726	0.0261024362935498	0.0221294868924303	-0.110887	-0.0085652	0.942022635089202	0.895040105521498	0.991471376026612	Chen Y	Tetradecadienedioate (C14:2-DC) levels	7857 European	0.909164697196679
GCST90200245	Myocardial infarction	Inverse variance weighted	23	-0.0573741	0.0217439494553942	0.00832438369895488	-0.0999922	-0.0147559	0.944240805326599	0.90484447949536	0.985352420938759	Chen Y	Eicosenedioate (C20:1-DC) levels	7861 European	0.647369549672062
GCST90200291	Myocardial infarction	Inverse variance weighted	21	0.0739579866723132	0.0317157942064223	0.0197060749908637	0.0117950300277256	0.136120943316901	1.07676156620938	1.01186486569558	1.14582046454263	Chen Y	Sarcosine levels	8223 European	0.174570401519368
GCST90200302	Myocardial infarction	Inverse variance weighted	27	0.109278424019631	0.0360450054875399	0.0024316330950918	0.0386302132640531	0.17992663477521	1.11547288155324	1.03938606139838	1.19712953222275	Chen Y	Alpha-tocopherol levels	8192 European	0.284089517761001
GCST90200311	Myocardial infarction	Inverse variance weighted	19	0.0693999761494875	0.0311679220743888	0.0259708409096316	0.00831084888368551	0.130489103415289	1.07186484379381	1.00834547985939	1.13938552441503	Chen Y	4-acetamidobutanoate levels	8154 European	0.216070972011452
GCST90200351	Myocardial infarction	Inverse variance weighted	23	0.0483544947046334	0.016900256347638	0.00422081584387502	0.0152299922632629	0.081478997146004	1.04954264669663	1.01534655961691	1.08489043154938	Chen Y	N-acetylputrescine levels	8243 European	0.156108261962868
GCST90200377	Myocardial infarction	Inverse variance weighted	22	-0.0550986	0.0272943352885073	0.0435203804070477	-0.108595	-0.00160166	0.946391869309703	0.89709325896398	0.998399621606649	Chen Y	Histidine levels	8223 European	0.606432381936141
GCST90200383	Myocardial infarction	Inverse variance weighted	35	-0.0820461	0.0281108545343111	0.00351538441029513	-0.137143	-0.0269488	0.921229534147992	0.871845259152888	0.973411102115889	Chen Y	Cystathionine levels	8014 European	0.276694182545785
GCST90200384	Myocardial infarction	Inverse variance weighted	24	0.0882389115725128	0.0314752461415424	0.00505609002946157	0.0265474291350896	0.149930394009936	1.09224904179473	1.02690295122548	1.16175	Chen Y	Guanidinoacetate levels	8238 European	0.678352419118327
GCST90200389	Myocardial infarction	Inverse variance weighted	18	0.116970898941923	0.0424731236485149	0.00588721221626469	0.0337235765908338	0.200218221293012	1.12408671710172	1.03429866284667	1.22166932333338	Chen Y	Leucine levels	8252 European	0.5672828452554
GCST90200415	Myocardial infarction	Inverse variance weighted	36	-0.0698994	0.0215523838368363	0.00118181563657233	-0.112142	-0.0276567	0.932487623203178	0.893917247351451	0.972722217860116	Chen Y	Serine levels	8271 European	0.294611896187105
GCST90200433	Myocardial infarction	Inverse variance weighted	16	0.0884806530658105	0.0413626274186705	0.0324239358379727	0.00740990332521627	0.169551402806405	1.09251311562666	1.00743742459351	1.18477324613772	Chen Y	Cytosine levels	6990 European	0.116414263654358
GCST90200459	Myocardial infarction	Inverse variance weighted	22	0.0748066027572652	0.0353551244239774	0.0343564535437334	0.0055105588862695	0.144102646628261	1.07767571121834	1.00552576994353	1.15500265956901	Chen Y	Margarate (17:0) levels	8279 European	0.415497950593773
GCST90200521	Myocardial infarction	Inverse variance weighted	17	-0.0977387	0.0491643427071192	0.0468116876462272	-0.194101	-0.0013766	0.906885829065965	0.823574862288602	0.998624344452681	Chen Y	X-13844 levels	7501 European	0.0735422877937984
GCST90200549	Myocardial infarction	Inverse variance weighted	22	-0.0627215	0.023306601157131	0.00712071503800888	-0.108402	-0.0170405	0.939205050243796	0.897266471812666	0.983103853887923	Chen Y	X-17367 levels	6092 European	0.508340542782126
GCST90200603	Myocardial infarction	Inverse variance weighted	29	0.0438371812154547	0.0177189516918348	0.0133599255190014	0.00910803589945849	0.0785663265314508	1.04481222598202	1.00914964027388	1.08173510052011	Chen Y	X-23641 levels	6673 European	0.0520945817536126
GCST90200615	Myocardial infarction	Inverse variance weighted	20	-0.0806642	0.0312782106114829	0.00991079654460598	-0.141969	-0.0193589	0.922503419798117	0.867647729077484	0.980827277037941	Chen Y	X-23974 levels	7752 European	0.649081653690536
GCST90200629	Myocardial infarction	Inverse variance weighted	28	-0.0441029	0.0209759400466848	0.035505347851438	-0.0852158	-0.00299007	0.956855483158496	0.918314135183941	0.997014399072805	Chen Y	X-24337 levels	8088 European	0.53492101892802
GCST90200644	Myocardial infarction	Inverse variance weighted	32	0.0701547194050214	0.0251672627091439	0.00531101062267517	0.0208268844950994	0.119482554314943	1.07267413191946	1.02104527756805	1.12691358411624	Chen Y	X-24728 levels	8160 European	0.916724127760137
GCST90200647	Myocardial infarction	Inverse variance weighted	31	0.0324146362288938	0.0163764498737334	0.0477772309350038	0.000316794476376343	0.0645124779814112	1.03294571323891	1.00031684466105	1.06663888766182	Chen Y	X-24736 levels	4846 European	0.0619346317460781
GCST90200684	Myocardial infarction	Inverse variance weighted	16	0.062806890417586	0.0269971424332651	0.0199957642016194	0.00989249124838635	0.115721289586786	1.06482119219997	1.00994158368858	1.12268292510252	Chen Y	N-acetyl-aspartyl-glutamate (naag) levels	7705 European	0.427324248780665
GCST90200707	Myocardial infarction	Inverse variance weighted	23	-0.0529529	0.0195118213150366	0.00664990989196059	-0.091196	-0.0147097	0.948424726290985	0.912838755673471	0.985397975107325	Chen Y	Glycine levels	8262 European	0.179787683543382
GCST90200743	Myocardial infarction	Inverse variance weighted	32	0.0801176061612985	0.0303406932955995	0.00827595949695764	0.0206498473019235	0.139585365020674	1.08341447640045	1.02086453057795	1.14979695396954	Chen Y	Arginine to citrulline ratio	8192 European	0.516056634566624
GCST90200748	Myocardial infarction	Inverse variance weighted	25	0.0600246865536036	0.028716855695022	0.0365976026298775	0.00373964939136056	0.116309723715847	1.06186275995374	1.00374665060479	1.12334374445703	Chen Y	Aspartate to glutamate ratio	8190 European	0.219110972767305
GCST90200750	Myocardial infarction	Inverse variance weighted	19	0.0535801596408708	0.0254329951910298	0.035141993895469	0.00373148906645235	0.103428830215289	1.05504156013062	1.00373845973941	1.10896686562339	Chen Y	Aspartate to asparagine ratio	8195 European	0.847292009916885
GCST90200756	Myocardial infarction	Inverse variance weighted	14	-0.0738628	0.0291586307602677	0.0113047315003146	-0.131014	-0.0167118	0.928799156928404	0.877205780635105	0.983427028132821	Chen Y	Glycine to pyridoxal ratio	8173 European	0.736179850727407
GCST90200764	Myocardial infarction	Inverse variance weighted	29	-0.049738	0.0244824160304036	0.0421963402849538	-0.0977235	-0.00175242	0.951478725696062	0.906899638974245	0.998249118806753	Chen Y	Phosphate to uridine ratio	8186 European	0.351444840977797
GCST90200792	Myocardial infarction	Inverse variance weighted	31	-0.0510928	0.0233396616977966	0.0285897945691168	-0.0968385	-0.00534705	0.950190505761337	0.907702570982877	0.99466722481721	Chen Y	Carnitine to palmitoylcarnitine (C16) ratio	8146 European	0.976403932121835
GCST90200797	Myocardial infarction	Inverse variance weighted	21	-0.0499143	0.0224712352040297	0.0263339169278763	-0.0939579	-0.00587065	0.951310977042732	0.910321094286144	0.994146549742072	Chen Y	Spermidine to N-acetylputrescine ratio	7299 European	0.841447078743226
GCST90200812	Myocardial infarction	Inverse variance weighted	24	0.0846018161995776	0.0329197052834963	0.0101714803070545	0.0200791938439249	0.14912443855523	1.08828364349597	1.02028213689171	1.16081743066581	Chen Y	Glutamate to kynurenine ratio	8184 European	0.160027339402782
GCST90200826	Myocardial infarction	Inverse variance weighted	27	-0.0466312	0.0165464873037674	0.00482948952610173	-0.0790623	-0.0142001	0.95443934807301	0.923982362163278	0.985900279543493	Chen Y	Glycine to phosphate ratio	8271 European	0.341261496483993
GCST90200892	Myocardial infarction	Inverse variance weighted	26	-0.0697895	0.0340933780589146	0.0406569709673773	-0.136613	-0.00296651	0.932590080029042	0.872308134222453	0.997037885177832	Chen Y	Hypotaurine to taurine ratio	8157 European	0.350241785005253
GCST90200965	Myocardial infarction	Inverse variance weighted	23	0.0606398845938704	0.0302787557654686	0.0452072981843736	0.00129352329355199	0.119986245894189	1.06251621682478	1.00129436025565	1.12748134397502	Chen Y	Glutamate to 5-oxoproline ratio	8171 European	0.479096614235494
GCST90200981	Myocardial infarction	Inverse variance weighted	14	0.0669870450594971	0.0338684171914475	0.047944311156959	0.000604947364259908	0.133369142754734	1.06928162560503	1.00060513038182	1.14267172947658	Chen Y	Caffeine to linoleate (18:2n6) ratio	7939 European	0.066136528691539
GCST90200985	Myocardial infarction	Inverse variance weighted	35	-0.085856	0.0377246605506584	0.022854474742677	-0.159796	-0.0119157	0.917726380989141	0.852317364987874	0.988155052285491	Chen Y	Cholesterol to oleoyl-linoleoyl-glycerol (18:1 to 18:2) [2] ratio	7981 European	0.158752312840389
GCST90201000	Myocardial infarction	Inverse variance weighted	23	-0.0618455	0.0255928235852832	0.0156698421976842	-0.112007	-0.0116835	0.940028142901371	0.894037642369211	0.988384456727023	Chen Y	Serine to threonine ratio	8237 European	0.55791105398982
