# Supplementary material for: Detecting a potential causal relationship between plasma metabolites and myocardial infarction using bidirectional and two-step Mendelian randomization
Source: Sci Rep. 2025 Jul 2;15:23008. doi: 10.1038/s41598-025-04687-w (PMC12215498; doi:10.1038/s41598-025-04687-w)
Supplement: Supplementary file 7 — Supplementary Table 7. [file 41598_2025_4687_MOESM7_ESM.xlsx]

## Sheet: sheet1
Supplemental Table 7 heterogeneity and pleiotropy tests
[heterogeneity]heterogeneity	id.exposure	outcome	method	Q	Q_df	Q_pval
	GCST90199725	Myocardial infarction	MR Egger	31.3008	17	0.0183536
	GCST90199725	Myocardial infarction	Inverse variance weighted	32.7747	18	0.017769
[pleiotropy]pleiotropy	id.exposure	outcome	egger_intercept	se	pval
	GCST90199725	Myocardial infarction	-0.00895497	0.0100088	0.383435
[presso]presso	[[1]]$`Main MR results`
	Exposure MR Analysis Causal Estimate Sd T-stat P-value
	1 beta.exposure Raw 0.07146068 0.02786536 2.564498 0.01949915
	2 beta.exposure Outlier-corrected NA NA NA NA
	[[1]]$`MR-PRESSO results`
	[[1]]$`MR-PRESSO results`$`Global Test`
	[[1]]$`MR-PRESSO results`$`Global Test`$RSSobs
	[1] 40.70852
	[[1]]$`MR-PRESSO results`$`Global Test`$Pvalue
	[1] 0.022
	[[1]]$`MR-PRESSO results`$`Outlier Test`
	RSSobs Pvalue
	1 3.880925e-04 1
	2 1.369338e-03 1
	3 1.316255e-03 1
	4 7.841523e-04 1
	5 1.859300e-03 0.152
	6 2.318843e-05 1
	7 3.972116e-04 1
	8 2.904034e-04 1
	9 1.108055e-05 1
	10 7.070671e-04 1
	11 9.507113e-06 1
	12 1.309010e-03 0.057
	13 8.032693e-05 1
	14 6.287961e-04 0.722
	15 5.219106e-04 0.418
	16 3.865595e-05 1
	17 7.391885e-04 1
	18 4.128205e-05 1
	19 7.954944e-05 1
	[[1]]$`MR-PRESSO results`$`Distortion Test`
	[[1]]$`MR-PRESSO results`$`Distortion Test`$`Outliers Indices`
	[1] "No significant outliers"
	[[1]]$`MR-PRESSO results`$`Distortion Test`$`Distortion Coefficient`
	[1] NA
	[[1]]$`MR-PRESSO results`$`Distortion Test`$Pvalue
	[1] NA
	attr(	id.exposure)
	[1] "JpXqO2"
	attr(	id.outcome)
	[1] "FE4GH9"
	attr(	exposure)
	[1] "RP8CGA"
	attr(	outcome)
	[1] "Myocardial infarction"
[heterogeneity]heterogeneity	id.exposure	outcome	method	Q	Q_df	Q_pval
	GCST90200026	Myocardial infarction	MR Egger	44.8448	30	0.039904
	GCST90200026	Myocardial infarction	Inverse variance weighted	45.2232	31	0.0476152
[pleiotropy]pleiotropy	id.exposure	outcome	egger_intercept	se	pval
	GCST90200026	Myocardial infarction	0.00281115	0.00558736	0.618549
[presso]presso	[[1]]
	[[1]]$`Main MR results`
	Exposure MR Analysis Causal Estimate Sd T-stat P-value
	1 beta.exposure Raw -0.03292215 0.01477018 -2.228961 0.03320163
	2 beta.exposure Outlier-corrected NA NA NA NA
	[[1]]$`MR-PRESSO results`
	[[1]]$`MR-PRESSO results`$`Global Test`
	[[1]]$`MR-PRESSO results`$`Global Test`$RSSobs
	[1] 50.74444
	[[1]]$`MR-PRESSO results`$`Global Test`$Pvalue
	[1] 0.058
	attr(	id.exposure)
	[1] "ZQzA9w"
	attr(	id.outcome)
	[1] "FE4GH9"
	attr(	exposure)
	[1] "hrBxDa"
	attr(	outcome)
	[1] "Myocardial infarction"
[heterogeneity]heterogeneity	id.exposure	outcome	method	Q	Q_df	Q_pval
	GCST90200193	Myocardial infarction	MR Egger	18.177	18	0.44405
	GCST90200193	Myocardial infarction	Inverse variance weighted	18.8709	19	0.465145
[pleiotropy]pleiotropy	id.exposure	outcome	egger_intercept	se	pval
	GCST90200193	Myocardial infarction	0.00435752	0.00525674	0.417997
[presso]presso	[[1]]
	[[1]]$`Main MR results`
	Exposure MR Analysis Causal Estimate Sd T-stat P-value
	1 beta.exposure Raw 0.04323528 0.02076229 2.082394 0.0510613
	2 beta.exposure Outlier-corrected NA NA NA NA
	[[1]]$`MR-PRESSO results`
	[[1]]$`MR-PRESSO results`$`Global Test`
	[[1]]$`MR-PRESSO results`$`Global Test`$RSSobs
	[1] 25.96721
	[[1]]$`MR-PRESSO results`$`Global Test`$Pvalue
	[1] 0.375
	attr(	id.exposure)
	[1] "3Rh3sQ"
	attr(	id.outcome)
	[1] "FE4GH9"
	attr(	exposure)
	[1] "zJDNuJ"
	attr(	outcome)
	[1] "Myocardial infarction"
[heterogeneity]heterogeneity	id.exposure	outcome	method	Q	Q_df	Q_pval
	GCST90200523	Myocardial infarction	MR Egger	26.1211	31	0.715503
	GCST90200523	Myocardial infarction	Inverse variance weighted	26.2434	32	0.752739
[pleiotropy]pleiotropy	id.exposure	outcome	egger_intercept	se	pval
	GCST90200523	Myocardial infarction	0.00239493	0.00684635	0.728846
[presso]presso	[[1]]
	[[1]]$`Main MR results`
	Exposure MR Analysis Causal Estimate Sd T-stat P-value
	1 beta.exposure Raw -0.06178284 0.01871699 -3.300896 0.002373655
	2 beta.exposure Outlier-corrected NA NA NA NA
	[[1]]$`MR-PRESSO results`
	[[1]]$`MR-PRESSO results`$`Global Test`
	[[1]]$`MR-PRESSO results`$`Global Test`$RSSobs
	[1] 29.17471
	[[1]]$`MR-PRESSO results`$`Global Test`$Pvalue
	[1] 0.721
	attr(	id.exposure)
	[1] "hrKXVd"
	attr(	id.outcome)
	[1] "FE4GH9"
	attr(	exposure)
	[1] "KtFJBP"
	attr(	outcome)
	[1] "Myocardial infarction"
[heterogeneity]heterogeneity	id.exposure	outcome	method	Q	Q_df	Q_pval
	GCST90200594	Myocardial infarction	MR Egger	46.4604	33	0.0601814
	GCST90200594	Myocardial infarction	Inverse variance weighted	47.077	34	0.067158
[pleiotropy]pleiotropy	id.exposure	outcome	egger_intercept	se	pval
	GCST90200594	Myocardial infarction	0.00318428	0.00481189	0.512725
[presso]presso	[[1]]
	[[1]]$`Main MR results`
	Exposure MR Analysis Causal Estimate Sd T-stat P-value
	1 beta.exposure Raw -0.04352794 0.01775019 -2.452252 0.01948524
	2 beta.exposure Outlier-corrected NA NA NA NA
	[[1]]$`MR-PRESSO results`
	[[1]]$`MR-PRESSO results`$`Global Test`
	[[1]]$`MR-PRESSO results`$`Global Test`$RSSobs
	[1] 51.26703
	[[1]]$`MR-PRESSO results`$`Global Test`$Pvalue
	[1] 0.063
	attr(	id.exposure)
	[1] "9BLjZt"
	attr(	id.outcome)
	[1] "FE4GH9"
	attr(	exposure)
	[1] "O9jn9O"
	attr(	outcome)
	[1] "Myocardial infarction"
[heterogeneity]heterogeneity	id.exposure	outcome	method	Q	Q_df	Q_pval
	GCST90200681	Myocardial infarction	MR Egger	31.1172	26	0.223934
	GCST90200681	Myocardial infarction	Inverse variance weighted	32.3847	27	0.218138
[pleiotropy]pleiotropy	id.exposure	outcome	egger_intercept	se	pval
	GCST90200681	Myocardial infarction	-0.00375567	0.00364949	0.312914
[presso]presso	[[1]]
	[[1]]$`Main MR results`
	Exposure MR Analysis Causal Estimate Sd T-stat P-value
	1 beta.exposure Raw 0.02783866 0.008083425 3.443919 0.001886283
	2 beta.exposure Outlier-corrected NA NA NA NA
	[[1]]$`MR-PRESSO results`
	[[1]]$`MR-PRESSO results`$`Global Test`
	[[1]]$`MR-PRESSO results`$`Global Test`$RSSobs
	[1] 39.58341
	[[1]]$`MR-PRESSO results`$`Global Test`$Pvalue
	[1] 0.352
	attr(	id.exposure)
	[1] "ZmMunS"
	attr(	id.outcome)
	[1] "FE4GH9"
	attr(	exposure)
	[1] "Py1Bse"
	attr(	outcome)
	[1] "Myocardial infarction"
[heterogeneity]heterogeneity	id.exposure	outcome	method	Q	Q_df	Q_pval
	GCST90200699	Myocardial infarction	MR Egger	37.9486	23	0.0257968
	GCST90200699	Myocardial infarction	Inverse variance weighted	40.0676	24	0.0210319
[pleiotropy]pleiotropy	id.exposure	outcome	egger_intercept	se	pval
	GCST90200699	Myocardial infarction	0.00828481	0.00731056	0.268778
[presso]presso	[[1]]
	[[1]]$`Main MR results`
	Exposure MR Analysis Causal Estimate Sd T-stat P-value
	1 beta.exposure Raw -0.05963007 0.02580414 -2.310872 0.02974529
	2 beta.exposure Outlier-corrected -0.05162304 0.02329227 -2.216316 0.03683911
	[[1]]$`MR-PRESSO results`
	[[1]]$`MR-PRESSO results`$`Global Test`
	[[1]]$`MR-PRESSO results`$`Global Test`$RSSobs
	[1] 45.92525
	[[1]]$`MR-PRESSO results`$`Global Test`$Pvalue
	[1] 0.027
	[[1]]$`MR-PRESSO results`$`Outlier Test`
	RSSobs Pvalue
	1 5.540347e-04 1
	2 4.362564e-04 1
	3 9.432281e-05 1
	4 3.441260e-04 1
	5 5.665141e-05 1
	6 3.794038e-05 1
	7 2.439777e-03 1
	8 1.507084e-04 1
	9 2.863613e-04 1
	10 1.640348e-07 1
	11 9.980967e-04 0.175
	12 1.546026e-04 1
	13 8.797144e-04 0.125
	14 1.120871e-03 0.15
	15 6.131828e-05 1
	16 9.109061e-06 1
	17 1.431057e-04 1
	18 6.882337e-03 1
	19 1.148569e-03 1
	20 9.808917e-05 1
	21 3.966653e-06 1
	22 8.725939e-05 1
	23 1.971247e-04 1
	24 3.037270e-04 1
	25 1.082042e-03 0.025
	[[1]]$`MR-PRESSO results`$`Distortion Test`
	[[1]]$`MR-PRESSO results`$`Distortion Test`$`Outliers Indices`
	[1] 25
	[[1]]$`MR-PRESSO results`$`Distortion Test`$`Distortion Coefficient`
	beta.exposure
	-15.51058
	[[1]]$`MR-PRESSO results`$`Distortion Test`$Pvalue
	[1] 0.764
	attr(	id.exposure)
	[1] "tMbutP"
	attr(	id.outcome)
	[1] "FE4GH9"
	attr(	exposure)
	[1] "la7evI"
	attr(	outcome)
	[1] "Myocardial infarction"
[heterogeneity]heterogeneity	id.exposure	outcome	method	Q	Q_df	Q_pval
	GCST90200714	Myocardial infarction	MR Egger	22.3727	19	0.2661
	GCST90200714	Myocardial infarction	Inverse variance weighted	23.103	20	0.283768
[pleiotropy]pleiotropy	id.exposure	outcome	egger_intercept	se	pval
	GCST90200714	Myocardial infarction	-0.00548959	0.00697105	0.440712
[presso]presso	[[1]]
	[[1]]$`Main MR results`
	Exposure MR Analysis Causal Estimate Sd T-stat P-value
	1 beta.exposure Raw -0.06868345 0.03061598 -2.243385 0.03635488
	2 beta.exposure Outlier-corrected NA NA NA NA
	[[1]]$`MR-PRESSO results`
	[[1]]$`MR-PRESSO results`$`Global Test`
	[[1]]$`MR-PRESSO results`$`Global Test`$RSSobs
	[1] 25.41492
	[[1]]$`MR-PRESSO results`$`Global Test`$Pvalue
	[1] 0.297
	attr(	id.exposure)
	[1] "leWj9p"
	attr(	id.outcome)
	[1] "FE4GH9"
	attr(	exposure)
	[1] "ZntQpf"
	attr(	outcome)
	[1] "Myocardial infarction"
[heterogeneity]heterogeneity	id.exposure	outcome	method	Q	Q_df	Q_pval
	GCST90200757	Myocardial infarction	MR Egger	21.5452	18	0.252805
	GCST90200757	Myocardial infarction	Inverse variance weighted	22.458	19	0.262056
[pleiotropy]pleiotropy	id.exposure	outcome	egger_intercept	se	pval
	GCST90200757	Myocardial infarction	0.00550546	0.00630413	0.393996
[presso]presso	[[1]]
	[[1]]$`Main MR results`
	Exposure MR Analysis Causal Estimate Sd T-stat P-value
	1 beta.exposure Raw -0.05147814 0.02005602 -2.566717 0.01887694
	2 beta.exposure Outlier-corrected NA NA NA NA
	[[1]]$`MR-PRESSO results`
	[[1]]$`MR-PRESSO results`$`Global Test`
	[[1]]$`MR-PRESSO results`$`Global Test`$RSSobs
	[1] 26.93744
	[[1]]$`MR-PRESSO results`$`Global Test`$Pvalue
	[1] 0.317
	attr(	id.exposure)
	[1] "stTKsB"
	attr(	id.outcome)
	[1] "FE4GH9"
	attr(	exposure)
	[1] "zscabW"
	attr(	outcome)
	[1] "Myocardial infarction"
[heterogeneity]heterogeneity	id.exposure	outcome	method	Q	Q_df	Q_pval
	GCST90200891	Myocardial infarction	MR Egger	14.983	21	0.823801
	GCST90200891	Myocardial infarction	Inverse variance weighted	15.6016	22	0.835153
[pleiotropy]pleiotropy	id.exposure	outcome	egger_intercept	se	pval
	GCST90200891	Myocardial infarction	#NAME?	0.0060644	0.44036
[presso]presso	[[1]]
	[[1]]$`Main MR results`
	Exposure MR Analysis Causal Estimate Sd T-stat P-value
	1 beta.exposure Raw 0.05510271 0.02118529 2.600989 0.01630978
	2 beta.exposure Outlier-corrected NA NA NA NA
	[[1]]$`MR-PRESSO results`
	[[1]]$`MR-PRESSO results`$`Global Test`
	[[1]]$`MR-PRESSO results`$`Global Test`$RSSobs
	[1] 16.59337
	[[1]]$`MR-PRESSO results`$`Global Test`$Pvalue
	[1] 0.862
	attr(	id.exposure)
	[1] "dxccVo"
	attr(	id.outcome)
	[1] "FE4GH9"
	attr(	exposure)
	[1] "uy2OYa"
	attr(	outcome)
	[1] "Myocardial infarction"
