# Supplementary material for: Detecting a potential causal relationship between plasma metabolites and myocardial infarction using bidirectional and two-step Mendelian randomization
Source: Sci Rep. 2025 Jul 2;15:23008. doi: 10.1038/s41598-025-04687-w (PMC12215498; doi:10.1038/s41598-025-04687-w)
Supplement: Supplementary file 8 — Supplementary Table 8. [file 41598_2025_4687_MOESM8_ESM.xlsx]

## Sheet: supplemental Table 8 13 immune 
Supplemental Table 8 13 immune cells causally linked to MI
id	outcome	exposure	method	nsnp	b	se	pval	or	or_lci95	or_uci95
ebi-a-GCST90001399	Myocardial infarction	IgD- CD27- %B cell	MR Egger	15	-0.008	0.033	0.809	0.992	0.93	1.058
ebi-a-GCST90001399	Myocardial infarction	IgD- CD27- %B cell	Weighted median	15	-0.036	0.025	0.141	0.964	0.919	1.012
ebi-a-GCST90001399	Myocardial infarction	IgD- CD27- %B cell	Inverse variance weighted	15	-0.051	0.018	0.004	0.95	0.918	0.984
ebi-a-GCST90001399	Myocardial infarction	IgD- CD27- %B cell	Simple mode	15	-0.038	0.037	0.316	0.962	0.895	1.034
ebi-a-GCST90001399	Myocardial infarction	IgD- CD27- %B cell	Weighted mode	15	-0.035	0.023	0.147	0.966	0.923	1.01
ebi-a-GCST90001413	Myocardial infarction	IgD- CD24- %B cell	MR Egger	17	0.027	0.016	0.106	1.027	0.996	1.06
ebi-a-GCST90001413	Myocardial infarction	IgD- CD24- %B cell	Weighted median	17	0.035	0.017	0.04	1.036	1.002	1.071
ebi-a-GCST90001413	Myocardial infarction	IgD- CD24- %B cell	Inverse variance weighted	17	0.038	0.012	0.002	1.039	1.014	1.064
ebi-a-GCST90001413	Myocardial infarction	IgD- CD24- %B cell	Simple mode	17	0.053	0.028	0.076	1.054	0.998	1.113
ebi-a-GCST90001413	Myocardial infarction	IgD- CD24- %B cell	Weighted mode	17	0.033	0.015	0.047	1.034	1.003	1.065
ebi-a-GCST90001608	Myocardial infarction	DP (CD4+CD8+) %leukocyte	MR Egger	22	-0.071	0.038	0.08	0.932	0.865	1.004
ebi-a-GCST90001608	Myocardial infarction	DP (CD4+CD8+) %leukocyte	Weighted median	22	-0.054	0.026	0.034	0.947	0.901	0.996
ebi-a-GCST90001608	Myocardial infarction	DP (CD4+CD8+) %leukocyte	Inverse variance weighted	22	-0.054	0.017	0.002	0.948	0.916	0.98
ebi-a-GCST90001608	Myocardial infarction	DP (CD4+CD8+) %leukocyte	Simple mode	22	-0.023	0.041	0.59	0.978	0.902	1.06
ebi-a-GCST90001608	Myocardial infarction	DP (CD4+CD8+) %leukocyte	Weighted mode	22	-0.049	0.029	0.106	0.952	0.9	1.008
ebi-a-GCST90001873	Myocardial infarction	HVEM on EM CD8br	MR Egger	18	0.028	0.019	0.16	1.028	0.991	1.067
ebi-a-GCST90001873	Myocardial infarction	HVEM on EM CD8br	Weighted median	18	0.028	0.014	0.049	1.028	1	1.057
ebi-a-GCST90001873	Myocardial infarction	HVEM on EM CD8br	Inverse variance weighted	18	0.027	0.01	0.01	1.027	1.006	1.048
ebi-a-GCST90001873	Myocardial infarction	HVEM on EM CD8br	Simple mode	18	0.037	0.021	0.097	1.038	0.996	1.082
ebi-a-GCST90001873	Myocardial infarction	HVEM on EM CD8br	Weighted mode	18	0.028	0.017	0.113	1.028	0.995	1.062
ebi-a-GCST90001981	Myocardial infarction	CD40 on CD14+ CD16+ monocyte	MR Egger	21	-0.009	0.012	0.475	0.991	0.968	1.015
ebi-a-GCST90001981	Myocardial infarction	CD40 on CD14+ CD16+ monocyte	Weighted median	21	-0.014	0.01	0.174	0.986	0.966	1.006
ebi-a-GCST90001981	Myocardial infarction	CD40 on CD14+ CD16+ monocyte	Inverse variance weighted	21	-0.024	0.007	0.001	0.976	0.962	0.99
ebi-a-GCST90001981	Myocardial infarction	CD40 on CD14+ CD16+ monocyte	Simple mode	21	-0.021	0.015	0.158	0.979	0.951	1.007
ebi-a-GCST90001981	Myocardial infarction	CD40 on CD14+ CD16+ monocyte	Weighted mode	21	-0.02	0.008	0.028	0.981	0.965	0.997
ebi-a-GCST90001983	Myocardial infarction	CD14 on CD14+ CD16+ monocyte	MR Egger	14	-0.089	0.062	0.177	0.915	0.81	1.033
ebi-a-GCST90001983	Myocardial infarction	CD14 on CD14+ CD16+ monocyte	Weighted median	14	-0.083	0.029	0.005	0.92	0.869	0.975
ebi-a-GCST90001983	Myocardial infarction	CD14 on CD14+ CD16+ monocyte	Inverse variance weighted	14	-0.066	0.021	0.002	0.936	0.898	0.976
ebi-a-GCST90001983	Myocardial infarction	CD14 on CD14+ CD16+ monocyte	Simple mode	14	-0.061	0.047	0.218	0.94	0.857	1.032
ebi-a-GCST90001983	Myocardial infarction	CD14 on CD14+ CD16+ monocyte	Weighted mode	14	-0.076	0.039	0.073	0.927	0.858	1.001
ebi-a-GCST90001989	Myocardial infarction	CD40 on CD14- CD16+ monocyte	MR Egger	27	-0.025	0.011	0.042	0.976	0.954	0.998
ebi-a-GCST90001989	Myocardial infarction	CD40 on CD14- CD16+ monocyte	Weighted median	27	-0.033	0.011	0.004	0.968	0.947	0.989
ebi-a-GCST90001989	Myocardial infarction	CD40 on CD14- CD16+ monocyte	Inverse variance weighted	27	-0.03	0.008	0	0.971	0.956	0.986
ebi-a-GCST90001989	Myocardial infarction	CD40 on CD14- CD16+ monocyte	Simple mode	27	-0.04	0.019	0.04	0.961	0.926	0.996
ebi-a-GCST90001989	Myocardial infarction	CD40 on CD14- CD16+ monocyte	Weighted mode	27	-0.031	0.009	0.001	0.97	0.954	0.986
ebi-a-GCST90002012	Myocardial infarction	CX3CR1 on CD14- CD16+ monocyte	MR Egger	18	0.032	0.017	0.086	1.032	0.998	1.068
ebi-a-GCST90002012	Myocardial infarction	CX3CR1 on CD14- CD16+ monocyte	Weighted median	18	0.024	0.017	0.157	1.024	0.991	1.059
ebi-a-GCST90002012	Myocardial infarction	CX3CR1 on CD14- CD16+ monocyte	Inverse variance weighted	18	0.031	0.012	0.01	1.032	1.008	1.057
ebi-a-GCST90002012	Myocardial infarction	CX3CR1 on CD14- CD16+ monocyte	Simple mode	18	0.01	0.026	0.691	1.01	0.961	1.063
ebi-a-GCST90002012	Myocardial infarction	CX3CR1 on CD14- CD16+ monocyte	Weighted mode	18	0.027	0.016	0.116	1.027	0.995	1.06
ebi-a-GCST90002104	Myocardial infarction	HLA DR on myeloid DC	MR Egger	15	0.046	0.016	0.014	1.047	1.014	1.081
ebi-a-GCST90002104	Myocardial infarction	HLA DR on myeloid DC	Weighted median	15	0.047	0.014	0.001	1.048	1.021	1.077
ebi-a-GCST90002104	Myocardial infarction	HLA DR on myeloid DC	Inverse variance weighted	15	0.03	0.011	0.007	1.03	1.008	1.053
ebi-a-GCST90002104	Myocardial infarction	HLA DR on myeloid DC	Simple mode	15	0.023	0.023	0.333	1.023	0.978	1.07
ebi-a-GCST90002104	Myocardial infarction	HLA DR on myeloid DC	Weighted mode	15	0.046	0.013	0.003	1.047	1.021	1.073
ebi-a-GCST90002105	Myocardial infarction	HLA DR on plasmacytoid DC	MR Egger	23	0.028	0.011	0.018	1.029	1.007	1.052
ebi-a-GCST90002105	Myocardial infarction	HLA DR on plasmacytoid DC	Weighted median	23	0.049	0.011	9.40E-06	1.05	1.027	1.072
ebi-a-GCST90002105	Myocardial infarction	HLA DR on plasmacytoid DC	Inverse variance weighted	23	0.031	0.008	4.33E-05	1.031	1.016	1.047
ebi-a-GCST90002105	Myocardial infarction	HLA DR on plasmacytoid DC	Simple mode	23	0.034	0.021	0.12	1.034	0.993	1.077
ebi-a-GCST90002105	Myocardial infarction	HLA DR on plasmacytoid DC	Weighted mode	23	0.043	0.011	0.001	1.043	1.021	1.066
ebi-a-GCST90002106	Myocardial infarction	HLA DR on DC	MR Egger	19	0.048	0.015	0.006	1.05	1.019	1.081
ebi-a-GCST90002106	Myocardial infarction	HLA DR on DC	Weighted median	19	0.052	0.012	2.14E-05	1.053	1.028	1.078
ebi-a-GCST90002106	Myocardial infarction	HLA DR on DC	Inverse variance weighted	19	0.038	0.009	2.84E-05	1.039	1.02	1.057
ebi-a-GCST90002106	Myocardial infarction	HLA DR on DC	Simple mode	19	0.018	0.021	0.399	1.018	0.977	1.061
ebi-a-GCST90002106	Myocardial infarction	HLA DR on DC	Weighted mode	19	0.052	0.012	0	1.053	1.03	1.077
ebi-a-GCST90002112	Myocardial infarction	HLA DR on CD33- HLA DR+	MR Egger	12	0.037	0.02	0.091	1.038	0.998	1.078
ebi-a-GCST90002112	Myocardial infarction	HLA DR on CD33- HLA DR+	Weighted median	12	0.05	0.014	0	1.051	1.023	1.081
ebi-a-GCST90002112	Myocardial infarction	HLA DR on CD33- HLA DR+	Inverse variance weighted	12	0.034	0.012	0.005	1.035	1.01	1.06
ebi-a-GCST90002112	Myocardial infarction	HLA DR on CD33- HLA DR+	Simple mode	12	0.052	0.029	0.101	1.054	0.995	1.116
ebi-a-GCST90002112	Myocardial infarction	HLA DR on CD33- HLA DR+	Weighted mode	12	0.049	0.014	0.006	1.05	1.021	1.08
ebi-a-GCST90002116	Myocardial infarction	HLA DR on B cell	MR Egger	22	0.035	0.017	0.059	1.036	1.001	1.072
ebi-a-GCST90002116	Myocardial infarction	HLA DR on B cell	Weighted median	22	0.021	0.015	0.162	1.021	0.992	1.052
ebi-a-GCST90002116	Myocardial infarction	HLA DR on B cell	Inverse variance weighted	22	0.027	0.01	0.009	1.027	1.007	1.049
ebi-a-GCST90002116	Myocardial infarction	HLA DR on B cell	Simple mode	22	0.025	0.022	0.262	1.026	0.983	1.07
ebi-a-GCST90002116	Myocardial infarction	HLA DR on B cell	Weighted mode	22	0.031	0.016	0.063	1.031	1	1.064
MI:myocardial infarction
