# Supplementary material for: Detecting a potential causal relationship between plasma metabolites and myocardial infarction using bidirectional and two-step Mendelian randomization
Source: Sci Rep. 2025 Jul 2;15:23008. doi: 10.1038/s41598-025-04687-w (PMC12215498; doi:10.1038/s41598-025-04687-w)
Supplement: Supplementary file 9 — Supplementary Table 9. [file 41598_2025_4687_MOESM9_ESM.xlsx]

## Sheet: sheet1
Supplemental Table 9 Results of mediated Mendelian randomization analysis
Metabolite	Immune.cell	Outcome	Mediated.effect	Mediated.proportion	p.value
Spermidine to N-acetylputrescine ratio	IgD- CD24- %B cell	Myocardial infarction	-0.00495(-0.0189, 0.00901)	9.92%(37.9%, -18.1%)	0.48692
Hexadecanedioate (C16-DC) levels	IgD- CD24- %B cell	Myocardial infarction	-0.0046(-0.0157, 0.00646)	6.61%(22.5%, -9.29%)	0.41497
Hexadecanedioate (C16-DC) levels	HLA DR on CD33- HLA DR+	Myocardial infarction	-0.00531(-0.0255, 0.0149)	7.64%(36.7%, -21.4%)	0.606093
Octadecenedioylcarnitine (C18:1-DC) levels	IgD- CD24- %B cell	Myocardial infarction	-0.00423(-0.0143, 0.0058)	6.33%(21.3%, -8.68%)	0.408335
Octadecadienedioate (C18:2-DC) levels	HLA DR on CD33- HLA DR+	Myocardial infarction	-0.00467(-0.0199, 0.0105)	8.55%(36.4%, -19.3%)	0.54765
Glutamine conjugate of C6H10O2 (1) levels	HLA DR on CD33- HLA DR+	Myocardial infarction	0.00907(-0.0567, 0.0749)	7.68%(-48.1%, 63.4%)	0.787029
